# Supplementary material for: Crystal structure of aqua­(citric acid)(hydrogen citrato)calcium monohydrate, [Ca(HC6H5O7)(H3C6H5O7)(H2O)]·H2O, from synchrotron X-ray powder data, and DFT-optimized crystal structure of existing calcium hydrogen citrate trihydrate, [Ca(HC6H5O7)(H2O)3]
Source: Acta Crystallogr E Crystallogr Commun. 2020 Sep 25;76(Pt 10):1689–93. doi: 10.1107/S2056989020012864 (PMC7534247; doi:10.1107/S2056989020012864)
Supplement: Supplementary file 1 [file e-76-01689-sup1.cif]

##############################################################################
#                                                                            #
# This CIF contains the data in a paper accepted for publication in          #
# Acta Crystallographica Section E. It conforms to the requirements of       #
# Notes for Authors for Acta Crystallographica Section E, and has been       #
# peer reviewed under the auspices of the IUCr Commission on Journals.       #
#                                                                            #
# Full details of the Crystallographic Information File format               #
# are given in the paper "The Crystallographic Information File (CIF):       #
# a New Standard Archive File for Crystallography" by S. R. Hall, F. H.      #
# Allen and I. D. Brown [Acta Cryst. (1991), A47, 655-685].                  #
#                                                                            #
# The current version of the core CIF dictionary is obtainable from          #
# ftp://ftp.iucr.org/pub/cif_core.dic.                                       #
#                                                                            #
# Software is freely available for graphical display of the structure(s)     #
# in this CIF. For information consult the CIF software page                 #
# http://www.iucr.org/resources/cif/software.                                #
#                                                                            #
# This file may be used for bona fide research purposes within the           #
# scientific community so long as proper attribution is given to the journal # 
# article from which it was obtained.                                        #
#                                                                            #
##############################################################################
data_I
_audit_creation_method     "created in GSAS-II"
_journal_data_validation_number     ?
_journal_date_recd_electronic     2020-07-15
_journal_date_accepted     2020-09-21
_journal_name_full     'Acta Crystallographica, Section E'
_journal_year     2020
_journal_volume     76
_journal_issue     10
_journal_page_first     1689
_journal_page_last     1693
_journal_paper_category     GM
_journal_paper_doi     10.1107/S2056989020012864
_journal_coeditor_code     WM5577
_publ_contact_author_name     'James A. Kaduk'
_publ_contact_author_address
;
Department of Physics,
North Central College,
131 S. Loomis
St., Naperville IL
60540 USA
;
_publ_contact_author_email     kaduk@polycrystallography.com
_publ_contact_author_fax     ?
_publ_contact_author_phone     1-630-605-0274
_publ_section_title
;
Crystal structure of aqua(citric acid)(hydrogen citrato)calcium monohydrate,
[Ca(HC~6~H~5~O~7~)(H~3~C~6~H~5~O~7~)(H~2~O)]\\cdotH~2~O, from synchrotron
X-ray powder data, and DFT-optimized crystal structure of existing calcium
hydrogen citrate trihydrate, [Ca(C~6~H~6~O~7~)(H~2~O)~3~]
;
_publ_section_title_footnote     .
loop_
    _publ_author_name
    _publ_author_footnote
    _publ_author_address
    'Kaduk, James A.' .
;
Department of Physics,
North Central College,
131 S. Loomis
St., Naperville IL 60540
USA
Department of Chemistry
Illinois Institute of Technology
3101 S. Dearborn St.
Chicago IL 60616
USA
;
_publ_section_synopsis
;
The crystal structure of aqua(citric acid)(hydrogen citrato)calcium monohydrate
has been solved and refined using synchrotron X-ray powder diffraction data,
and optimized using density functional techniques. A DFT-optimized structure
is also reported for calcium hydrogen citrate trihydrate.
;
_pd_block_id     2020-06-20T15:25|kadu1514_11bm|KadukJamesA.|APS11BM
_chemical_name_systematic
;
Aqua(citric acid)(hydrogen citrato)calcium monohydrate
;
_chemical_name_common     ?
_chemical_formula_moiety     ?
_chemical_formula_sum     "C12 H18 Ca O16"
_chemical_formula_structural     ?
_chemical_formula_analytical     ?
_chemical_formula_iupac     '[Ca (C6 H6 O7) (C6 H8 O7) (H2 O)], H2 O'
_chemical_formula_weight     458.34
_chemical_melting_point     ?
_chemical_compound_source     ?
_symmetry_cell_setting     triclinic
_symmetry_space_group_name_H-M     'P -1'
_symmetry_space_group_name_Hall     '-P 1'
loop_
    _space_group_symop_id
    _space_group_symop_operation_xyz
    1 x,y,z
    2 -x,-y,-z
_cell_length_a     8.37267(11)
_cell_length_b     10.9032(3)
_cell_length_c     11.0629(3)
_cell_angle_alpha     105.2029(6)
_cell_angle_beta     100.6847(4)
_cell_angle_gamma     110.7096(3)
_cell_volume     867.243(4)
_cell_formula_units_Z     2
_cell_measurement_temperature     295
_cell_special_details     ?
_exptl_crystal_density_diffrn     1.7552
_exptl_crystal_density_meas     ?
_exptl_crystal_density_method     ?
_exptl_crystal_F_000     ?
_pd_char_colour     white
_pd_char_particle_morphology     'white powder'
_exptl_special_details     ?
_diffrn_ambient_temperature     295
_diffrn_source     ?
_diffrn_radiation_type     synchrotron
_diffrn_radiation_wavelength     0.41307
_diffrn_radiation_monochromator     ?
_diffrn_measurement_device_type     '11-BM, APS'
_diffrn_detector     ?
_pd_instr_dist_src/mono     ?
_pd_instr_dist_mono/spec     ?
_pd_instr_dist_src/spec     ?
_pd_instr_dist_spec/anal     ?
_pd_instr_dist_anal/detc     ?
_pd_instr_dist_spec/detc     ?
_pd_instr_location     ?
_diffrn_radiation_probe     x-ray
loop_
    _refln_index_h
    _refln_index_k
    _refln_index_l
    _refln_F_squared_meas
    _refln_F_squared_calc
    _refln_phase_calc
    _refln_d_spacing
    _gsas_i100_meas
    0 0 1 4888.2832 4404.5421 -180.0 10.15627 100.00
    0 1 0 41.4179 32.6329 0.0 9.52804 0.71
    0 1 -1 19.2564 13.7592  0.0 8.65837 0.29
    1 -1 0 943.8989 1001.8172 180.0 7.65197 11.72
    1 0 0 634.7546 580.9411 0.0 7.45060 8.03
    1 0 -1 728.9553 735.6298 180.0 7.14929 8.79
    1 -1 -1 2455.9007 1425.5927  0.0 6.20176 19.63
    1 -1 1 245.4316 187.8018 180.0 6.02511 1.84
    0 1 1 649.7089 429.1081 180.0 5.96756 4.36
    0 1 -2 37.3741 40.5989 -180.0 5.34123 0.22
    1 1 -1 2225.1382 2078.2189 -180.0 5.33304 14.36
    1 0 1 111.0200 135.6644 -180.0 5.28125 0.64
    1 -2 0 933.4175 928.9782 0.0 5.11823 4.84
    0 0 2 859.5669 869.7773 -180.0 5.07813 4.40
    0 2 -1 5031.8012 4233.9069  0.0 5.06279 25.26
    1 0 -2 9.5018 8.7233  0.0 4.96876 0.05
    1 1 0 1891.0605 1674.7336 180.0 4.93983 9.79
    1 -2 1 789.7707 706.7260 0.0 4.92242 3.85
    0 2 0 408.8053 209.6937 180.0 4.76402 1.75
    1 1 -2 6538.7211 6080.4806 0.0 4.53008 30.60
    0 2 -2 417.6784 520.9569  0.0 4.32919 1.59
    1 -1 -2 96.8413 59.7269 0.0 4.29100 0.36
    1 -2 -1 68.4919 60.1580  0.0 4.28489 0.25
    1 -1 2 301.6747 42.4596 0.0 4.17377 1.06
    2 -1 0 3763.8752 3637.8942 180.0 4.11099 14.20
    2 -1 -1 506.0997 542.2866 180.0 4.08426 1.91
    1 -2 2 21.1700 28.8469 0.0 3.96036 0.07
    0 1 2 27629.6613 26470.2720 0.0 3.93642 81.99
    2 0 -1 117.2250 130.2340 180.0 3.90841 0.42
    1 1 1 112.9571 67.0535 180.0 3.88691 0.34
    2 -2 0 883.8005 876.6821 180.0 3.82598 2.75
    0 2 1 201.0682 243.7775  0.0 3.82089 0.55
    2 0 0 856.0061 214.7737 -180.0 3.72530 2.71
    1 2 -1 98.9133 92.1278  0.0 3.70661 0.28
    1 0 2 731.9987 718.7430 180.0 3.69911 2.01
    0 1 -3 50.0989 81.0512  0.0 3.62369 0.13
    2 -2 -1 555.3149 581.8479 0.0 3.61640 1.54
    1 -3 1 510.2765 667.9089  0.0 3.60316 1.30
    2 -1 1 4693.2684 4682.8331  0.0 3.58557 12.97
    2 0 -2 135.5109 122.0402 180.0 3.57464 0.41
    1 2 -2 1350.2095 1432.1836 180.0 3.55820 3.69
    2 -2 1 669.7781 691.6877  0.0 3.54538 1.77
    2 -1 -2 332.3305 335.2967 180.0 3.53302 0.92
    1 0 -3 1866.7157 1684.4382 -180.0 3.51726 4.91
    1 -3 0 6993.1360 6976.3131 0.0 3.50718 16.59
    1 1 -3 4130.5400 4267.8332  0.0 3.49883 11.21
    1 2 0 93.8503 127.6759 180.0 3.41043 0.22
    0 3 -1 5455.9169 5423.1205 0.0 3.39580 12.15
    0 2 -3 2349.6693 2769.0474 0.0 3.38860 5.54
    0 0 3 1611.6726 1849.8698 180.0 3.38542 3.67
    1 -2 -2 1167.5261 1100.8866 0.0 3.33062 2.53
    1 -3 2 1311.5270 1477.4628 0.0 3.29437 2.84
    2 1 -1 409.8515 281.1095 180.0 3.27896 1.03
    0 3 -2 33.5712 41.1215 180.0 3.26701 0.07
    2 0 1 565.3533 293.6444 0.0 3.19373 1.25
    2 1 -2 19.3811 2.2881 180.0 3.18733 0.05
    0 3 0 54.5865 53.0104 0.0 3.17601 0.10
    2 -3 0 1645.7336 1509.9813  0.0 3.17039 3.38
    1 -1 -3 63.1896 25.8268 180.0 3.13097 0.12
    2 -3 1 20746.4353 18719.7457 -180.0 3.11046 41.16
    2 -2 -2 18.6846 22.3652 0.0 3.10088 0.04
    1 2 -3 83.0628 82.4593 0.0 3.09238 0.17
    1 -3 -1 44.3706 60.4064 0.0 3.08664 0.08
    1 -2 3 0.1439 0.2538 0.0 3.07680 0.00
    1 -1 3 1573.6077 1783.8220 180.0 3.06209 2.96
    2 1 0 10.3881 9.4403  0.0 3.05746 0.02
    2 -2 2 371.0776 290.1510 -180.0 3.01255 0.70
    2 0 -3 690.5968 403.1849 0.0 3.00905 1.43
    1 1 2 1.7776 0.4246  0.0 3.00436 0.00
    0 2 2 3485.9730 2509.0212 180.0 2.98378 5.86
    2 -3 -1 560.5816 475.8117 0.0 2.94874 0.99
    2 -1 2 1013.8446 617.7665 180.0 2.93883 1.82
    1 2 1 1918.5875 1001.9673  0.0 2.90426 3.15
    2 -1 -3 1420.5342 920.9218  0.0 2.89073 2.56
    0 3 -3 152.4878 127.9597 180.0 2.88612 0.26
    0 1 3 4059.9311 3661.9668 -180.0 2.88220 6.53
    2 1 -3 2069.0759 1799.9680 -180.0 2.84845 3.95
    2 -3 2 17.0641 21.1054 0.0 2.81028 0.03
    1 -3 3 200.1402 249.2650 -180.0 2.80998 0.32
    1 0 3 55.5928 69.4835  0.0 2.77672 0.08
    3 -1 -1 248.3824 233.6419 180.0 2.77431 0.44
    0 3 1 2202.1628 1298.7642 -180.0 2.76349 3.15
    1 3 -2 0.3073 0.0753 180.0 2.76006 0.00
    1 3 -1 580.5403 418.4081  0.0 2.74781 0.88
    1 1 -4 639.1371 570.4246 180.0 2.73144 1.03
    3 -2 0 27.5651 23.4044 0.0 2.72687 0.05
    3 -2 -1 0.9505 0.8072 180.0 2.72683 0.00
    1 -4 1 1019.2731 997.1371 0.0 2.72357 1.46
    0 1 -4 1646.1862 1665.2995  0.0 2.70521 2.45
    3 -1 0 215.8584 169.2324 180.0 2.69885 0.36
    0 2 -4 191.1699 201.8050 0.0 2.67062 0.28
    2 1 1 390.0101 406.7342 0.0 2.66949 0.59
    1 0 -4 16920.5287 15952.4705 0.0 2.66736 25.10
    2 2 -2 1969.7039 1899.5762 180.0 2.66652 3.19
    3 -1 -2 1251.6433 1289.4565 -180.0 2.65423 2.04
    1 -4 2 4742.0605 4827.8587 0.0 2.64855 6.56
    2 2 -1 5116.5614 5183.2253 -180.0 2.64826 7.94
    2 0 2 15.0151 19.9374 -180.0 2.64062 0.02
    1 -2 -3 70.0532 135.2978 180.0 2.62417 0.09
    1 -4 0 142.8406 286.2752 0.0 2.61306 0.19
    3 0 -1 24.3611 50.5355 180.0 2.60474 0.04
    1 -3 -2 293.2570 400.4977 -180.0 2.59926 0.38
    2 -4 1 697.4767 734.6894 180.0 2.58896 0.94
    1 3 -3 71.7998 81.7953 0.0 2.58642 0.10
    1 2 -4 955.0973 1083.8843 180.0 2.58588 1.38
    2 -3 -2 193.8073 217.1116 0.0 2.58272 0.26
    2 -2 -3 747.2636 742.1323 180.0 2.57406 1.02
    3 0 -2 712.0538 563.0852  0.0 2.56459 1.12
    2 -4 0 4976.0245 4654.1739 180.0 2.55911 6.48
    1 3 0 1579.3368 1621.2840 -180.0 2.55652 2.02
    3 -3 0 86.0014 73.7205  0.0 2.55066 0.12
    3 -2 1 57.1709 61.0341 -180.0 2.54931 0.08
    3 -2 -2 74.1365 80.3812 180.0 2.54922 0.11
    0 0 4 162.0656 174.5330 180.0 2.53907 0.21
    0 4 -2 34.1690 56.5994  0.0 2.53139 0.04
    0 4 -1 67.8509 102.8428 180.0 2.52816 0.08
    2 2 -3 10197.7087 9841.9989  0.0 2.51511 14.85
    2 -2 3 432.0061 452.8524 -180.0 2.49838 0.55
    3 -3 -1 19.7988 21.0843 0.0 2.49159 0.03
    2 0 -4 282.2417 272.0404 -180.0 2.48438 0.39
    3 0 0 6248.5798 6330.8203 180.0 2.48353 8.80
    2 2 0 0.1539 0.1456 0.0 2.46992 0.00
    3 -1 1 1663.5210 1637.5927 -180.0 2.46896 2.23
    2 -4 2 593.3232 601.6265  0.0 2.46121 0.73
    3 -3 1 10076.7434 9095.0474 180.0 2.45645 12.92
    0 3 -4 237.9526 218.2573  0.0 2.45586 0.29
    1 -2 4 580.8864 620.3250  0.0 2.44779 0.70
    2 1 -4 247.6786 207.1545 180.0 2.44374 0.34
    1 -1 -4 10305.1241 8594.1979  0.0 2.43181 12.23
    2 -3 3 1.9941 1.7443 0.0 2.43059 0.00
    1 -4 3 637.1986 491.8492 180.0 2.42757 0.75
    1 2 2 2.4673 1.8245 180.0 2.42161 0.00
    2 -1 3 1991.3682 2030.8524 0.0 2.40302 2.35
    3 -1 -3 1485.8472 1478.9680 0.0 2.40175 1.95
    1 1 3 447.3486 410.2151 -180.0 2.39198 0.50
    0 4 -3 1.0632 0.9104  0.0 2.39014 0.00
    1 -1 4 721.5568 629.6896 0.0 2.38850 0.82
    0 2 3 238.7562 235.8394 -180.0 2.38680 0.26
    2 -4 -1 3350.4433 3330.3497 -180.0 2.38649 3.77
    3 0 -3 366.9590 324.2305 0.0 2.38310 0.49
    0 4 0 1753.2718 1549.5347 180.0 2.38201 1.88
    1 -4 -1 109.1369 81.7824 -180.0 2.37365 0.12
    2 -1 -4 4521.4958 3615.0169 180.0 2.36615 5.36
    1 -3 4 1529.2573 667.9528 -180.0 2.35349 1.72
    0 3 2 949.1369 343.3981 180.0 2.34314 0.98
    3 1 -2 1196.8771 855.9002 0.0 2.33020 1.55
    3 1 -1 1706.2480 1059.4466 0.0 2.31318 2.13
    1 3 -4 3453.2229 2348.7777 180.0 2.31191 3.93
    3 -3 -2 402.6378 165.9807 180.0 2.30728 0.45
    3 -2 2 12.4931 8.3393  0.0 2.27835 0.01
    3 -2 -3 23.6096 16.0872 -180.0 2.27825 0.03
    1 3 1 5274.1000 4844.2890 0.0 2.27652 5.25
    2 1 2 3214.2299 3056.2608  0.0 2.27584 3.42
    2 2 -4 3834.2868 3765.2110 -180.0 2.26504 4.50
    3 -4 0 0.7720 0.7617  0.0 2.26478 0.00
    0 1 4 1993.2424 1720.0445  0.0 2.26101 1.99
    3 0 1 92.2511 96.4259  0.0 2.25730 0.10
    3 -3 2 5955.2315 5572.8328 0.0 2.25230 6.35
    3 -4 1 282.8876 230.0650 0.0 2.23827 0.29
    2 -4 3 191.7690 177.3987 0.0 2.23405 0.19
    3 1 -3 4098.4063 3356.3351 180.0 2.23140 4.89
    2 -3 -3 831.6128 613.7942  0.0 2.21289 0.82
    2 2 1 1636.2978 1408.8414 180.0 2.21054 1.65
    2 3 -2 1985.9585 1649.6637 180.0 2.20930 2.11
    1 4 -2 8208.5014 7386.2928 180.0 2.20548 8.05
    1 0 4 6.2449 5.7658 -180.0 2.20484 0.01
    1 1 -5 395.0696 365.9841 -180.0 2.20448 0.41
    2 0 3 2189.4320 1916.5646 0.0 2.19173 2.14
    3 1 0 1008.8668 979.0293 -180.0 2.18741 1.09
    3 -4 -1 439.6012 350.7003 180.0 2.18370 0.43
    3 -1 2 595.6147 505.3902 0.0 2.18117 0.60
    1 -3 -3 2760.8087 2605.3306 0.0 2.17982 2.53
    0 2 -5 161.9202 126.2521 0.0 2.16818 0.16
    0 4 -4 6548.4925 6045.9518 0.0 2.16459 6.25
    1 2 -5 2893.6456 2708.0116  0.0 2.16212 2.90
    1 4 -1 1564.1317 1517.2322 0.0 2.16104 1.44
    2 3 -1 5631.9712 5446.9311  0.0 2.16071 5.57
    1 -5 1 306.8513 267.8957  0.0 2.15854 0.28
    2 3 -3 2023.0247 1737.1705 0.0 2.15691 2.09
    1 -5 2 168.5725 145.7573  0.0 2.15666 0.15
    0 4 1 4.7414 4.5403 180.0 2.15455 0.00
    1 -4 4 524.0045 546.4933 -180.0 2.15059 0.49
    1 4 -3 31.3564 29.0646 0.0 2.14951 0.03
    0 1 -5 337.1085 297.5701  0.0 2.14903 0.32
    2 -5 1 8181.2556 6727.8654 0.0 2.14641 7.44
    2 -2 -4 799.7114 657.9510 180.0 2.14550 0.75
    2 -4 -2 5966.1285 5416.9084  0.0 2.14245 5.39
    3 0 -4 71.1625 79.2033  0.0 2.13437 0.08
    1 0 -5 347.7448 432.0557  0.0 2.13366 0.33
    1 -2 -4 1.8570 2.3367 -180.0 2.13358 0.00
    3 -4 2 50.7169 83.0435 -180.0 2.11459 0.05
    3 -1 -4 924.6479 1147.9649 -180.0 2.11214 0.92
    2 -5 2 3852.9873 3501.8173 -180.0 2.10549 3.41
    1 -4 -2 910.1163 1020.2899 0.0 2.09468 0.76
    2 -5 0 3.9139 4.4160 0.0 2.09460 0.00
    4 -2 -1 297.4929 324.0966 -180.0 2.09178 0.30
    2 -2 4 223.4178 247.1267 0.0 2.08688 0.20
    0 3 -5 155.7860 133.9226  0.0 2.08089 0.14
    2 1 -5 1519.0536 1315.8373 -180.0 2.08042 1.47
    2 -3 4 807.6739 800.7307  0.0 2.07924 0.71
    2 0 -5 2916.4221 2964.0149 180.0 2.07176 2.72
    1 -5 0 2043.5617 2093.1029  0.0 2.06884 1.67
    3 -3 -3 1676.8531 1944.2840 -180.0 2.06725 1.50
    1 -5 3 35.6302 36.8018 0.0 2.06388 0.03
    4 -1 -1 2012.7336 1948.5790 -180.0 2.05878 1.98
    4 -2 0 2929.2131 2690.5700 0.0 2.05550 2.78
    3 1 -4 128.0736 129.1134  0.0 2.05456 0.13
    3 2 -2 111.4022 113.8433  0.0 2.04840 0.11
    4 -2 -2 10.1274 9.9412 0.0 2.04213 0.01
    4 -1 -2 591.5749 579.4754 -180.0 2.04206 0.58
    0 5 -2 1886.8917 1943.4745 0.0 2.03932 1.53
    1 2 3 21.5063 20.7136  0.0 2.03327 0.02
    1 4 0 206.6302 185.0456  0.0 2.03253 0.17
    0 0 5 19.5632 15.1074 180.0 2.03125 0.02
    2 3 0 1970.3345 1708.8661 180.0 2.02902 1.67
    4 -3 -1 2483.7984 2161.4442 -180.0 2.02783 2.26
    3 -4 -2 837.2896 831.2769  0.0 2.02510 0.71
    4 -3 0 222.5820 227.5569  0.0 2.02463 0.20
    1 3 -5 663.9070 704.8088 0.0 2.02408 0.58
    2 3 -4 267.0732 308.9635 -180.0 2.02274 0.24
    1 4 -4 23.7118 33.3301  0.0 2.01347 0.02
    1 -2 5 177.1338 184.6118 -180.0 2.00986 0.14
    3 2 -3 1000.6014 1036.7651 -180.0 2.00957 0.95
    3 -3 3 863.6792 833.0538 0.0 2.00837 0.72
    0 5 -1 506.8962 501.1486 -180.0 2.00715 0.39
    3 2 -1 3004.7499 3065.6362 180.0 2.00637 2.75
    3 0 2 144.3175 133.3273 180.0 2.00091 0.12
    2 -1 4 34.3285 29.6776 0.0 2.00018 0.03
    3 1 1 4.3211 3.7430 180.0 1.99803 0.00
    3 -2 3 4894.2304 4360.9075 180.0 1.99677 4.07
    3 -2 -4 434.1278 386.3668 -180.0 1.99667 0.37
    2 2 -5 2592.6626 2232.4787  0.0 1.99546 2.33
    4 -1 0 636.2929 525.0320 0.0 1.99426 0.58
    0 5 -3 8.5811 6.1789 180.0 1.99177 0.01
    1 3 2 1821.9831 1415.2283 180.0 1.99088 1.38
    0 3 3 2353.5258 2084.0284  0.0 1.98919 1.76
    2 -5 3 1151.9237 1109.3426  0.0 1.98620 0.91
    1 -3 5 566.4639 578.9207 180.0 1.98487 0.45
    2 -4 4 30.6533 24.9415 -180.0 1.98018 0.02
    3 -5 1 196.7343 166.5779  0.0 1.97828 0.16
    1 -1 -5 4206.7078 3619.7492 -180.0 1.97806 3.30
    2 -1 -5 2060.5360 1932.0606 0.0 1.97277 1.67
    0 2 4 3271.6536 3283.6304 0.0 1.96821 2.44
    1 1 4 434.2356 437.0412 0.0 1.96816 0.33
    2 -5 -1 194.1417 196.6955 0.0 1.96803 0.15
    3 -5 0 510.6510 522.4640 180.0 1.96781 0.40
    4 -3 -2 2669.5298 2520.0038  0.0 1.95439 2.25
    4 0 -2 1064.2704 1011.9779 -180.0 1.95421 0.97
    4 -1 -3 240.2029 264.1486  0.0 1.94967 0.21
    1 -1 5 1658.0137 1671.8418  0.0 1.94879 1.26
    4 -3 1 2498.9724 2037.9654 180.0 1.94583 2.06
    4 -2 1 162.9584 134.9999 -180.0 1.94546 0.14
    2 2 2 912.8392 918.4828 0.0 1.94345 0.70
    2 1 3 544.0969 655.1507 180.0 1.94183 0.41
    4 0 -1 70.3907 92.2991  0.0 1.94130 0.06
    3 -4 3 145.0154 179.0408 0.0 1.93506 0.11
    4 -2 -3 3653.8992 3794.1043 -180.0 1.92298 3.05
    0 4 -5 66.5530 55.1586 180.0 1.92026 0.05
    1 -5 -1 84.1615 70.6051 180.0 1.91726 0.06
    3 -5 2 274.1803 200.2946 -180.0 1.91677 0.21
    4 -4 0 525.8270 270.7969 -180.0 1.91299 0.41
    1 -5 4 924.1096 717.3087 180.0 1.91069 0.68
    0 4 2 248.0813 194.3446 0.0 1.91044 0.17
    0 5 0 640.5328 615.2001  0.0 1.90561 0.44
    3 -1 3 1.9885 1.7518 0.0 1.90440 0.00
    3 2 -4 130.8770 146.5079 180.0 1.90239 0.11
    4 0 -3 79.3334 103.8792  0.0 1.89746 0.07
    3 2 0 642.9148 918.6421  0.0 1.89697 0.51
    2 -3 -4 13.3066 19.0643 0.0 1.89696 0.01
    2 -4 -3 13.1838 31.5276 0.0 1.89141 0.01
    4 -4 -1 0.0281 0.0380 0.0 1.89030 0.00
    3 -5 -1 215.9259 202.9901 0.0 1.88860 0.16
    1 -4 5 45.2920 14.3463 0.0 1.88269 0.03
    3 0 -5 1033.4427 272.4487 180.0 1.88200 0.83
    0 5 -4 163.3151 16.1875 0.0 1.87951 0.12
    4 -4 1 313.5829 223.7566 0.0 1.86974 0.23
    4 -1 1 379.2059 338.6055 -180.0 1.86878 0.29
    4 0 0 10.4340 17.8639 180.0 1.86265 0.01
    1 4 1 796.4850 945.8220 0.0 1.85893 0.53
    0 1 5 1616.6264 1657.0528 -180.0 1.85620 1.09
    2 3 1 16.5498 20.5647 -180.0 1.85378 0.01
    2 4 -2 812.4252 991.8955 -180.0 1.85330 0.59
    1 -3 -4 98.7359 93.3063 180.0 1.84968 0.07
    2 0 4 4522.6554 4281.0446 180.0 1.84955 3.11
    3 1 -5 1585.9760 1502.7088 180.0 1.84949 1.26
    2 3 -5 34.2395 23.0266 180.0 1.84660 0.03
    2 4 -3 1080.5527 561.0667 180.0 1.84476 0.79
    3 -1 -5 2.0460 1.2787  0.0 1.84319 0.00
    1 4 -5 982.0411 834.7120 180.0 1.83713 0.70
    1 1 -6 117.5097 86.1769 -180.0 1.83525 0.08
    3 -4 -3 2201.0473 2342.6978 180.0 1.83381 1.51
    1 2 -6 172.5321 192.5736 180.0 1.83287 0.12
    1 -4 -3 132.5107 147.6581  0.0 1.83271 0.09
    3 -3 -4 58.5677 67.3283 180.0 1.82714 0.04
    4 -3 -3 871.2366 947.2062 180.0 1.82631 0.64
    2 -5 4 1589.6057 1586.9036 180.0 1.82337 1.07
    1 0 5 1649.5027 1627.5557 0.0 1.82240 1.08
    1 5 -2 8.6526 13.5280 -180.0 1.81989 0.01
    2 -2 -5 720.9856 1099.6862  0.0 1.81684 0.48
    4 -3 2 700.7230 1121.4391 -180.0 1.81470 0.49
    0 2 -6 310.6992 415.9450 -180.0 1.81185 0.21
    1 5 -3 66.2499 68.9745 180.0 1.80951 0.04
    4 -1 -4 1591.7289 1718.4357 180.0 1.80855 1.20
    4 -4 -2 1.0322 1.1240 -180.0 1.80820 0.00
    4 1 -2 70.1152 76.8312  0.0 1.80796 0.05
    2 -6 1 1211.6906 1076.5653  0.0 1.80494 0.77
    2 4 -1 394.9524 367.9820 0.0 1.80237 0.26
    2 -5 -2 34.7125 32.3557 -180.0 1.80235 0.02
    2 -6 2 984.4201 940.5310 180.0 1.80158 0.63
    3 -5 3 166.7321 165.5042  0.0 1.80119 0.11
    1 -6 2 13.5667 7.5135 -180.0 1.79758 0.01
    4 -2 2 324.3283 311.1984  0.0 1.79278 0.23
    3 1 2 697.1933 710.3284 -180.0 1.79206 0.47
    2 -3 5 121.9743 130.5042 180.0 1.78818 0.08
    4 0 -4 669.1143 766.3705 -180.0 1.78732 0.51
    1 -2 -5 12.2239 13.5959 0.0 1.78593 0.01
    2 1 -6 26.8502 26.1718 0.0 1.78450 0.02
    4 1 -3 1634.9803 1686.3067 180.0 1.78328 1.25
    3 3 -2 7.9264 8.2692 180.0 1.78312 0.01
    0 3 -6 2023.7605 2292.0959  0.0 1.78041 1.32
    0 1 -6 50.4113 49.6510 -180.0 1.77949 0.03
    2 4 -4 384.4891 361.1682  0.0 1.77910 0.26
    3 3 -3 471.0060 448.3870 -180.0 1.77768 0.34
    1 -6 1 849.0295 811.9131 0.0 1.77760 0.52
    4 1 -1 1298.1162 1271.0870  0.0 1.77669 0.96
    1 5 -1 774.6558 958.8452 180.0 1.77375 0.48
    3 -3 4 21.4898 26.4615 -180.0 1.77303 0.01
    1 0 -6 274.3833 338.3816 180.0 1.77288 0.18
    4 -4 2 1569.1782 1950.7737 180.0 1.77269 1.05
    2 -2 5 491.4145 647.2132 180.0 1.77216 0.31
    4 -2 -4 906.2178 1076.3434 0.0 1.76651 0.63
    1 3 -6 243.5157 289.8133 -180.0 1.76646 0.16
    3 -5 -2 152.6904 173.1390 -180.0 1.76263 0.10
    1 -6 3 2580.7303 2927.6459  0.0 1.76263 1.58
    0 5 1 418.6842 484.7351 -180.0 1.76246 0.25
    3 0 3 769.0791 1044.8550 -180.0 1.76042 0.50
    2 0 -6 127.3676 183.8707 0.0 1.75863 0.08
    3 2 -5 0.2591 0.2636  0.0 1.75576 0.00
    4 -5 0 562.5686 540.7825 180.0 1.75522 0.36
    2 -6 0 1013.0935 1124.2197 180.0 1.75359 0.61
    2 2 -6 236.4936 339.0013 180.0 1.74941 0.16
    3 2 1 217.8105 313.4157 -180.0 1.74938 0.14
    1 5 -4 106.6803 147.9433  0.0 1.74535 0.07
    3 -2 4 875.4446 1185.5707 0.0 1.74511 0.55
    3 -2 -5 0.0406 0.0547 0.0 1.74503 0.00
    2 -6 3 9.0232 11.6718 180.0 1.74438 0.01
    2 -4 5 1494.4008 1728.3404 0.0 1.74319 0.92
    1 -5 -2 119.7116 101.9686 0.0 1.74121 0.07
    3 -4 4 116.6759 98.5616 180.0 1.74111 0.07
    4 -5 1 111.6204 93.3177  0.0 1.74075 0.07
    4 0 1 0.0196 0.0193 -180.0 1.73946 0.00
    1 3 3 953.4697 1106.1948  0.0 1.73808 0.55
    3 3 -1 325.2023 294.2702 -180.0 1.73560 0.22
    1 -5 5 4971.1207 4682.6111  0.0 1.73433 3.03
    1 2 4 237.1974 216.7137 0.0 1.73387 0.14
    3 -6 1 2495.3593 2308.9338 180.0 1.73171 1.51
    0 5 -5 1031.9812 960.7874  0.0 1.73167 0.63
    3 3 -4 1339.3250 1635.9665 -180.0 1.72067 0.92
    4 -5 -1 0.0125 0.0356 -180.0 1.71862 0.00
    4 -1 2 458.4203 642.8423 0.0 1.71340 0.29
    4 1 -4 29.5821 32.7026 -180.0 1.70904 0.02
    0 3 4 1263.8850 1505.0768 180.0 1.70822 0.70
    3 -6 2 353.1492 422.6198 -180.0 1.70808 0.21
    1 -6 0 939.7821 1122.4244 -180.0 1.70783 0.52
    3 -6 0 229.9110 257.5102  0.0 1.70608 0.13
    2 4 0 933.5236 1205.8977 -180.0 1.70522 0.55
    2 2 3 43.2166 59.6924 0.0 1.70434 0.02
    2 -1 5 267.6041 360.0676 -180.0 1.69974 0.16
    1 -3 6 80.9409 100.7250 0.0 1.69883 0.05
    0 6 -2 58.6434 70.3229 180.0 1.69790 0.03
    4 1 0 745.9822 898.0216 -180.0 1.69748 0.49
    1 -2 6 0.3737 0.4056 180.0 1.69614 0.00
    0 4 -6 1893.9898 1932.6311 0.0 1.69430 1.12
    0 0 6 100.7733 77.4336  0.0 1.69271 0.06
    0 6 -3 1.2909 2.6963 0.0 1.68760 0.00
    4 -4 -3 219.9064 478.8860 180.0 1.68735 0.13
    0 4 3 8.0231 26.5794  0.0 1.68563 0.00
    1 5 0 68.3595 124.5631 0.0 1.68276 0.04
    1 -6 4 56.6961 96.0875 180.0 1.68156 0.03
    2 -1 -6 2.3742 3.7431  0.0 1.67914 0.00
    4 -5 2 466.0831 647.6404 180.0 1.67880 0.28
    1 4 2 202.2501 283.6758 -180.0 1.67578 0.11
    2 1 4 990.9105 1116.4997 -180.0 1.67430 0.55
    4 -3 -4 704.8220 765.5619 0.0 1.67316 0.43
    2 4 -5 7.0624 7.4911 0.0 1.67268 0.00
    2 3 2 640.5967 850.2787 180.0 1.67020 0.35
    5 -2 -1 472.9921 630.7508 -180.0 1.66986 0.30
    0 2 5 4.9581 5.4206 -180.0 1.66636 0.00
    2 -4 -4 1002.1942 1127.0790 0.0 1.66531 0.55
    3 -1 4 59.7980 66.5933 -180.0 1.66516 0.03
    1 1 5 303.6633 316.8393 0.0 1.66454 0.16
    5 -3 -1 310.5481 301.1325 180.0 1.66363 0.19
    1 -1 -6 4028.0578 3907.1644 0.0 1.66333 2.24
    2 3 -6 1819.3079 1772.7768 180.0 1.66320 1.12
    5 -2 -2 1202.4576 1204.6318  0.0 1.66268 0.77
    0 6 -1 417.8070 422.8483  0.0 1.66202 0.22
    4 -3 3 100.2123 114.0602 0.0 1.66068 0.06
    2 -6 -1 3148.4151 3787.9034 0.0 1.66017 1.68
    3 -5 4 131.9699 143.2657 180.0 1.65822 0.07
    3 0 -6 198.3896 270.7308 -180.0 1.65625 0.12
    1 4 -6 93.3830 116.7885  0.0 1.65452 0.05
    3 1 -6 18.8861 37.1957 0.0 1.65028 0.01
    1 -4 6 81.9347 124.3259  0.0 1.64973 0.05
    2 -5 5 8.6485 12.6451 -180.0 1.64964 0.00
    4 0 -5 27.0610 34.6494 0.0 1.64910 0.02
    4 -1 -5 24.5918 31.2103  0.0 1.64895 0.02
    2 -6 4 0.2811 0.3745 180.0 1.64719 0.00
    3 3 0 245.4571 343.7580  0.0 1.64661 0.14
    4 -4 3 164.2036 242.0788  0.0 1.64445 0.09
    5 -3 0 0.1887 0.4061 180.0 1.64348 0.00
    3 -4 -4 130.1649 286.4233 180.0 1.64337 0.07
    1 5 -5 7.0125 15.6734  0.0 1.64282 0.00
    1 -1 6 8.9157 18.6063 180.0 1.64238 0.00
    2 -3 -5 0.1297 0.2610 -180.0 1.64183 0.00
    3 -6 3 6.7490 11.4867  0.0 1.64081 0.00
    5 -3 -2 185.6665 274.8932 -180.0 1.64002 0.11
    4 -5 -2 10.5708 15.3107 -180.0 1.63973 0.01
    4 2 -2 72.5442 104.9320  0.0 1.63948 0.05
    3 -6 -1 298.2439 384.2899 0.0 1.63726 0.16
    4 2 -3 11.4291 15.0286 -180.0 1.63694 0.01
    5 -1 -2 47.7736 63.2237 180.0 1.63584 0.03
    0 6 -4 1047.9010 1179.0563 180.0 1.63351 0.56
    5 -2 0 31.0038 35.9688 -180.0 1.63319 0.02
    2 -5 -3 1109.5286 1140.0230 -180.0 1.62892 0.57
    4 -2 3 4612.1437 5207.7290 180.0 1.62771 2.60
    5 -1 -1 772.2044 947.5026  0.0 1.62658 0.48
    3 3 -5 690.3573 917.1628 0.0 1.62550 0.42
    3 -5 -3 27.4623 58.6522 180.0 1.61635 0.01
    3 -1 -6 45.4405 69.9315 0.0 1.61390 0.03
    5 -2 -3 33.1338 50.6776 -180.0 1.61327 0.02
    3 -3 -5 207.5060 383.2902  0.0 1.61275 0.11
    5 -4 -1 311.3207 474.7676 0.0 1.60947 0.18
    1 -4 -4 246.2752 369.0240 -180.0 1.60764 0.12
    5 -4 0 250.3675 320.7442  0.0 1.60627 0.14
    0 5 2 653.4772 829.1598 -180.0 1.60568 0.32
    1 -6 -1 39.0414 37.1829 180.0 1.60410 0.02
    5 -1 -3 594.0491 554.9329  0.0 1.60371 0.36
    4 1 -5 4.1412 4.5925 0.0 1.60195 0.00
    4 -2 -5 200.7520 234.7752 -180.0 1.60154 0.11
    4 2 -1 358.7745 500.0077 180.0 1.60072 0.21
    3 1 3 54.4212 82.4931 -180.0 1.59789 0.03
    3 2 -6 481.1565 691.1211 180.0 1.59748 0.28
    4 0 2 179.4637 257.4461 180.0 1.59686 0.10
    1 -3 -5 317.0060 434.3051 -180.0 1.59414 0.16
    4 2 -4 697.4472 973.1630 0.0 1.59366 0.42
    2 5 -3 0.2153 0.4254 180.0 1.59157 0.00
    3 2 2 62.9886 108.1593  0.0 1.59107 0.03
    2 0 5 434.7838 489.1909 0.0 1.58938 0.22
    4 -6 1 930.7058 1036.9952 180.0 1.58910 0.49
    0 6 0 49.9925 70.2717 0.0 1.58801 0.02
    4 1 1 42.4012 60.3886 0.0 1.58772 0.02
    4 -6 0 194.3087 179.3021 -180.0 1.58519 0.10
    5 -3 1 1130.1024 1123.1637 0.0 1.58404 0.63
    4 -5 3 138.6778 151.0302 -180.0 1.58309 0.07
    2 4 1 1409.9831 1616.0281 0.0 1.58238 0.70
    2 5 -2 7.8238 8.9742  0.0 1.58225 0.00
    1 2 -7 352.6882 415.3507 0.0 1.57953 0.19
    5 -1 0 714.9181 780.5134 0.0 1.57795 0.41
    5 -3 -3 708.5613 771.6552 -180.0 1.57787 0.40
    0 5 -6 738.3568 750.9234 180.0 1.57472 0.38
    5 -4 -2 2442.3473 2674.5789 180.0 1.57351 1.33
    0 1 6 0.7478 0.8470 0.0 1.57281 0.00
    1 -6 5 301.9028 299.9643  0.0 1.57169 0.15
    1 -5 -3 237.5536 211.3618 -180.0 1.56744 0.11
    3 4 -3 316.6886 302.1736  0.0 1.56693 0.17
    1 1 -7 2185.6044 2156.8310  0.0 1.56669 1.12
    3 -3 5 207.7669 226.4633 180.0 1.56618 0.10
    5 0 -2 103.7882 113.9680 180.0 1.56615 0.06
    1 5 1 244.2486 282.3784 0.0 1.56587 0.11
    2 -2 -6 130.4650 156.6839 180.0 1.56548 0.06
    5 -4 1 10.8242 12.4168  0.0 1.56457 0.01
    2 5 -4 502.9030 413.0877 0.0 1.56271 0.26
    1 -5 6 1512.2624 1309.4050 180.0 1.56099 0.75
    5 -2 1 5.9007 4.8820 0.0 1.56063 0.00
    3 -4 5 84.5542 74.8270 180.0 1.55780 0.04
    2 -7 2 384.5314 422.2422 0.0 1.55670 0.18
    3 4 -2 145.3053 158.6539 -180.0 1.55656 0.08
    4 -6 2 1864.6543 1706.1784 0.0 1.55523 0.94
    2 -3 6 229.9151 218.6517  0.0 1.55501 0.11
    4 -1 3 0.4075 0.6544 -180.0 1.55359 0.00
    3 0 4 0.1229 0.1877 0.0 1.55235 0.00
    5 0 -3 6.7562 9.7005  0.0 1.55147 0.00
    1 0 6 106.5477 129.0602 -180.0 1.55065 0.05
    0 2 -7 70.7814 85.0754 -180.0 1.55061 0.03
    4 -4 -4 3.6860 4.3028  0.0 1.55044 0.00
    1 3 -7 0.2964 0.3278 0.0 1.54997 0.00
    2 1 -7 3440.2022 3814.5872 0.0 1.54969 1.79
    1 6 -3 3.7396 4.1562 -180.0 1.54966 0.00
    0 6 -5 263.4403 299.6384 0.0 1.54711 0.13
    2 4 -6 359.5314 358.9419 -180.0 1.54619 0.19
    2 -7 1 51.6131 46.4058  0.0 1.54510 0.02
    4 -6 -1 10.9410 9.6192  0.0 1.54432 0.01
    5 0 -1 563.5329 493.4570  0.0 1.54426 0.31
    0 3 -7 116.9189 101.6318 180.0 1.54416 0.06
    3 -6 4 22.9226 19.6681 0.0 1.54394 0.01
    2 -6 -2 115.1947 98.0388 -180.0 1.54332 0.05
    1 6 -2 153.4053 120.5026 0.0 1.54247 0.07
    3 4 -4 345.2358 293.6645 -180.0 1.54077 0.18
    2 2 -7 38.0884 43.3558 180.0 1.53983 0.02
    3 -6 -2 2008.0085 2432.6215 180.0 1.53951 0.95
    2 -4 6 75.7016 83.1983 -180.0 1.53840 0.04
    5 -1 -4 9.4840 11.4188 180.0 1.53695 0.01
    2 5 -1 1053.1041 1288.2124 180.0 1.53665 0.50
    4 -5 -3 240.8801 237.0410 0.0 1.53452 0.12
    3 3 1 508.9645 508.8222 -180.0 1.53382 0.25
    3 -2 5 388.8135 384.4065 180.0 1.53338 0.19
    3 -2 -6 421.5381 415.9531 -180.0 1.53331 0.21
    2 -7 3 653.6141 646.4809 0.0 1.53245 0.30
    1 -7 2 380.5484 385.2530 180.0 1.53216 0.17
    5 -2 -4 745.8754 771.7708 0.0 1.53194 0.40
    2 -2 6 1854.9800 2014.0560 0.0 1.53104 0.88
    1 -2 -6 328.8423 362.1721  0.0 1.53076 0.15
    5 -5 0 17.1463 19.1736 180.0 1.53039 0.01
    2 -6 5 273.3168 331.0074  0.0 1.52876 0.13
    4 2 0 451.0301 548.3449 0.0 1.52873 0.24
    1 3 4 56.7000 109.9499 180.0 1.52651 0.03
    1 -7 3 699.0527 1041.0463  0.0 1.52321 0.32
    1 6 -4 20.3371 31.4761 0.0 1.52162 0.01
    1 5 -6 41.5766 52.1930 0.0 1.52115 0.02
    5 -5 -1 32.3843 30.3179 -180.0 1.52006 0.02
    2 0 -7 119.5224 107.9878 -180.0 1.51956 0.06
    3 -7 1 2.3550 2.5302 180.0 1.51893 0.00
    4 2 -5 567.4045 709.2301 180.0 1.51852 0.31
    4 -3 -5 233.5280 372.3683 180.0 1.51794 0.12
    0 1 -7 0.4672 0.8971 0.0 1.51714 0.00
    3 -7 2 266.9340 414.4945 -180.0 1.51557 0.12
    1 0 -7 170.9536 423.8806 -180.0 1.51438 0.08
    3 4 -1 13.6112 48.6555 -180.0 1.51175 0.01
    3 -5 5 37.7219 178.6069 180.0 1.51012 0.02
    3 3 -6 1.0951 5.0018  0.0 1.51003 0.00
    1 -7 1 61.2389 78.3195  0.0 1.50696 0.03
    5 -5 1 5.3405 6.0014 -180.0 1.50665 0.00
    4 -4 4 176.8668 177.9606 180.0 1.50628 0.08
    4 -3 4 101.0652 96.9211 -180.0 1.50597 0.05
    5 -4 -3 168.6014 155.7831 0.0 1.50564 0.08
    4 0 -6 39.9834 38.3086 -180.0 1.50452 0.02
    1 4 3 653.4032 712.2823 0.0 1.50381 0.28
    5 0 -4 24.6317 26.8783 180.0 1.50314 0.01
    1 2 5 543.2193 588.2828 180.0 1.50283 0.24
    2 2 4 2.9851 3.1774  0.0 1.50218 0.00
    1 6 -1 127.9040 128.4373 -180.0 1.50144 0.06
    2 5 -5 1098.0789 1101.5486 180.0 1.50142 0.53
    2 -7 0 13.6758 13.9231 0.0 1.49992 0.01
    5 -1 1 1237.8361 1288.8137 -180.0 1.49963 0.62
    0 4 -7 232.7543 254.5004 -180.0 1.49923 0.11
    2 3 3 992.0369 1256.6331 180.0 1.49847 0.44
    5 -3 2 117.9759 164.5574 180.0 1.49700 0.06
    5 -4 2 16.2668 20.4411 0.0 1.49264 0.01
    2 3 -7 270.1512 322.9540 0.0 1.49215 0.13
    4 -1 -6 57.2627 66.5536 -180.0 1.49202 0.03
    0 4 4 162.8471 184.1413  0.0 1.49189 0.07
    4 -6 3 455.9195 488.2942 -180.0 1.49027 0.21
    5 0 0 697.6715 751.2229 180.0 1.49012 0.36
    0 6 1 256.6091 277.8121  0.0 1.48994 0.11
    3 -7 0 74.8338 83.8759 180.0 1.48921 0.03
    5 -3 -4 1259.9674 1412.8899  0.0 1.48921 0.62
    0 3 5 462.0608 571.2752  0.0 1.48731 0.20
    2 -5 6 74.8850 101.2786 180.0 1.48488 0.03
    1 4 -7 1.1898 1.5911 180.0 1.48461 0.00
    1 -6 -2 89.2050 118.7900  0.0 1.48446 0.04
    4 3 -3 18.9069 24.8278 -180.0 1.48419 0.01
    3 4 -5 151.9724 194.4504 180.0 1.48320 0.08
    1 -7 4 312.8698 431.1596 0.0 1.48182 0.14
    4 1 -6 540.4815 866.1783  0.0 1.48027 0.28
    3 -7 3 111.3625 189.7880 -180.0 1.47979 0.05
    5 -5 -2 21.0324 44.3154 180.0 1.47762 0.01
    2 -7 4 3.3460 7.3414 -180.0 1.47703 0.00
    1 -3 7 11.3211 23.4672 180.0 1.47673 0.01
    4 -6 -2 101.9699 244.5916 180.0 1.47437 0.05
    4 3 -2 66.2822 148.3270 0.0 1.47414 0.03
    2 -4 -5 3.8592 5.6996 -180.0 1.47277 0.00
    3 1 -7 61.0973 81.8685  0.0 1.47216 0.03
    2 -1 6 32.7606 43.3693 180.0 1.47173 0.01
    3 -4 -5 753.5858 922.8635 -180.0 1.47030 0.33
    4 -5 4 9.0302 11.0178 0.0 1.47027 0.00
    3 -5 -4 46.8751 46.2053  0.0 1.46956 0.02
    4 -2 4 61.6333 57.5630  0.0 1.46942 0.03
    5 1 -2 226.3147 188.9930 -180.0 1.46849 0.12
    5 1 -3 1443.3585 1213.7293 0.0 1.46789 0.75
    3 -1 5 1193.4143 1068.1014 -180.0 1.46652 0.52
    2 -5 -4 797.9830 779.5125  0.0 1.46599 0.33
    5 -2 2 71.6082 69.6251 -180.0 1.46545 0.03
    4 1 2 415.7256 399.5758 180.0 1.46534 0.19
    3 0 -7 210.7040 178.1964 -180.0 1.46468 0.10
    1 6 -5 44.1454 34.6128  0.0 1.46366 0.02
    2 5 0 48.7522 38.5178  0.0 1.46341 0.02
    1 -2 7 299.4667 237.1774 -180.0 1.46328 0.13
    4 3 -4 122.0858 96.6203 0.0 1.46312 0.06
    2 1 5 277.2476 212.9457 0.0 1.46233 0.12
    2 -1 -7 234.1103 325.8463 180.0 1.45589 0.10
    1 -4 7 387.0254 492.0190  0.0 1.45537 0.17
    0 7 -3 10.1349 12.3982  0.0 1.45523 0.00
    0 5 3 308.1604 284.9812 0.0 1.45372 0.12
    4 0 3 412.6372 380.5268  0.0 1.45369 0.19
    5 -5 2 40.1502 35.8772  0.0 1.45328 0.02
    1 -7 0 206.4769 191.3924 180.0 1.45232 0.08
    2 4 2 676.9139 628.2214 -180.0 1.45213 0.28
    0 0 7 413.2654 400.4687 180.0 1.45090 0.17
    0 7 -2 2000.5037 2080.6858 -180.0 1.45044 0.82
    1 -6 6 7.9390 8.3302 0.0 1.45037 0.00
    5 -1 -5 231.6921 219.0522 -180.0 1.44755 0.11
    4 -2 -6 673.2409 693.0991 180.0 1.44537 0.31
    3 2 -7 784.3577 812.7224 0.0 1.44531 0.37
    0 6 -6 367.9537 296.6348 -180.0 1.44306 0.16
    0 2 6 153.2815 108.9904 0.0 1.44110 0.06
    3 4 0 58.0240 44.7363 180.0 1.44070 0.03
    1 5 2 264.1687 213.0589 180.0 1.44049 0.10
    3 2 3 3.9650 3.8983  0.0 1.43938 0.00
    5 1 -1 869.6873 856.2155  0.0 1.43929 0.42
    1 1 6 254.0526 244.2765  0.0 1.43877 0.10
    2 -3 -6 86.7408 81.3238 0.0 1.43823 0.04
    5 1 -4 279.2108 256.3295 -180.0 1.43759 0.14
    4 -7 1 82.8918 76.9645  0.0 1.43736 0.04
    4 2 1 361.5259 366.7447 180.0 1.43605 0.16
    4 3 -1 521.0098 493.7064  0.0 1.43476 0.24
    1 6 0 548.6028 493.2067 0.0 1.43404 0.22
    1 -1 -7 426.7603 364.6864 -180.0 1.43340 0.18
    3 -6 5 107.3509 91.8829 0.0 1.43301 0.05
    5 -2 -5 6.9912 5.5923  0.0 1.43241 0.00
    3 -7 -1 250.7845 182.0575 -180.0 1.43184 0.10
    5 -6 0 32.5917 24.3319 -180.0 1.43094 0.01
    0 7 -4 403.2401 308.3482  0.0 1.43079 0.16
    3 -3 -6 17.4786 14.4805 0.0 1.43033 0.01
    5 0 -5 1522.5411 1381.0927  0.0 1.42986 0.74
    2 -7 -1 507.0484 528.3410  0.0 1.42931 0.20
    3 -6 -3 1765.7973 2223.5131 0.0 1.42830 0.72
    3 1 4 8.8031 9.8224 180.0 1.42665 0.00
    0 5 -7 176.6922 148.0866  0.0 1.42502 0.07
    3 -1 -7 0.0289 0.0231 180.0 1.42437 0.00
    4 2 -6 76.5515 61.3445 0.0 1.42423 0.04
    4 -7 0 773.3868 623.0415 0.0 1.42371 0.32
    4 -7 2 535.0114 371.7158  0.0 1.42264 0.22
    5 -6 1 329.0472 234.5105 180.0 1.42196 0.14
    1 -4 -5 229.3968 168.2334 180.0 1.42060 0.09
    2 -6 -3 1387.4912 1450.5344 0.0 1.41954 0.54
    4 -5 -4 148.6018 149.5915 -180.0 1.41874 0.06
    2 5 -6 2.2136 2.1190  0.0 1.41833 0.00
    3 -7 4 548.8442 511.4846 0.0 1.41795 0.22
    1 -1 7 252.8672 233.6405  0.0 1.41772 0.10
    5 -4 -4 385.3869 345.6743 -180.0 1.41741 0.17
    0 7 -1 129.9483 113.3636 0.0 1.41727 0.05
    2 4 -7 64.9891 36.1217 180.0 1.41627 0.03
    1 -7 5 112.1602 44.0466 -180.0 1.41532 0.05
    4 3 -5 62.7574 28.6794 -180.0 1.41464 0.03
    4 -4 -5 173.0672 100.7928 -180.0 1.41399 0.07
    3 3 2 107.9227 81.8064 0.0 1.41324 0.04
    5 0 1 307.3252 239.7125  0.0 1.41312 0.14
    5 -6 -1 435.1387 403.4114 -180.0 1.41199 0.18
    5 -5 -3 163.4593 121.4363  0.0 1.41053 0.07
    1 -5 -4 359.3622 406.3216 0.0 1.40916 0.14
    4 -6 4 620.5838 546.8847  0.0 1.40514 0.25
    2 -6 6 96.8595 84.7358 -180.0 1.40499 0.04
    5 -1 2 28.8289 26.0378 180.0 1.40428 0.01
    3 4 -6 85.3861 81.3569 -180.0 1.40401 0.04
    4 -1 4 204.8744 199.3913 0.0 1.40389 0.08
    1 -5 7 110.5720 113.6905  0.0 1.40343 0.04
    5 -4 3 73.8329 73.6168 -180.0 1.40228 0.03
    2 -7 5 906.1366 904.3588 180.0 1.39984 0.36
    1 5 -7 118.3256 97.5181 180.0 1.39591 0.05
    5 -3 3 66.4509 56.6643  0.0 1.39576 0.03
    3 -4 6 505.9039 470.9900 180.0 1.39527 0.20
    1 -3 -6 164.1431 154.8829 -180.0 1.39467 0.06
    6 -3 -1 134.3671 114.4618 0.0 1.39282 0.06
    3 -3 6 1799.7309 1871.1428 -180.0 1.39126 0.71
    2 6 -3 1260.3742 1344.9226 180.0 1.38979 0.50
    6 -3 -2 98.0003 104.6719 -180.0 1.38968 0.04
    3 3 -7 237.2903 247.0426 180.0 1.38936 0.10
    2 0 6 43.1158 40.6339 0.0 1.38836 0.02
    5 -3 -5 387.3407 376.8509 -180.0 1.38735 0.17
    6 -2 -2 648.0344 637.4277  0.0 1.38716 0.29
    4 -6 -3 234.2069 241.3743 -180.0 1.38655 0.09
    5 -6 2 580.6876 598.5315  0.0 1.38655 0.24
    3 5 -3 18.2756 18.8769 -180.0 1.38653 0.01
    1 6 -6 453.0061 504.1122 180.0 1.38534 0.18
    5 1 0 292.7349 326.4443 -180.0 1.38525 0.13
    4 -7 -1 657.1092 765.2774 -180.0 1.38401 0.26
    5 1 -5 247.2789 269.4994 0.0 1.38272 0.11
    1 2 -8 30.1421 30.8829  0.0 1.38231 0.01
    4 -7 3 1333.7963 1332.2168 180.0 1.38205 0.52
    0 6 2 286.8779 285.8191  0.0 1.38174 0.10
    0 7 -5 149.3139 145.2316 180.0 1.38127 0.06
    6 -2 -1 196.0723 178.4608 180.0 1.38048 0.09
    2 6 -4 46.1089 40.7331 180.0 1.38003 0.02
    5 -5 3 246.8840 166.1861 180.0 1.37905 0.10
    3 0 5 0.0648 0.0449 180.0 1.37796 0.00
    3 5 -4 7.9097 5.6414 -180.0 1.37785 0.00
    1 -7 -1 238.4550 222.8453 0.0 1.37718 0.09
    6 -4 -1 322.5942 278.7502 0.0 1.37588 0.14
    2 6 -2 384.1445 302.4870 0.0 1.37391 0.15
    2 5 1 11.7706 9.2936 0.0 1.37389 0.00
    4 -3 -6 2.8414 2.2112 180.0 1.37338 0.00
    4 3 0 158.6174 110.3148 180.0 1.37260 0.07
    4 -4 5 122.6292 82.9160 -180.0 1.37219 0.05
    1 3 -8 331.6019 205.4170  0.0 1.37178 0.13
    2 -2 -7 1285.8366 925.6065 0.0 1.37035 0.49
    6 -3 0 241.5961 174.5350 180.0 1.37033 0.10
    3 -5 6 142.8316 107.4441 0.0 1.37009 0.05
    3 5 -2 1.6972 1.3136  0.0 1.36976 0.00
    2 -3 7 922.7480 853.8662 0.0 1.36876 0.35
    6 -2 -3 4.3359 4.3220 180.0 1.36839 0.00
    5 -6 -2 15.9036 16.1544 0.0 1.36824 0.01
    5 2 -3 577.3935 602.8047 180.0 1.36744 0.26
    4 0 -7 31.3094 32.6491 180.0 1.36688 0.01
    2 -4 7 207.9284 212.0281  0.0 1.36670 0.08
    2 2 -8 1154.6722 1019.5734 180.0 1.36572 0.47
    1 1 -8 100.0650 76.1928 180.0 1.36422 0.04
    0 1 7 479.4251 361.9088 -180.0 1.36380 0.18
    6 -4 0 242.0994 185.1343  0.0 1.36343 0.10
    6 -4 -2 280.4044 214.6983 180.0 1.36342 0.12
    2 1 -8 528.2147 416.4078 180.0 1.36315 0.21
    1 -6 -3 124.2157 101.7440 0.0 1.36291 0.04
    4 -3 5 584.4625 504.0719  0.0 1.36254 0.23
    2 -8 2 945.2460 889.5114  0.0 1.36179 0.34
    6 -3 -3 512.0509 487.7031 0.0 1.36142 0.22
    0 7 0 193.9658 181.9772 180.0 1.36115 0.07
    5 -2 3 10.0562 8.4499 180.0 1.36070 0.00
    3 -2 6 277.2524 186.0017  0.0 1.35877 0.10
    3 -2 -7 208.6119 141.4960  0.0 1.35871 0.08
    5 2 -2 313.5153 217.3991 -180.0 1.35859 0.14
    4 1 -7 3030.0689 2473.7717 180.0 1.35775 1.29
    0 3 -8 1.3235 1.1312 0.0 1.35744 0.00
    6 -1 -2 47.6273 35.4362 180.0 1.35630 0.02
    3 -7 -2 83.3986 56.2673 0.0 1.35580 0.03
    2 -8 3 682.6826 410.3441 180.0 1.35453 0.25
    3 4 1 0.0211 0.0136  0.0 1.35408 0.00
    4 -5 5 1050.3368 680.0319 180.0 1.35386 0.40
    0 2 -8 214.6383 128.1982 0.0 1.35260 0.08
    1 3 5 64.1330 38.4590 -180.0 1.35252 0.02
    5 2 -4 61.1349 40.9386  0.0 1.35186 0.03
    1 4 4 856.7928 705.5761 180.0 1.35125 0.30
    1 6 1 604.3799 527.4134 180.0 1.35045 0.21
    6 -2 0 285.6527 206.3490 -180.0 1.34942 0.12
    1 7 -3 251.5623 179.8003  0.0 1.34907 0.09
    3 -8 2 162.8868 124.2278 180.0 1.34841 0.06
    4 -1 -7 50.1565 38.6285 0.0 1.34836 0.02
    1 0 7 605.9048 469.6016 0.0 1.34833 0.22
    5 -1 -6 525.7509 462.7560 -180.0 1.34776 0.22
    6 -1 -3 98.8193 87.6918 -180.0 1.34767 0.04
    2 3 4 202.4963 171.5483 0.0 1.34642 0.07
    4 3 -6 32.0689 27.1233 0.0 1.34638 0.01
    2 6 -5 420.7308 353.2336 -180.0 1.34618 0.16
    3 5 -5 123.3816 94.3064 180.0 1.34509 0.05
    2 -8 1 64.6806 48.8915  0.0 1.34494 0.02
    2 -7 -2 462.4781 369.9858 180.0 1.34367 0.16
    4 1 3 288.2948 221.4833  0.0 1.34335 0.11
    2 -2 7 1042.5343 793.2674 180.0 1.34330 0.38
    5 0 -6 54.3764 33.4546 -180.0 1.34227 0.02
    3 -8 1 235.4413 162.1635 180.0 1.34178 0.08
    6 -1 -1 411.7292 333.0063 180.0 1.34107 0.17
    2 3 -8 551.2421 460.6431 -180.0 1.34092 0.22
    4 4 -3 764.3495 766.7389  0.0 1.34019 0.31
    3 -7 5 24.7285 23.6378 0.0 1.33935 0.01
    1 7 -4 85.5880 78.0933 180.0 1.33921 0.03
    2 -5 7 952.8427 1009.4975 0.0 1.33749 0.35
    1 -2 -7 557.4846 589.5742 180.0 1.33703 0.20
    1 7 -2 180.5983 180.2346 180.0 1.33545 0.06
    0 4 -8 580.6179 589.7126 180.0 1.33531 0.21
    2 6 -1 9.8800 10.3928 180.0 1.33488 0.00
    4 2 2 355.1416 375.1193 -180.0 1.33474 0.14
    2 2 5 194.4933 205.9271 180.0 1.33460 0.07
    1 4 -8 640.5086 678.7890 0.0 1.33452 0.24
    0 6 -7 871.8350 915.2259 0.0 1.33391 0.32
    1 -8 3 163.2455 169.6878  0.0 1.33373 0.06
    2 0 -8 180.3683 186.9011 0.0 1.33368 0.07
    1 -7 6 752.8408 764.7886 0.0 1.33345 0.27
    4 4 -4 318.4911 316.6993 180.0 1.33326 0.13
    3 -5 -5 2.1840 2.1141 180.0 1.33308 0.00
    6 -5 -1 10.1497 9.1963 -180.0 1.33268 0.00
    3 -8 3 2.6743 2.3386 180.0 1.33164 0.00
    1 -8 2 1169.6322 1206.4979 0.0 1.33095 0.40
    5 -6 3 58.7671 55.0925  0.0 1.33024 0.02
    3 5 -1 95.3707 88.5171 180.0 1.33017 0.04
    1 -6 7 6.4208 5.8659  0.0 1.32999 0.00
    6 -5 0 67.0432 61.1610  0.0 1.32995 0.03
    0 4 5 931.1430 844.9826 0.0 1.32918 0.32
    5 -5 -4 242.3809 212.1837 -180.0 1.32849 0.09
    6 -4 1 92.0133 78.7157 -180.0 1.32801 0.04
    6 -4 -3 957.1531 817.3129  0.0 1.32798 0.38
    6 -2 -4 9.0838 7.8271 0.0 1.32711 0.00
    5 -2 -6 383.3943 342.8261 180.0 1.32682 0.15
    5 2 -1 424.6289 384.9255 0.0 1.32668 0.17
    4 -2 5 25.0662 22.8488 180.0 1.32660 0.01
    2 4 3 333.6896 305.7045 -180.0 1.32631 0.11
    6 -3 1 403.8580 352.1778  0.0 1.32571 0.16
    2 5 -7 262.1252 195.4083 -180.0 1.32454 0.10
    4 -7 -2 255.6609 187.9692 -180.0 1.32434 0.09
    2 -8 4 7.3651 5.3950 180.0 1.32428 0.00
    4 4 -2 2.1661 1.5750 -180.0 1.32413 0.00
    5 0 2 80.8372 58.7087 0.0 1.32386 0.03
    5 -7 1 750.8420 548.2073  0.0 1.32379 0.28
    4 2 -7 898.9550 760.8692 -180.0 1.32255 0.37
    5 -7 0 265.5936 226.3421  0.0 1.32242 0.10
    1 2 6 507.5526 439.4661 0.0 1.32187 0.17
    4 -7 4 62.5466 54.2275  0.0 1.32176 0.02
    0 1 -8 152.2477 132.2016 180.0 1.32163 0.05
    2 -5 -5 60.7286 53.4423 0.0 1.32092 0.02
    1 0 -8 100.3335 90.3203 -180.0 1.32069 0.04
    4 0 4 98.0910 93.7463 180.0 1.32031 0.04
    5 -4 -5 678.5770 661.2086 -180.0 1.32019 0.26
    3 -6 6 164.3084 161.5386 0.0 1.32012 0.06
    3 -4 -6 822.1872 842.3571  0.0 1.31960 0.29
    3 1 -8 782.3204 792.8085 180.0 1.31873 0.30
    1 5 3 118.0446 118.5835 0.0 1.31831 0.04
    6 -1 -4 33.3201 23.1636 180.0 1.31652 0.01
    3 -6 -4 473.9303 393.9232 180.0 1.31551 0.16
    0 5 4 311.6886 260.7631 0.0 1.31544 0.10
    5 1 1 15.1110 12.6578 -180.0 1.31430 0.01
    5 2 -5 121.0122 101.7170  0.0 1.31422 0.05
    0 7 -6 703.4042 597.1653  0.0 1.31399 0.25
    1 -8 4 49.6517 42.2025 0.0 1.31396 0.02
    3 4 -7 126.6181 108.4542 -180.0 1.31373 0.05
    6 -5 -2 1201.4348 1075.6596 0.0 1.31292 0.46
    3 -8 0 119.8163 109.4781 0.0 1.31275 0.04
    6 -3 -4 22.0850 20.8286  0.0 1.31234 0.01
    0 3 6 21.9393 20.5679 0.0 1.31214 0.01
    2 -4 -6 83.5685 78.0364 0.0 1.31208 0.03
    5 1 -6 21.8122 17.7296  0.0 1.31127 0.01
    2 -7 6 27.0112 21.6351  0.0 1.31119 0.01
    4 -6 5 401.0871 285.1800 180.0 1.31071 0.14
    3 2 -8 4.9736 3.3102 -180.0 1.30749 0.00
    1 7 -5 179.2037 123.0487 0.0 1.30735 0.06
    2 -8 0 276.9950 233.6113 0.0 1.30653 0.09
    5 -6 -3 28.8771 24.8025  0.0 1.30617 0.01
    1 -8 1 728.5412 620.6454 180.0 1.30604 0.24
    4 -2 -7 173.7292 134.6026  0.0 1.30535 0.06
    6 -5 1 61.6572 47.2107 180.0 1.30513 0.02
    3 0 -8 44.2452 33.8939  0.0 1.30507 0.02
    5 -4 4 27.6079 22.1908 -180.0 1.30449 0.01
    4 4 -5 11.2098 9.1093  0.0 1.30437 0.00
    6 -1 0 1352.7539 1106.0074  0.0 1.30430 0.53
    4 -5 -5 2.0031 1.6376 180.0 1.30372 0.00
    3 -1 6 516.8835 416.4886 0.0 1.30336 0.18
    5 -7 2 1122.0962 907.4586 -180.0 1.30316 0.40
    5 -1 3 714.9732 580.5364 -180.0 1.30308 0.26
    6 0 -3 306.5455 253.8130  0.0 1.30280 0.12
    6 0 -2 178.0610 152.1331 180.0 1.30237 0.07
    3 2 4 360.4324 309.0023 -180.0 1.30221 0.12
    1 -3 8 1041.4646 875.3397  0.0 1.30188 0.36
    1 7 -1 50.2202 39.2533  0.0 1.30038 0.02
    2 -6 -4 444.6661 385.4624 180.0 1.29963 0.15
    5 -7 -1 1078.0852 949.5769 180.0 1.29926 0.38
    6 -2 1 390.2479 302.2858 0.0 1.29861 0.15
    4 -8 1 170.1882 108.9783 180.0 1.29741 0.06
    1 6 -7 70.5208 57.4710 180.0 1.29671 0.02
    4 3 1 1702.1164 1530.3014 -180.0 1.29623 0.62
    3 3 3 65.2909 60.8217 -180.0 1.29564 0.02
    1 -4 8 1614.0617 1481.6774 -180.0 1.29510 0.56
    2 -1 7 13.2234 11.0392 180.0 1.29463 0.00
    4 -8 2 409.3990 328.4541 -180.0 1.29448 0.14
    3 -8 4 72.9213 53.0213  0.0 1.29395 0.02
    5 -5 4 2.3034 1.6877  0.0 1.29364 0.00
    2 1 6 919.9072 706.4378 180.0 1.29322 0.31
    2 6 -6 88.5119 68.0509 0.0 1.29321 0.03
    3 5 -6 54.4435 42.3296  0.0 1.29308 0.02
    2 4 -8 214.8830 168.1535  0.0 1.29294 0.08
    4 -6 -4 17.5950 13.2035 0.0 1.29136 0.01
    5 -3 4 20.8509 15.9017 -180.0 1.29123 0.01
    1 -7 -2 180.0364 137.3397 180.0 1.29123 0.06
    0 5 -8 144.7878 122.5443 -180.0 1.28991 0.05
    0 7 1 987.0649 834.1781 0.0 1.28988 0.31
    4 4 -1 66.9334 51.2593 0.0 1.28744 0.02
    4 -4 -6 841.4685 809.6188  0.0 1.28703 0.29
    2 -6 7 0.3121 0.2641 -180.0 1.28599 0.00
    1 -2 8 404.3618 217.1906 0.0 1.28474 0.14
    5 -3 -6 3.2988 2.4949 0.0 1.28291 0.00
    6 0 -4 3.9638 3.8529 180.0 1.28230 0.00
    2 -1 -8 934.6320 946.4795  0.0 1.28217 0.32
    6 0 -1 0.8795 0.8754 -180.0 1.28106 0.00
    3 1 5 173.5614 132.4381 -180.0 1.27997 0.06
    4 -8 0 421.9554 310.6041  0.0 1.27956 0.14
    2 5 2 496.1526 250.3999 -180.0 1.27827 0.16
    2 6 0 146.7072 73.7977  0.0 1.27826 0.05
    3 -3 -7 20.2657 7.7971 180.0 1.27775 0.01
    1 5 -8 41.6140 15.6080 180.0 1.27658 0.01
    5 2 0 256.0235 102.9155 -180.0 1.27627 0.09
    2 -8 5 20.8362 10.8875 180.0 1.27537 0.01
    6 -6 0 251.9490 133.7627 -180.0 1.27533 0.09
    2 -3 -7 263.4416 168.0188 -180.0 1.27485 0.09
    0 8 -3 939.9658 606.0951 180.0 1.27481 0.30
    6 -4 2 47.4721 31.9073 0.0 1.27466 0.02
    6 -4 -4 32.9597 22.3776 180.0 1.27461 0.01
    1 -8 5 8.1088 5.6534 -180.0 1.27449 0.00
    0 6 3 429.1681 362.7074 -180.0 1.27363 0.13
    6 -5 -3 246.1763 213.2270 -180.0 1.27351 0.09
    3 5 0 195.2972 175.8361 180.0 1.27332 0.07
    3 3 -8 85.7424 79.2924 -180.0 1.27317 0.03
    4 -8 3 349.3936 250.9220 0.0 1.27117 0.12
    1 -5 -5 222.4386 183.3808 180.0 1.27046 0.07
    3 -7 -3 97.7340 81.5640  0.0 1.27036 0.03
    4 -1 5 1019.5851 862.1716 -180.0 1.27017 0.34
    6 -6 -1 91.6753 77.6291 180.0 1.27012 0.03
    0 0 8 1561.1842 1346.7942  0.0 1.26953 0.51
    6 -2 -5 16.5952 14.6416 -180.0 1.26907 0.01
    3 -1 -8 137.8904 113.3639 -180.0 1.26872 0.05
    0 2 7 76.7882 57.1335  0.0 1.26766 0.02
    6 -1 -5 622.5225 490.9537  0.0 1.26723 0.24
    4 3 -7 44.2659 34.9381  0.0 1.26695 0.02
    1 -4 -6 60.9626 43.7126 0.0 1.26644 0.02
    0 8 -4 88.0049 61.9003 0.0 1.26570 0.03
    1 -5 8 135.5648 97.3912 180.0 1.26550 0.04
    3 -8 -1 0.5282 0.3843 0.0 1.26541 0.00
    1 1 7 216.9197 160.7791 0.0 1.26529 0.07
    6 -3 2 429.7099 331.2854 180.0 1.26509 0.15
    0 8 -2 1948.8013 2081.4848  0.0 1.26408 0.61
    5 -7 3 433.6290 455.9892 180.0 1.26344 0.15
    1 -8 0 65.7532 57.6053 180.0 1.26251 0.02
    5 3 -3 216.8182 184.9463 -180.0 1.26238 0.08
    6 -5 2 35.5025 26.6727 -180.0 1.26171 0.01
    3 4 2 3.8414 2.9019 -180.0 1.26149 0.00
    6 -6 1 61.5601 50.1748 180.0 1.26072 0.02
    5 -6 4 812.4289 639.5733 -180.0 1.26040 0.27
    1 6 2 33.8972 25.2594 -180.0 1.26010 0.01
    5 2 -6 8.6512 5.8170 -180.0 1.25972 0.00
    1 -1 -8 0.0558 0.0282 0.0 1.25854 0.00
    1 7 -6 235.4440 141.2821 -180.0 1.25790 0.08
    4 4 -6 496.2935 320.7650 -180.0 1.25755 0.18
    5 -7 -2 413.0359 267.4911 0.0 1.25754 0.14
    5 3 -4 236.7480 155.5329 0.0 1.25735 0.09
    5 -2 4 52.9879 30.2167  0.0 1.25596 0.02
    3 -4 7 65.3242 31.9660  0.0 1.25526 0.02
    3 -7 6 439.9626 272.2930  0.0 1.25300 0.14
    4 -7 -3 671.7539 531.2329 180.0 1.25229 0.21
    2 -7 -3 94.0117 74.4034  0.0 1.25229 0.03
    2 -8 -1 369.1862 289.7808  0.0 1.25177 0.11
    6 -1 1 143.5317 85.6726 -180.0 1.25096 0.05
    5 0 -7 31.2185 16.0796 0.0 1.24966 0.01
    4 -7 5 50.3905 27.5756 0.0 1.24939 0.02
    4 -4 6 67.2249 37.0397 180.0 1.24919 0.02
    6 -3 -5 16.6058 8.9600 0.0 1.24889 0.01
    1 7 0 68.0292 35.7671 180.0 1.24862 0.02
    5 3 -2 31.6203 16.5738  0.0 1.24818 0.01
    1 -6 -4 130.4868 80.3129  0.0 1.24777 0.04
    5 -1 -7 273.8016 221.1316  0.0 1.24688 0.10
    1 -1 8 27.8553 24.3888 0.0 1.24638 0.01
    6 -6 -2 730.0258 705.5600  0.0 1.24579 0.25
    1 -7 7 6.7591 6.7554  0.0 1.24516 0.00
    3 -3 7 182.4489 182.3227 0.0 1.24516 0.06
    4 -3 -7 661.1308 641.8546 -180.0 1.24443 0.22
    3 -5 7 46.6194 45.1431 -180.0 1.24386 0.01
    6 0 -5 144.3928 131.5125 0.0 1.24365 0.05
    4 -8 -1 32.1900 25.9833 180.0 1.24336 0.01
    4 1 -8 83.5747 65.7956 0.0 1.24233 0.03
    4 -5 6 679.2907 535.7199  0.0 1.24232 0.22
    4 0 -8 103.7671 83.2147  0.0 1.24219 0.04
    6 0 0 830.2937 692.7150 180.0 1.24177 0.29
    6 1 -3 614.4740 488.1124  0.0 1.24056 0.23
    3 -8 5 79.6258 64.7716 -180.0 1.24037 0.02
    5 -5 -5 0.8036 0.6548 0.0 1.24035 0.00
    0 8 -5 640.5104 482.8644 -180.0 1.23796 0.20
    0 7 -7 7.7803 4.6305 180.0 1.23691 0.00
    1 -3 -7 4.1891 2.4267 0.0 1.23644 0.00
    3 6 -4 547.3312 313.4092  0.0 1.23629 0.18
    3 6 -3 44.1634 25.3955 0.0 1.23554 0.01
    4 4 0 168.1060 111.4628 180.0 1.23496 0.06
    0 8 -1 0.5388 0.3590  0.0 1.23494 0.00
    4 -3 6 263.9811 178.2075 -180.0 1.23490 0.08
    5 1 2 1355.8523 1004.6681 180.0 1.23458 0.45
    6 -2 2 81.6556 62.1929 -180.0 1.23448 0.03
    5 3 -5 187.9215 168.1136  0.0 1.23376 0.07
    4 2 3 417.0258 378.7953 0.0 1.23363 0.13
    5 -6 -4 261.8077 244.2806 180.0 1.23325 0.08
    6 1 -2 405.7162 379.0799 -180.0 1.23321 0.15
    3 0 6 168.2403 158.0174 0.0 1.23304 0.05
    5 1 -7 270.9521 262.8156 -180.0 1.23136 0.10
    5 0 3 16.1345 15.8187 -180.0 1.23113 0.01
    4 -8 4 63.0370 59.2977 -180.0 1.23060 0.02
    2 0 7 126.7645 120.4803 180.0 1.22988 0.04
    6 1 -4 651.7127 623.9625 -180.0 1.22961 0.24
    4 1 4 35.4023 32.8740 180.0 1.22910 0.01
    2 5 -8 319.8220 286.4142 0.0 1.22881 0.10
    2 7 -4 471.0821 404.6363 180.0 1.22841 0.15
    2 7 -3 1.0994 0.9432  0.0 1.22839 0.00
    3 5 -7 161.1375 137.6466 180.0 1.22831 0.05
    6 -6 2 349.8701 297.9698 0.0 1.22823 0.11
    0 6 -8 336.2432 282.1955  0.0 1.22793 0.11
    2 6 -7 0.7821 0.6341  0.0 1.22770 0.00
    1 2 -9 352.4891 273.2849 180.0 1.22603 0.11
    1 3 -9 93.0319 70.5047 -180.0 1.22539 0.03
    2 -4 8 937.2012 787.6636 180.0 1.22389 0.29
    5 -2 -7 396.7187 332.4741 -180.0 1.22344 0.13
    5 -8 1 64.4130 55.5797 -180.0 1.22284 0.02
    5 -4 -6 1298.8704 1206.7645  0.0 1.22246 0.42
    4 2 -8 22.9334 19.7323 0.0 1.22187 0.01
    2 2 -9 207.6779 172.2997  0.0 1.22177 0.07
    4 -1 -8 16.8443 12.5108  0.0 1.22147 0.01
    3 4 -8 261.6753 179.3803  0.0 1.22086 0.09
    1 -8 6 859.2772 581.3986  0.0 1.22037 0.26
    2 -7 7 242.8920 188.0135 180.0 1.21953 0.07
    6 -5 -4 90.9059 71.3018  0.0 1.21948 0.03
    1 4 5 963.5059 776.7162  0.0 1.21936 0.28
    3 6 -5 1743.2734 1471.1842 -180.0 1.21908 0.56
    2 -3 8 270.4356 223.5278  0.0 1.21865 0.08
    1 -6 8 18.8758 14.5299 180.0 1.21746 0.01
    3 6 -2 384.3536 346.5306  0.0 1.21693 0.12
    5 3 -1 929.7592 893.7792 180.0 1.21660 0.31
    2 -2 -8 298.2653 280.8027 -180.0 1.21590 0.09
    4 -6 6 265.5405 250.6913 -180.0 1.21529 0.08
    2 3 5 5.9698 5.6343 0.0 1.21512 0.00
    5 -8 0 490.8668 462.9619 -180.0 1.21510 0.15
    3 -2 7 301.2648 283.4791 180.0 1.21504 0.09
    3 -2 -8 656.5102 615.9791 180.0 1.21499 0.20
    2 -8 6 361.8298 317.1149 -180.0 1.21379 0.11
    4 3 2 709.7285 627.4428  0.0 1.21363 0.22
    5 2 1 1485.1810 1315.5402  0.0 1.21350 0.49
    2 1 -9 0.0306 0.0270 -180.0 1.21330 0.00
    5 -8 2 806.7039 706.1996 180.0 1.21305 0.25
    4 5 -4 62.2836 52.8384 -180.0 1.21266 0.02
    3 -6 7 239.8650 202.4175 180.0 1.21263 0.07
    4 5 -3 17.3303 15.4626 180.0 1.21127 0.01
    0 7 2 317.1423 294.0640 0.0 1.21115 0.09
    3 -5 -6 0.0240 0.0227 -180.0 1.21109 0.00
    2 7 -5 134.5017 135.3913  0.0 1.21084 0.04
    2 4 4 7.4097 7.5075 0.0 1.21080 0.00
    2 7 -2 24.9641 25.3612 180.0 1.21079 0.01
    2 6 1 551.5727 566.7517 180.0 1.21070 0.16
    2 3 -9 119.3970 124.8840 0.0 1.21040 0.04
    6 -4 3 639.1421 654.9783 -180.0 1.20971 0.20
    6 -4 -5 278.4931 284.9714  0.0 1.20966 0.09
    5 -7 4 452.2401 462.2036 180.0 1.20962 0.14
    1 3 6 31.8114 32.4358 0.0 1.20953 0.01
    2 -5 8 11.9710 12.1777 180.0 1.20925 0.00
    6 1 -1 476.8299 498.2914 0.0 1.20851 0.16
    3 -6 -5 115.5135 122.8150 0.0 1.20835 0.03
    0 3 -9 433.1773 451.6419 180.0 1.20790 0.13
    5 -4 5 9.1294 7.8235 0.0 1.20724 0.00
    2 -9 3 315.3834 264.8928 0.0 1.20712 0.09
    6 -7 0 2.2929 1.9181 -180.0 1.20708 0.00
    1 1 -9 122.2365 100.8648 0.0 1.20682 0.04
    3 -9 2 353.6160 291.3681 180.0 1.20678 0.10
    3 5 1 206.4788 187.4012  0.0 1.20582 0.06
    1 6 -8 60.6756 55.3639 -180.0 1.20580 0.02
    2 -9 2 122.7018 113.9458  0.0 1.20573 0.03
    6 -1 -6 39.3488 36.6128 0.0 1.20572 0.01
    1 -8 -1 57.0309 53.4002 -180.0 1.20570 0.02
    3 -8 -2 15.4234 14.9412 0.0 1.20550 0.00
    6 -6 -3 106.2725 103.2858 180.0 1.20547 0.03
    1 5 4 264.8458 259.0830 -180.0 1.20538 0.07
    6 -5 3 472.3748 457.2695 180.0 1.20503 0.15
    5 -5 5 17.6919 17.1026  0.0 1.20502 0.01
    1 4 -9 130.5821 126.0421  0.0 1.20501 0.04
    5 -1 4 11.3884 8.1471  0.0 1.20374 0.00
    0 1 8 437.6097 304.7765 0.0 1.20348 0.13
    5 -7 -3 8.8526 5.8191 -180.0 1.20238 0.00
    1 -7 -3 0.7069 0.4657 0.0 1.20237 0.00
    6 1 -5 818.2427 630.9454 0.0 1.20175 0.28
    4 -2 6 11.7505 9.2121 180.0 1.20151 0.00
    3 -9 3 5.1151 4.0511 0.0 1.20105 0.00
    6 -7 1 664.0196 528.0614 0.0 1.20100 0.21
    6 -2 -6 559.2406 450.7026  0.0 1.20088 0.19
    4 0 5 31.3314 25.3883 -180.0 1.20084 0.01
    0 4 -9 400.2268 299.5166  0.0 1.19852 0.12
    4 4 -7 196.5642 144.5105  0.0 1.19840 0.07
    0 2 -9 12.6660 8.7434 0.0 1.19810 0.00
    4 5 -5 204.7090 110.4854  0.0 1.19708 0.07
    1 7 -7 113.5860 65.0845 180.0 1.19670 0.03
    4 -6 -5 73.3508 44.1124  0.0 1.19646 0.02
    6 -7 -1 4.7933 2.9843 180.0 1.19630 0.00
    2 2 6 14.6483 9.9427  0.0 1.19599 0.00
    4 -5 -6 595.4898 421.1950 -180.0 1.19586 0.18
    3 -9 1 352.5483 262.0104 0.0 1.19567 0.10
    7 -3 -2 123.9950 96.0283 180.0 1.19535 0.04
    6 -3 3 260.9278 203.0174  0.0 1.19519 0.08
    0 8 -6 128.7217 100.3193  0.0 1.19507 0.04
    2 -5 -6 5.2610 4.1067 0.0 1.19495 0.00
    5 2 -7 247.2920 191.2432  0.0 1.19461 0.08
    5 3 -6 293.4360 226.4057  0.0 1.19458 0.10
    2 -2 8 29.1602 22.0632 0.0 1.19425 0.01
    0 5 5 41.4889 35.2239 0.0 1.19351 0.01
    0 4 6 585.7889 504.6141 -180.0 1.19340 0.16
    4 -8 -2 17.2554 14.8979 0.0 1.19324 0.00
    4 5 -2 7.9551 6.7814 -180.0 1.19306 0.00
    1 0 8 33.6846 23.3543 0.0 1.19215 0.01
    2 -9 4 46.4124 32.3681 180.0 1.19175 0.01
    6 0 -6 141.9252 106.2920 180.0 1.19155 0.05
    1 8 -3 34.5190 27.7540 180.0 1.19139 0.01
    0 8 0 160.2740 143.0542 -180.0 1.19101 0.04
    5 -8 -1 15.7094 14.1859 180.0 1.19078 0.00
    1 8 -4 186.9700 168.9443 -180.0 1.19076 0.05
    3 -4 -7 115.2746 104.3073  0.0 1.19069 0.03
    5 -3 5 33.6350 30.5799  0.0 1.19044 0.01
    7 -3 -1 343.7729 312.7831  0.0 1.19042 0.11
    7 -4 -1 1.1632 1.1668 -180.0 1.18973 0.00
    6 0 1 21.5083 21.0919 0.0 1.18923 0.01
    2 -6 -5 492.5183 469.1261 180.0 1.18909 0.14
    3 1 -9 256.8766 210.9682  0.0 1.18843 0.08
    7 -4 -2 82.8070 67.9204 180.0 1.18842 0.03
    2 -9 1 518.7118 404.3076 -180.0 1.18777 0.14
    6 -1 2 252.3538 171.0764  0.0 1.18712 0.08
    5 -8 3 1620.4425 1095.0542 0.0 1.18694 0.48
    2 -8 -2 13.9962 9.6006 0.0 1.18682 0.00
    3 3 4 480.3193 339.5974 0.0 1.18668 0.14
    3 2 -9 0.6654 0.5194 0.0 1.18629 0.00
    2 0 -9 105.2611 84.2140  0.0 1.18617 0.03
    1 7 1 173.5920 141.8617 180.0 1.18607 0.05
    3 6 -6 1163.9884 952.5222 0.0 1.18607 0.36
    1 -2 -8 1428.0396 1267.0767 0.0 1.18561 0.40
    5 -6 5 30.2290 21.1839 -180.0 1.18409 0.01
    7 -3 -3 0.9593 0.6781 0.0 1.18393 0.00
    2 5 3 8.5074 6.1130 0.0 1.18376 0.00
    7 -2 -2 2.1182 1.5336 -180.0 1.18371 0.00
    4 3 -8 4029.2494 2927.3569 -180.0 1.18368 1.31
    4 -2 -8 5.4877 4.2911 -180.0 1.18307 0.00
    3 -7 -4 47.0582 36.6818 180.0 1.18290 0.01
    3 6 -1 8.3592 6.4845  0.0 1.18277 0.00
    5 -3 -7 122.7926 94.8167 -180.0 1.18262 0.04
    1 -9 3 413.5797 315.5324 -180.0 1.18232 0.11
    6 -6 3 44.6703 31.3364 180.0 1.18179 0.01
    3 2 5 2.9185 2.0052 0.0 1.18169 0.00
    2 4 -9 334.9618 229.3656 180.0 1.18078 0.10
    3 -9 4 41.0804 28.4599 180.0 1.17918 0.01
    6 -7 2 124.9998 101.5532  0.0 1.17880 0.04
    7 -2 -3 446.7926 390.7839 0.0 1.17860 0.15
    2 -4 -7 3.3977 3.0871 0.0 1.17844 0.00
    2 7 -6 485.7279 502.1380 180.0 1.17784 0.14
    2 7 -1 615.1970 641.0311 -180.0 1.17775 0.17
    6 -3 -6 0.0072 0.0075  0.0 1.17767 0.00
    4 -8 5 2.6757 2.8139 180.0 1.17753 0.00
    1 2 7 30.8566 32.4618 0.0 1.17752 0.01
    4 -9 2 244.5624 258.3867 180.0 1.17729 0.07
    3 -8 6 150.6934 156.1716 180.0 1.17681 0.04
    2 -6 8 111.8385 115.4015 0.0 1.17674 0.03
    1 8 -2 40.4687 32.6909 180.0 1.17594 0.01
    7 -4 0 350.7358 296.5410 0.0 1.17499 0.11
    4 -7 -4 202.4688 183.1656  0.0 1.17482 0.06
    1 -9 4 726.5566 738.8298  0.0 1.17441 0.20
    1 -9 2 111.8500 114.4643  0.0 1.17437 0.03
    1 8 -5 5.8764 6.1173 180.0 1.17411 0.00
    4 -9 1 8.8059 9.4227 180.0 1.17350 0.00
    4 -4 -7 397.8438 415.7716 180.0 1.17312 0.11
    7 -2 -1 23.1465 23.2984 0.0 1.17292 0.01
    4 4 1 73.5738 70.4276  0.0 1.17247 0.02
    3 0 -9 587.5419 561.7885 -180.0 1.17242 0.17
    4 -7 6 295.2018 284.2232 -180.0 1.17182 0.08
    0 6 4 7.5147 7.2090 0.0 1.17157 0.00
    5 3 0 121.4279 115.8640 -180.0 1.17141 0.04
    0 3 7 169.7789 161.3851  0.0 1.17125 0.05
    0 5 -9 313.7135 298.1932 0.0 1.17124 0.09
    7 -4 -3 118.1440 112.2820  0.0 1.17122 0.04
    7 -5 -1 855.7084 817.8897 -180.0 1.17094 0.26
    0 1 -9 196.7113 193.8616 0.0 1.17046 0.05
    1 0 -9 104.4461 103.3669  0.0 1.17043 0.03
    6 -7 -2 566.8360 590.1381 -180.0 1.16996 0.17
    1 6 3 41.0525 42.8754 180.0 1.16991 0.01
    3 4 3 14.8412 15.6013 180.0 1.16979 0.00
    7 -3 0 142.2943 149.8858 180.0 1.16972 0.04
    6 1 0 154.3133 160.5004  0.0 1.16942 0.05
    3 -9 0 8.5852 8.6527 -180.0 1.16906 0.00
    3 -1 7 430.5213 433.0454 180.0 1.16900 0.12
    6 2 -3 613.5746 615.1830 0.0 1.16848 0.20
    1 5 -9 8.5681 8.0982 -180.0 1.16767 0.00
    4 5 -6 177.3291 144.7135  0.0 1.16638 0.06
    3 3 -9 24.8846 20.4360 0.0 1.16628 0.01
    3 -7 7 401.6159 320.1516 180.0 1.16578 0.11
    4 -9 3 2.7314 1.9579 -180.0 1.16547 0.00
    6 2 -4 12.5096 8.1680 -180.0 1.16510 0.00
    7 -5 -2 297.2017 213.3613  0.0 1.16384 0.09
    6 -2 3 454.0976 357.4545  0.0 1.16343 0.13
    1 -4 9 1270.5414 1063.4602  0.0 1.16273 0.35
    7 -5 0 11.8681 9.9058 0.0 1.16263 0.00
    5 4 -4 78.6002 65.2740 180.0 1.16254 0.02
    2 -7 -4 286.3530 222.3637 -180.0 1.16182 0.07
    1 -3 9 223.8386 173.7172 0.0 1.16181 0.06
    2 -9 5 1369.1232 1083.6294 0.0 1.16146 0.37
    5 4 -3 348.1286 287.5186  0.0 1.16071 0.11
    6 1 -6 360.6457 295.1031 -180.0 1.16026 0.12
    4 5 -1 8.6189 7.0751 180.0 1.16021 0.00
    5 0 -8 648.6097 592.4552 -180.0 1.15853 0.20
    7 -2 -4 0.7079 0.6158  0.0 1.15819 0.00
    7 -3 -4 201.5592 158.8835 -180.0 1.15749 0.06
    1 -8 7 204.3746 163.0560 180.0 1.15727 0.06
    3 5 -8 266.9072 220.9551 0.0 1.15706 0.08
    1 -7 8 0.6042 0.5013 0.0 1.15705 0.00
    5 -2 5 101.8327 87.5629  0.0 1.15688 0.03
    0 7 -8 28.2704 25.2026  0.0 1.15667 0.01
    6 2 -2 216.0831 195.2027 -180.0 1.15659 0.07
    2 1 7 0.0773 0.0705 0.0 1.15653 0.00
    6 -5 -5 186.2502 170.9187  0.0 1.15649 0.05
    5 -6 -5 0.1162 0.1143 -180.0 1.15604 0.00
    2 6 -8 177.8194 176.4854 180.0 1.15596 0.05
    7 -1 -3 121.9052 121.1874 180.0 1.15594 0.04
    3 1 6 104.0677 104.6245 180.0 1.15561 0.03
    2 -9 0 7.5368 7.6909 -180.0 1.15534 0.00
    7 -1 -2 627.3706 664.0077  0.0 1.15504 0.20
    4 -9 0 108.9164 106.8500 -180.0 1.15452 0.03
    2 -1 8 13.7319 11.0316 0.0 1.15396 0.00
    6 -6 -4 94.9100 77.2794  0.0 1.15364 0.03
    4 -1 6 5.0410 4.2195  0.0 1.15341 0.00
    5 -8 -2 256.2058 262.2445  0.0 1.15273 0.07
    5 1 3 513.8818 531.3642  0.0 1.15266 0.15
    5 -5 -6 551.3641 572.5308 -180.0 1.15257 0.16
    1 -9 5 657.3920 607.1433 180.0 1.15156 0.17
    1 -9 1 6.2418 5.8471 -180.0 1.15149 0.00
    1 -5 -6 57.5141 59.3846 180.0 1.15094 0.01
    5 -1 -8 30.5839 32.4047 180.0 1.15066 0.01
    3 -3 -8 505.1557 543.6482 180.0 1.15041 0.14
    5 1 -8 5.8611 4.3922 -180.0 1.14946 0.00
    5 4 -5 74.6497 53.9225 0.0 1.14938 0.02
    5 -8 4 399.2390 286.5182 180.0 1.14751 0.11
    7 -2 0 545.9791 392.2371 -180.0 1.14749 0.17
    5 -7 5 452.2874 334.8369 0.0 1.14722 0.12
    6 2 -5 76.3361 59.6577 180.0 1.14684 0.02
    1 -5 9 0.0175 0.0142  0.0 1.14669 0.00
    1 8 -1 788.1541 743.0016  0.0 1.14619 0.20
    7 -4 1 618.9454 612.3544 -180.0 1.14592 0.18
    2 -8 7 828.1068 825.0535 0.0 1.14549 0.22
    5 2 2 547.1447 441.2098 -180.0 1.14435 0.16
    5 3 -7 356.5069 288.6741 0.0 1.14410 0.11
    5 4 -2 0.0824 0.0668  0.0 1.14408 0.00
    1 -2 9 19.9306 16.1766 0.0 1.14402 0.01
    2 -1 -9 683.3638 556.6254 -180.0 1.14394 0.18
    3 -9 5 103.5787 85.5418 0.0 1.14367 0.03
    1 8 -6 246.6569 203.1149  0.0 1.14337 0.07
    6 -7 3 287.4238 233.8960 0.0 1.14304 0.08
    1 -6 -5 114.0776 94.7183 180.0 1.14286 0.03
    2 -3 -8 120.6869 102.2782 -180.0 1.14218 0.03
    7 -5 -3 215.3963 180.7791 -180.0 1.14214 0.06
    7 -1 -4 32.7571 27.3024  0.0 1.14212 0.01
    0 8 -7 100.0663 73.6101 180.0 1.14165 0.03
    1 -8 -2 27.2716 19.9680 0.0 1.14124 0.01
    3 6 -7 566.8582 425.7934 180.0 1.14092 0.16
    5 0 4 0.0216 0.0163  0.0 1.14082 0.00
    6 -5 4 1249.1327 946.6491  0.0 1.14070 0.35
    3 -1 -9 170.9264 133.5740 180.0 1.14035 0.05
    7 -4 -4 0.7423 0.5964 0.0 1.14010 0.00
    7 -5 1 107.2938 90.1318 180.0 1.13986 0.03
    4 -5 7 74.5879 63.1472 -180.0 1.13983 0.02
    4 -4 7 41.8104 37.6458 -180.0 1.13964 0.01
    7 -1 -1 236.0280 221.8943 0.0 1.13952 0.07
    4 -9 4 38.8539 38.2720 180.0 1.13938 0.01
    5 -7 -4 0.0667 0.0675 180.0 1.13929 0.00
    6 -4 4 29.6854 30.7320 0.0 1.13918 0.01
    6 -4 -6 256.1893 267.2414 -180.0 1.13912 0.07
    1 -4 -7 343.8735 361.3692 0.0 1.13897 0.09
    3 -8 -3 59.0445 61.1502 -180.0 1.13877 0.02
    2 6 2 168.2313 172.6844  0.0 1.13826 0.04
    4 2 4 192.1828 204.1994 180.0 1.13792 0.05
    6 -1 -7 209.3133 225.0390  0.0 1.13783 0.06
    4 1 -9 299.1139 334.7920 -180.0 1.13755 0.09
    0 8 1 0.4520 0.4687 180.0 1.13693 0.00
    3 6 0 407.1472 407.0739 -180.0 1.13681 0.11
    2 5 -9 282.9708 273.4439 -180.0 1.13671 0.08
    7 -6 -1 6.0449 5.4432 180.0 1.13649 0.00
    3 -4 8 40.7876 33.4146 180.0 1.13591 0.01
    7 -3 1 105.9016 85.3214  0.0 1.13559 0.03
    4 -8 -3 508.1744 373.7593 180.0 1.13432 0.13
    7 -6 0 2177.4582 1625.8389  0.0 1.13423 0.62
    3 5 2 4.8759 3.7746 -180.0 1.13364 0.00
    2 7 -7 681.7321 476.2256  0.0 1.13303 0.19
    2 7 0 278.2319 192.6725 0.0 1.13292 0.07
    3 -5 8 184.0795 126.5319 0.0 1.13276 0.05
    6 -8 1 653.6891 449.0985  0.0 1.13268 0.18
    4 4 -8 58.1844 40.2645  0.0 1.13252 0.02
    6 -8 0 533.7494 374.6975 -180.0 1.13239 0.15
    4 0 -9 157.3065 116.0075 180.0 1.13206 0.04
    0 9 -3 938.1858 702.5639 -180.0 1.13193 0.24
    4 -3 -8 2.1728 1.6495  0.0 1.13177 0.00
    6 0 -7 2143.0955 1681.2237 0.0 1.13119 0.65
    6 -7 -3 86.9124 69.4506 0.0 1.13100 0.02
    0 7 3 0.0577 0.0462  0.0 1.13099 0.00
    3 4 -9 113.7328 91.0924 180.0 1.13097 0.03
    0 9 -4 10.6585 8.5990 0.0 1.13083 0.00
    6 2 -1 8.0876 6.5359 0.0 1.13077 0.00
    4 3 3 390.1106 315.3847 180.0 1.13076 0.10
    0 2 8 373.5156 302.5459 0.0 1.13050 0.09
    2 -7 8 58.2879 47.2081 0.0 1.13047 0.02
    3 -9 -1 30.0330 23.9365 180.0 1.12990 0.01
    0 6 -9 31.3253 24.4952 0.0 1.12953 0.01
    5 -4 -7 474.7674 375.2078 180.0 1.12942 0.13
    1 7 -8 94.3079 74.5582 0.0 1.12941 0.03
    6 0 2 1751.7542 1704.6248 0.0 1.12865 0.50
    0 0 9 577.5612 602.6295  0.0 1.12847 0.15
    6 -2 -7 3.5799 3.8182  0.0 1.12842 0.00
    1 1 8 1203.1648 1374.0266 180.0 1.12827 0.30
    4 2 -9 55.2804 66.4734 0.0 1.12702 0.02
    5 -2 -8 138.5711 154.8336 180.0 1.12685 0.04
    6 -6 4 232.1026 174.1948  0.0 1.12615 0.06
    5 -9 1 262.4064 200.2510  0.0 1.12589 0.07
    4 1 5 3.7635 2.9737 -180.0 1.12569 0.00
    7 -2 -5 268.3804 273.8296 180.0 1.12475 0.08
    7 -6 -2 197.8215 204.0300 0.0 1.12472 0.06
    5 2 -8 939.5212 1005.8520  0.0 1.12460 0.28
    4 -6 7 5.3570 5.7178 180.0 1.12405 0.00
    4 5 -7 22.4208 22.4873 0.0 1.12391 0.01
    4 -3 7 27.6636 21.3409  0.0 1.12349 0.01
    5 -9 2 42.4249 31.8555 180.0 1.12342 0.01
    3 -3 8 1.7973 1.3323 -180.0 1.12315 0.00
    5 4 -6 271.9405 227.3580 180.0 1.12267 0.08
    4 -9 -1 43.7936 38.2644 0.0 1.12247 0.01
    6 -3 4 17.6269 13.8541 0.0 1.12178 0.00
    1 -1 -9 162.8171 138.0150 -180.0 1.12127 0.04
    6 1 1 154.0622 122.0010  0.0 1.12002 0.04
    2 -9 6 409.6058 289.4846 180.0 1.11951 0.10
    0 9 -2 141.2993 95.8091 0.0 1.11920 0.03
    6 -8 2 1036.4758 703.3334 180.0 1.11914 0.28
    7 -3 -5 15.4274 10.7447 0.0 1.11891 0.00
    7 0 -3 3.0227 2.1609 -180.0 1.11879 0.00
    5 -5 6 15.8934 11.9020 180.0 1.11861 0.00
    6 -1 3 122.4483 97.6741 0.0 1.11834 0.03
    6 -8 -1 415.0116 334.5740 0.0 1.11828 0.11
    1 7 2 147.4774 119.3227 0.0 1.11826 0.04
    7 -6 1 508.0925 416.6754 180.0 1.11818 0.14
    1 6 -9 218.6218 188.8037 0.0 1.11788 0.06
    2 -8 -3 59.8681 58.5624 -180.0 1.11727 0.01
    5 3 1 638.8749 631.2164 0.0 1.11714 0.18
    4 -8 6 750.5443 739.2404 180.0 1.11702 0.19
    1 -9 6 20.3009 20.3868  0.0 1.11626 0.01
    4 5 0 668.1670 681.8415 180.0 1.11620 0.18
    1 -9 0 254.0770 262.1398 0.0 1.11616 0.06
    0 9 -5 20.7484 21.9208  0.0 1.11600 0.01
    1 -7 -4 162.6020 171.3512 -180.0 1.11593 0.04
    6 2 -6 48.5335 48.1011  0.0 1.11570 0.01
    1 -6 9 11.0662 10.8390  0.0 1.11566 0.00
    3 7 -4 122.8994 114.0859 0.0 1.11536 0.03
    5 -4 6 0.8968 0.8462 -180.0 1.11524 0.00
    7 -1 -5 26.3060 25.5540 -180.0 1.11509 0.01
    5 -9 0 257.2141 258.8103 -180.0 1.11469 0.07
    5 4 -1 63.3475 64.9607 -180.0 1.11448 0.02
    3 -6 8 522.0134 514.6880  0.0 1.11408 0.13
    7 0 -2 742.6575 562.1536 0.0 1.11286 0.22
    3 0 7 27.2700 23.6345 -180.0 1.11235 0.01
    2 -9 -1 113.3341 102.0834  0.0 1.11186 0.03
    1 -1 9 125.9975 113.7669 180.0 1.11159 0.03
    7 0 -4 22.3978 21.0717 -180.0 1.11126 0.01
    4 -1 -9 48.7824 45.8093 0.0 1.11121 0.01
    7 -1 0 110.5758 100.8942  0.0 1.11107 0.03
    5 -1 5 230.5580 177.6626 0.0 1.11061 0.06
    3 -6 -6 14.1444 11.3666  0.0 1.11021 0.00
    7 -2 1 646.2499 525.3485  0.0 1.11014 0.18
    3 7 -3 110.6623 91.9723 -180.0 1.10973 0.03
    6 1 -7 95.2352 80.5976 0.0 1.10932 0.03
    1 -3 -8 290.1451 265.6692  0.0 1.10872 0.07
    3 -8 7 377.6911 344.9192 0.0 1.10866 0.10
    7 -5 -4 87.4077 71.7400 0.0 1.10818 0.02
    3 7 -5 211.1090 159.3586 -180.0 1.10765 0.06
    2 4 5 7.1439 5.3720 -180.0 1.10761 0.00
    5 -9 3 0.4256 0.3185 -180.0 1.10756 0.00
    5 -6 6 0.1208 0.0957 180.0 1.10677 0.00
    1 4 6 1383.3083 1161.1449 180.0 1.10646 0.33
    4 -6 -6 63.2691 53.1356 180.0 1.10644 0.02
    7 -4 2 396.9664 294.1384 0.0 1.10556 0.11
    4 4 2 60.1612 47.1670 180.0 1.10527 0.02
    1 8 0 231.1408 181.5777 180.0 1.10526 0.05
    7 -5 2 1212.6297 1009.2927  0.0 1.10506 0.33
    2 -4 9 224.4279 199.2196 0.0 1.10485 0.06
    5 -8 -3 72.3999 65.1995 180.0 1.10480 0.02
    4 6 -4 75.6078 71.1520 0.0 1.10465 0.02
    1 3 -10 603.6614 618.8668 0.0 1.10438 0.16
    3 -5 -7 816.0600 900.3196 -180.0 1.10416 0.20
    6 -3 -7 25.8981 28.9976 -180.0 1.10411 0.01
    1 5 5 438.4290 507.6629 0.0 1.10398 0.10
    2 3 6 184.4941 186.2480 0.0 1.10276 0.04
    2 8 -4 135.9672 137.4287 -180.0 1.10274 0.03
    2 0 8 177.3411 175.3944 180.0 1.10242 0.04
    2 2 -10 600.6700 567.7129 -180.0 1.10224 0.16
    4 -9 5 797.0259 708.7205  0.0 1.10177 0.20
    4 3 -9 256.3475 227.9794  0.0 1.10174 0.07
    1 8 -7 159.6649 142.0317 -180.0 1.10172 0.04
    7 -6 -3 476.8446 472.6120 180.0 1.10016 0.13
    1 2 -10 1.1966 1.1425  0.0 1.09991 0.00
    2 -5 9 90.0646 82.2387 0.0 1.09890 0.02
    2 3 -10 0.3677 0.3460 -180.0 1.09873 0.00
    5 -8 5 100.0439 95.4328  0.0 1.09868 0.03
    4 6 -3 113.4490 108.3556 180.0 1.09867 0.03
    7 -4 -5 54.4816 59.8792 0.0 1.09827 0.01
    3 -7 -5 946.0973 1046.5783  0.0 1.09825 0.23
    3 -9 6 28.2131 32.2425 -180.0 1.09812 0.01
    4 -5 -7 37.6981 44.0665 180.0 1.09793 0.01
    2 8 -3 51.6128 60.2040 180.0 1.09782 0.01
    4 6 -5 208.6101 239.5670 -180.0 1.09767 0.06
    6 -7 4 1821.9686 1965.7562 -180.0 1.09730 0.47
    4 -7 -5 260.3931 272.4058 -180.0 1.09711 0.06
    5 -3 6 85.0257 88.1485 180.0 1.09705 0.02
    2 -3 9 358.9068 312.2196 -180.0 1.09610 0.09
    3 -2 8 305.3058 262.1044 -180.0 1.09601 0.07
    3 -2 -9 412.2566 351.8804 0.0 1.09597 0.10
    4 0 6 214.7734 180.6362 0.0 1.09586 0.05
    6 3 -4 1447.2310 1328.4201  0.0 1.09503 0.41
    6 -6 -5 224.1151 206.6353 -180.0 1.09501 0.06
    2 8 -5 503.5946 492.7240 0.0 1.09478 0.12
    2 5 4 180.9709 181.7966 180.0 1.09460 0.04
    1 4 -10 114.2021 118.2691 180.0 1.09418 0.03
    4 -7 7 137.9060 142.8464 180.0 1.09418 0.03
    7 0 -1 55.4611 57.6998 -180.0 1.09410 0.02
    0 9 -1 205.8203 214.4567 180.0 1.09396 0.05
    6 2 0 128.4406 132.3336  0.0 1.09371 0.04
    4 -2 7 88.9008 92.7461 0.0 1.09333 0.02
    6 -8 3 349.1243 369.5411  0.0 1.09318 0.09
    7 -7 0 162.3653 172.5365 -180.0 1.09314 0.04
    6 3 -3 91.0445 97.8199 180.0 1.09299 0.03
    6 -8 -2 104.8549 106.5439 -180.0 1.09185 0.03
    7 -3 2 766.7396 853.9753 0.0 1.09145 0.20
    3 7 -2 264.5788 300.9755 0.0 1.09137 0.07
    2 -2 -9 97.2497 112.3782 180.0 1.09131 0.02
    1 3 7 355.1076 421.6598 180.0 1.09120 0.08
    2 1 -10 658.7334 783.3837 180.0 1.09119 0.17
    7 0 -5 66.8052 80.9216 -180.0 1.09108 0.02
    5 -9 -1 133.9265 163.0584 0.0 1.09102 0.03
    6 -2 4 170.3492 194.6640 180.0 1.09059 0.04
    7 -7 -1 1.0749 1.1364 0.0 1.09035 0.00
    1 -8 8 0.8346 0.8606  0.0 1.09027 0.00
    7 -6 2 102.1177 102.0429 -180.0 1.09001 0.03
    2 -6 -6 2.2830 2.2972  0.0 1.08991 0.00
    5 -3 -8 481.3426 484.3776 0.0 1.08991 0.12
    6 -5 -6 437.6596 454.2921 180.0 1.08959 0.11
    0 9 -6 525.7653 538.4219 0.0 1.08900 0.13
    3 3 5 560.0102 617.1558 180.0 1.08856 0.13
    3 -10 3 187.4172 218.2064  0.0 1.08815 0.04
    3 6 -8 644.6108 789.2171 -180.0 1.08786 0.17
    3 -10 2 6.5452 8.3145 180.0 1.08763 0.00
    0 5 6 74.0797 94.0067  0.0 1.08753 0.02
    3 7 -6 216.4334 268.8123 180.0 1.08742 0.06
    5 3 -8 327.4170 335.6254 180.0 1.08686 0.09
    2 -5 -7 8.3401 8.3592 -180.0 1.08662 0.00
    0 3 -10 92.1317 81.2289 0.0 1.08626 0.02
    5 4 -7 56.5505 44.8462  0.0 1.08514 0.02
    2 -10 3 2428.1991 2100.5273  0.0 1.08494 0.56
    6 3 -5 1474.8981 1413.4637 -180.0 1.08450 0.42
    3 5 -9 935.1542 906.7961 180.0 1.08436 0.25
    1 6 4 50.6995 49.9496  0.0 1.08411 0.01
    0 4 -10 88.4102 87.1575 180.0 1.08409 0.02
    7 -7 1 5.4884 5.3076 0.0 1.08340 0.00
    3 6 1 580.0718 552.1401 180.0 1.08329 0.14
    6 -7 -4 79.2545 73.6757  0.0 1.08315 0.02
    3 4 4 18.3315 16.6168 0.0 1.08302 0.00
    2 6 -9 853.6371 763.4112  0.0 1.08295 0.22
    0 8 -8 583.2196 489.0643 0.0 1.08230 0.14
    3 -7 8 21.6264 18.0983 180.0 1.08207 0.01
    3 -9 -2 274.4789 230.1114  0.0 1.08194 0.06
    7 -2 -6 519.9154 451.0661 0.0 1.08157 0.14
    1 1 -10 84.7498 75.8813 180.0 1.08129 0.02
    5 -7 6 2.0853 1.8601 -180.0 1.08111 0.00
    3 2 -10 64.8951 57.7641 -180.0 1.08109 0.02
    2 4 -10 66.4029 58.9331 0.0 1.08106 0.02
    3 -4 -8 4.4070 3.8558 0.0 1.08096 0.00
    2 2 7 77.1369 66.2362 180.0 1.08074 0.02
    2 7 -8 112.8501 98.4298 180.0 1.08053 0.03
    2 8 -2 86.3693 75.3896 180.0 1.08052 0.02
    4 -9 -2 318.2040 278.0219 -180.0 1.08051 0.07
    2 7 1 11.5262 10.1792 -180.0 1.08041 0.00
    4 6 -2 34.5645 30.6296  0.0 1.08036 0.01
    5 -9 4 2.2823 1.9754 0.0 1.07993 0.00
    0 4 7 807.9786 699.8891 0.0 1.07980 0.18
    5 -6 -6 4.5186 3.9904 0.0 1.07933 0.00
    2 -10 2 264.3595 233.0927 -180.0 1.07927 0.06
    2 -6 9 1.5523 1.3013 -180.0 1.07893 0.00
    6 3 -2 242.4324 199.2443  0.0 1.07858 0.07
    4 6 -6 698.6549 588.7194  0.0 1.07845 0.18
    2 -10 4 162.0042 140.5254 180.0 1.07833 0.04
    0 6 5 0.0186 0.0162 180.0 1.07831 0.00
    3 1 -10 20.8706 19.0839 180.0 1.07806 0.01
    0 7 -9 96.3855 89.2314 180.0 1.07792 0.02
    7 -1 -6 143.1883 131.7650 180.0 1.07755 0.04
    4 -2 -9 94.3597 86.2418  0.0 1.07743 0.02
    0 8 2 185.7697 167.3897 180.0 1.07727 0.04
    3 2 6 138.8224 123.6996 -180.0 1.07711 0.03
    0 1 9 191.1266 170.7158 0.0 1.07669 0.04
    3 -10 4 422.7687 385.7001 -180.0 1.07636 0.10
    2 -7 -5 691.8185 632.6392 0.0 1.07621 0.16
    7 -7 -2 485.3863 408.1034  0.0 1.07533 0.12
    2 -8 8 8.5388 7.2215  0.0 1.07530 0.00
    3 -10 1 633.8456 602.6783  0.0 1.07487 0.14
    5 4 0 703.0924 677.6328  0.0 1.07482 0.18
    2 8 -6 144.7209 142.0631 -180.0 1.07476 0.03
    6 2 -7 520.1607 514.5944 180.0 1.07472 0.14
    0 2 -10 166.6656 170.7987  0.0 1.07452 0.04
    1 -8 -3 566.5643 616.8021  0.0 1.07391 0.13
    2 -2 9 3.9521 4.5307 0.0 1.07365 0.00
    5 2 3 137.9713 159.5582  0.0 1.07362 0.03
    4 5 -8 71.0643 83.0772  0.0 1.07357 0.02
    6 -5 5 485.6979 581.8282 180.0 1.07348 0.12
    4 -10 2 11.4638 14.9446 0.0 1.07320 0.00
    1 -7 9 161.3308 213.6071 -180.0 1.07315 0.04
    5 -7 -5 89.4410 124.2873 -180.0 1.07300 0.02
    5 1 4 74.3579 104.3422 0.0 1.07297 0.02
    4 -4 -8 4.1052 6.2483  0.0 1.07275 0.00
    5 0 -9 0.6408 1.0159 -180.0 1.07265 0.00
    5 5 -4 268.9615 443.2183 -180.0 1.07253 0.07
    7 -1 1 2.4606 4.1031 0.0 1.07249 0.00
    1 -9 7 79.6373 172.6629 0.0 1.07188 0.02
    7 -3 -6 23.7505 54.0497  0.0 1.07181 0.01
    1 -9 -1 69.0751 163.0420 180.0 1.07176 0.02
    4 -8 -4 0.5505 1.6445 -180.0 1.07122 0.00
    7 1 -3 2.0777 6.2064  0.0 1.07120 0.00
    1 5 -10 99.1181 274.2126 -180.0 1.07049 0.02
    3 3 -10 6.8881 18.2527 -180.0 1.07037 0.00
    3 -8 -4 90.6527 175.3186 0.0 1.06994 0.02
    5 1 -9 0.5868 1.1175 -180.0 1.06992 0.00
    2 -9 7 112.5822 197.0739  0.0 1.06973 0.03
    5 -5 -7 41.2324 70.4975 0.0 1.06909 0.01
    7 1 -4 144.7245 247.7900  0.0 1.06907 0.04
    1 9 -4 43.1203 73.9031 0.0 1.06905 0.01
    4 -10 3 0.2395 0.3820 -180.0 1.06869 0.00
    0 5 -10 0.3575 0.4296 -180.0 1.06825 0.00
    6 -1 -8 25.1947 30.0525 0.0 1.06824 0.01
    1 0 9 0.1381 0.1495  0.0 1.06808 0.00
    6 -4 5 3.0558 2.8590 -180.0 1.06769 0.00
    6 -4 -7 23.5291 21.8449 180.0 1.06764 0.01
    6 0 -8 831.4832 843.3861 -180.0 1.06719 0.22
    2 0 -10 1.3221 1.4773 180.0 1.06683 0.00
    2 -4 -8 135.6801 151.1372 180.0 1.06679 0.03
    5 5 -5 51.0949 54.8159  0.0 1.06661 0.01
    5 5 -3 65.5352 69.9313 0.0 1.06659 0.02
    5 -2 6 185.1737 182.5574 -180.0 1.06613 0.04
    4 -10 1 11.9321 11.5871 180.0 1.06583 0.00
    6 -6 5 71.5491 69.7723 0.0 1.06576 0.02
    2 6 3 2.5359 2.5724 180.0 1.06552 0.00
    7 -6 -4 0.0278 0.0323  0.0 1.06523 0.00
    7 -5 -5 318.0126 382.7664  0.0 1.06516 0.08
    1 9 -3 43.1666 55.6699 180.0 1.06503 0.01
    4 5 1 374.4787 498.8354  0.0 1.06494 0.09
    6 0 3 3.8265 5.3838 -180.0 1.06458 0.00
    4 4 -9 22.4890 31.7651 180.0 1.06454 0.01
    6 1 2 302.7942 430.3505 180.0 1.06450 0.08
    7 0 0 89.2565 130.3944 0.0 1.06437 0.02
    7 -2 2 17.6324 26.0331 0.0 1.06433 0.00
    1 -2 -9 304.3959 453.7053 180.0 1.06430 0.07
    6 3 -6 5.6426 7.1605  0.0 1.06244 0.00
    7 -7 2 43.5660 57.9465 -180.0 1.06211 0.01
    3 7 -1 212.6565 284.8217 180.0 1.06208 0.05
    5 -1 -9 51.9659 72.1343 0.0 1.06195 0.01
    2 -10 1 35.2622 49.8494 0.0 1.06189 0.01
    3 0 -10 1.9571 2.9517 0.0 1.06163 0.00
    7 1 -2 178.5706 271.4128 180.0 1.06156 0.05
    7 -5 3 28.5114 43.4493 0.0 1.06148 0.01
    6 -9 1 4.9528 7.5467  0.0 1.06142 0.00
    1 9 -5 84.1895 128.2416 -180.0 1.06133 0.02
    3 5 3 9.6334 14.6996  0.0 1.06126 0.00
    2 -9 -2 82.2454 126.5344 0.0 1.06116 0.02
    1 7 -9 134.4601 195.5214 -180.0 1.06058 0.03
    1 2 8 0.6740 0.8665 -180.0 1.06028 0.00
    7 0 -6 82.0575 103.7135 -180.0 1.06021 0.02
    2 -10 5 11.2197 13.9679  0.0 1.06010 0.00
    1 -10 3 268.3247 328.6776 180.0 1.05965 0.06
    0 9 0 487.0548 1085.9892  0.0 1.05867 0.11
    1 -10 4 2.1056 4.7133  0.0 1.05828 0.00
    5 3 2 35.4162 75.5102  0.0 1.05810 0.01
    7 -4 3 5.8973 10.0749 180.0 1.05753 0.00
    3 -1 8 173.9912 291.3402  0.0 1.05748 0.04
    6 -8 4 35.6617 57.1469 180.0 1.05729 0.01
    5 -9 -2 449.3108 712.0312 -180.0 1.05714 0.10
    1 8 1 13.0412 20.7483 -180.0 1.05680 0.00
    6 -9 0 279.1299 444.1087 180.0 1.05680 0.07
    3 7 -7 17.4555 28.0860  0.0 1.05663 0.00
    5 0 5 229.4525 418.5925 180.0 1.05625 0.05
    0 3 8 68.3681 133.5504 0.0 1.05615 0.02
    6 -2 -8 0.3027 0.6286 0.0 1.05607 0.00
    4 -9 6 0.1103 0.2334 0.0 1.05604 0.00
    6 -8 -3 50.0978 119.9527 0.0 1.05562 0.01
    7 1 -5 62.1614 141.8241  0.0 1.05536 0.02
    6 -9 2 332.7856 428.1723 0.0 1.05454 0.08
    5 2 -9 36.1176 46.5579 180.0 1.05407 0.01
    4 -8 7 427.3383 404.6182  0.0 1.05346 0.10
    3 -10 5 175.4471 165.4721 180.0 1.05344 0.04
    0 7 4 7.1228 6.6229 0.0 1.05337 0.00
    6 3 -1 62.9638 57.4103 0.0 1.05322 0.02
    6 1 -8 143.5887 129.1884  0.0 1.05304 0.04
    1 8 -8 7.6732 6.9981 180.0 1.05282 0.00
    4 -10 4 0.5659 0.5237 180.0 1.05274 0.00
    1 -4 10 1.5247 1.4623 0.0 1.05261 0.00
    2 8 -1 163.6748 162.3757  0.0 1.05252 0.04
    0 9 -7 799.8274 845.7148 -180.0 1.05239 0.18
    7 -6 3 160.2627 169.7262 0.0 1.05239 0.04
    4 -1 7 671.3413 711.2435 180.0 1.05239 0.15
    4 6 -1 4.3339 5.6746 0.0 1.05147 0.00
    4 3 4 87.8836 113.0136 -180.0 1.05138 0.02
    2 5 -10 13.0942 15.8215 0.0 1.05118 0.00
    3 -10 0 140.0765 165.7231 180.0 1.05110 0.03
    5 -8 -4 116.1064 134.5241  0.0 1.05095 0.03
    1 0 -10 1.6864 2.0963 180.0 1.05058 0.00
    3 1 7 247.2438 359.8957 0.0 1.05022 0.06
    0 1 -10 0.1964 0.2988  0.0 1.05015 0.00
    4 2 5 101.1838 159.1328  0.0 1.05010 0.02
    1 9 -2 107.0884 222.9971 -180.0 1.04966 0.02
    1 -10 2 21.2288 44.7973  0.0 1.04962 0.00
    7 -7 -3 90.7517 199.3752 0.0 1.04952 0.02
    1 7 3 178.2651 393.5337 -180.0 1.04951 0.04
    5 5 -6 4.6560 10.7180  0.0 1.04940 0.00
    5 5 -2 0.4040 0.9455 -180.0 1.04936 0.00
    7 -4 -6 5.5394 13.0604 180.0 1.04934 0.00
    1 -6 -6 197.7208 486.6369 0.0 1.04924 0.04
    6 -3 5 13.8214 36.4731 -180.0 1.04905 0.00
    6 -1 4 0.2350 0.6396 -180.0 1.04891 0.00
    4 6 -7 0.0079 0.0216 0.0 1.04885 0.00
    6 2 1 124.1380 352.7033 0.0 1.04870 0.03
    1 -5 -7 50.7771 161.2908  0.0 1.04849 0.01
    4 -5 8 3.5693 18.3492 180.0 1.04780 0.00
    1 -3 10 46.0524 254.1627 -180.0 1.04766 0.01
    2 -8 -4 26.1314 147.8363 180.0 1.04734 0.01
    4 -10 0 10.8255 60.5564 180.0 1.04730 0.00
    2 -7 9 34.1994 183.8147 0.0 1.04714 0.01
    3 4 -10 14.6197 77.8311  0.0 1.04708 0.00
    3 -9 7 6.0992 29.9725  0.0 1.04633 0.00
    8 -4 -2 34.1787 176.7959 0.0 1.04589 0.01
    1 -10 5 12.5962 53.5817 0.0 1.04566 0.00
    6 -7 5 93.1562 357.8605 0.0 1.04539 0.02
    1 -5 10 16.6195 50.0550 0.0 1.04484 0.00
    2 8 -7 4.0200 10.3424 180.0 1.04456 0.00
    2 1 8 2.1095 5.1550 -180.0 1.04444 0.00
    5 -8 6 7.6594 18.4641 180.0 1.04437 0.00
    4 1 -10 151.6134 367.0107 0.0 1.04426 0.04
    8 -3 -2 57.0416 161.1265 0.0 1.04375 0.01
    3 -3 -9 22.7398 67.0404  0.0 1.04366 0.01
    5 -4 -8 45.6908 136.2558  0.0 1.04363 0.01
    7 -8 0 26.5521 83.7996 180.0 1.04347 0.01
    4 -4 8 0.8442 2.6773 0.0 1.04344 0.00
    5 -9 5 44.6843 135.4665 -180.0 1.04309 0.01
    1 9 -6 35.8468 116.5394 0.0 1.04261 0.01
    8 -4 -1 22.3612 92.8670 0.0 1.04214 0.01
    6 -9 -1 114.0008 299.6224  0.0 1.04112 0.03
    7 1 -1 0.0105 0.0271 180.0 1.04105 0.00
    7 -3 3 18.9810 48.3206 -180.0 1.04098 0.00
    8 -3 -3 65.3669 159.5257  0.0 1.04067 0.02
    0 6 -10 4.7344 10.8397 -180.0 1.04044 0.00
    4 2 -10 115.4343 264.7993 -180.0 1.04021 0.03
    5 4 -8 71.4003 169.3252  0.0 1.04006 0.02
    3 -8 8 6.5197 15.5285  0.0 1.04005 0.00
    2 -1 9 122.3541 302.0612 -180.0 1.03992 0.03
    4 -6 8 0.2526 0.6524 -180.0 1.03962 0.00
    7 -8 1 20.2433 41.8266  0.0 1.03910 0.00
    5 -2 -9 45.3257 97.4684  0.0 1.03899 0.01
    8 -4 -3 98.7098 243.2195 -180.0 1.03864 0.02
    5 -10 2 57.6482 147.5709 0.0 1.03855 0.01
    5 -5 7 78.5434 158.1344 180.0 1.03747 0.02
    4 4 3 107.0184 211.0087 -180.0 1.03744 0.02
    7 -8 -1 201.9109 290.9459 0.0 1.03691 0.05
    6 -9 3 46.9387 65.1306 -180.0 1.03682 0.01
    5 -10 1 0.0315 0.0347 -180.0 1.03637 0.00
    8 -5 -1 159.9072 163.1353 -180.0 1.03603 0.04
    3 -5 9 292.7601 298.8198 180.0 1.03599 0.06
    8 -3 -1 15.1476 15.6045 -180.0 1.03590 0.00
    4 0 -10 85.3207 88.2640  0.0 1.03588 0.02
    1 6 -10 15.6159 16.4296 -180.0 1.03581 0.00
    8 -5 -2 434.7022 508.9675  0.0 1.03559 0.11
    1 -7 -5 499.7909 1047.6424 0.0 1.03488 0.10
    2 -10 0 7.3775 18.1286 0.0 1.03442 0.00
    3 -4 9 32.6154 79.7881 -180.0 1.03430 0.01
    4 -3 -9 0.1671 0.4116 -180.0 1.03415 0.00
    4 1 6 202.1093 540.4050 180.0 1.03377 0.04
    6 -6 -6 2.8302 8.0760 0.0 1.03363 0.00
    3 -1 -10 8.4388 24.6334 -180.0 1.03355 0.00
    2 -3 -9 154.4359 384.8047 0.0 1.03298 0.03
    1 -4 -8 40.0626 96.1444 180.0 1.03273 0.01
    7 -1 -7 0.8658 2.0770 -180.0 1.03273 0.00
    7 -2 -7 7.9889 17.6939 180.0 1.03218 0.00
    4 -9 -3 46.1646 101.1811 0.0 1.03210 0.01
    5 -6 7 40.4731 87.4505 0.0 1.03203 0.01
    6 -3 -8 167.4113 358.0966  0.0 1.03199 0.04
    2 -10 6 30.6315 64.7117 0.0 1.03194 0.01
    2 -1 -10 31.0335 61.5476 0.0 1.03172 0.01
    7 1 -6 2.6962 4.2167 0.0 1.03137 0.00
    7 -7 3 8.1368 11.2485  0.0 1.03123 0.00
    6 3 -7 5.7271 6.3283 -180.0 1.03089 0.00
    3 6 -9 0.0293 0.0316 -180.0 1.03079 0.00
    5 -4 7 191.1605 204.8580 -180.0 1.03072 0.04
    1 -2 10 792.2651 870.5304  0.0 1.03051 0.17
    8 -2 -3 591.7319 660.5194 0.0 1.03045 0.15
    6 -7 -5 378.8008 464.1461 180.0 1.03014 0.09
    5 -10 3 196.5492 248.8054 -180.0 1.02998 0.04
    8 -2 -2 360.1948 435.2087 180.0 1.02939 0.09
    1 -10 1 60.0594 71.7122 -180.0 1.02915 0.01
    3 -9 -3 2.1156 2.4993 180.0 1.02888 0.00
    5 4 1 617.2539 706.9159 180.0 1.02841 0.14
    8 -4 0 358.0748 366.0078 0.0 1.02775 0.09
    6 2 -8 495.7971 525.1632  0.0 1.02728 0.13
    7 -1 2 270.6486 317.9274 180.0 1.02700 0.06
    4 -3 8 75.4562 88.9379 -180.0 1.02699 0.02
    8 -3 -4 247.2746 295.3419 180.0 1.02696 0.06
    4 -10 5 364.6986 465.2039 -180.0 1.02683 0.08
    5 3 -9 2.6947 3.5245  0.0 1.02678 0.00
    7 0 1 111.7494 172.2113 0.0 1.02630 0.03
    3 6 2 24.2321 39.6973 0.0 1.02604 0.01
    8 -5 0 29.8197 49.6305 0.0 1.02584 0.01
    3 -6 9 171.5425 275.9689 180.0 1.02560 0.04
    5 -1 6 3.1896 5.0981 -180.0 1.02559 0.00
    1 -6 10 27.4732 34.3239  0.0 1.02516 0.01
    8 -5 -3 4.9183 7.8356  0.0 1.02457 0.00
    3 7 0 260.4075 472.5331  0.0 1.02445 0.06
    1 9 -1 49.1573 98.3568 0.0 1.02435 0.01
    7 -8 2 0.0773 0.1804 180.0 1.02421 0.00
    6 4 -4 27.8815 65.4323 0.0 1.02420 0.01
    4 3 -10 18.5605 44.7961  0.0 1.02417 0.00
    2 7 -9 0.0215 0.0542 0.0 1.02413 0.00
    2 7 2 24.1764 67.8075  0.0 1.02401 0.00
    5 -10 0 26.4897 81.3496 180.0 1.02365 0.01
    4 -6 -7 36.3084 108.3580 0.0 1.02354 0.01
    1 -8 9 9.4380 21.2350 180.0 1.02315 0.00
    1 -10 6 2.7374 5.5988  0.0 1.02294 0.00
    7 -6 -5 0.0154 0.0315 -180.0 1.02289 0.00
    6 -5 -7 70.2145 143.4308  0.0 1.02258 0.02
    4 -7 -6 1.7951 3.6386 180.0 1.02250 0.00
    5 5 -7 12.7332 25.6709 180.0 1.02247 0.00
    5 5 -1 68.4772 136.1869  0.0 1.02242 0.02
    3 -6 -7 19.3371 34.7576 180.0 1.02214 0.00
    1 -9 8 9.9695 16.2539 0.0 1.02190 0.00
    1 -9 -2 189.4019 291.9571 0.0 1.02176 0.04
    3 -10 6 5.6463 8.0874 0.0 1.02143 0.00
    7 0 -7 249.5692 353.8391 0.0 1.02133 0.06
    8 -4 -4 5.2005 6.9162 0.0 1.02107 0.00
    8 -2 -4 137.1194 180.2755 -180.0 1.02103 0.03
    0 8 -9 511.3770 634.9496 -180.0 1.02086 0.11
    3 -3 9 52.2445 61.6357 -180.0 1.02070 0.01
    7 -8 -2 27.5991 32.1838 -180.0 1.02003 0.01
    7 -3 -7 422.6807 493.3175 0.0 1.01976 0.10
    4 -7 8 354.4097 414.1132 180.0 1.01974 0.08
    0 10 -4 48.4745 57.0251 0.0 1.01966 0.01
    0 2 9 386.8326 461.2395 180.0 1.01956 0.08
    6 -2 5 128.1398 154.9070  0.0 1.01948 0.03
    7 2 -4 61.8283 75.0101 0.0 1.01946 0.02
    6 4 -5 14.9311 18.1522  0.0 1.01945 0.00
    4 -10 -1 35.2334 44.5064 -180.0 1.01927 0.01
    6 3 0 3.1038 4.0245  0.0 1.01915 0.00
    3 -7 -6 542.8033 713.5695 -180.0 1.01909 0.11
    4 5 -9 379.1862 505.9126 180.0 1.01902 0.09
    6 4 -3 287.5622 401.9336 180.0 1.01861 0.07
    3 -10 -1 224.7968 308.9272 0.0 1.01845 0.05
    8 -6 -1 132.8973 172.7445 0.0 1.01819 0.03
    8 -2 -1 216.9071 271.5568 0.0 1.01795 0.05
    3 7 -8 17.3271 21.6655  0.0 1.01793 0.00
    8 -3 0 38.9475 48.5732 180.0 1.01785 0.01
    1 1 9 340.7306 447.7414 0.0 1.01751 0.07
    7 2 -3 129.6947 174.4967 0.0 1.01741 0.03
    2 4 6 240.1580 307.1455 180.0 1.01664 0.05
    0 10 -3 19.3211 24.8351  0.0 1.01658 0.00
    7 -5 -6 235.0255 305.9903 0.0 1.01646 0.05
    2 8 0 145.9577 197.7502 180.0 1.01627 0.03
    0 9 1 22.2689 30.2581 180.0 1.01626 0.00
    4 -1 -10 174.1583 268.1659 -180.0 1.01595 0.04
    5 -9 -3 5.6599 8.8363 -180.0 1.01592 0.00
    6 -9 -2 235.0407 387.8330 180.0 1.01581 0.05
    0 8 3 359.3132 593.0122 0.0 1.01581 0.07
    2 -9 8 118.7867 201.9301 180.0 1.01574 0.03
    0 0 10 170.2455 304.1982 -180.0 1.01563 0.04
    7 -7 -4 120.2920 243.7601 0.0 1.01518 0.03
    5 -7 7 177.9586 377.1751  0.0 1.01496 0.04
    1 9 -7 139.3086 341.9065 -180.0 1.01457 0.03
    4 6 0 48.2866 122.5232 -180.0 1.01451 0.01
    6 -8 5 11.9124 31.1593  0.0 1.01445 0.00
    1 5 6 59.7681 164.7026 -180.0 1.01423 0.01
    8 -6 -2 0.4558 1.0333  0.0 1.01391 0.00
    3 5 -10 0.1055 0.1891 0.0 1.01358 0.00
    7 -2 3 42.9371 75.0753  0.0 1.01352 0.01
    2 5 5 50.9208 83.9586 0.0 1.01273 0.01
    0 10 -5 9.3533 16.2173  0.0 1.01256 0.00
    6 -8 -4 271.1934 470.7176 -180.0 1.01255 0.06
    3 8 -4 39.5195 68.9009 -180.0 1.01251 0.01
    5 -3 7 75.8602 132.2850 -180.0 1.01246 0.02
    7 -5 4 103.3390 180.1571  0.0 1.01246 0.02
    8 -6 0 0.0150 0.0252  0.0 1.01231 0.00
    2 6 -10 269.6695 385.2908 180.0 1.01204 0.06
    7 1 0 297.1343 419.3590 0.0 1.01151 0.07
    5 -10 4 44.2116 65.1029 0.0 1.01144 0.01
    4 6 -8 104.5401 161.8482 0.0 1.01137 0.02
    7 2 -5 9.4533 14.8522 180.0 1.01135 0.00
    3 0 8 1.3582 2.3952 180.0 1.01116 0.00
    3 -5 -8 180.0966 319.5209  0.0 1.01115 0.04
    1 -1 -10 31.4181 64.3044 0.0 1.01077 0.01
    4 -5 -8 17.4620 42.9712  0.0 1.01053 0.00
    3 8 -5 126.3842 316.3967  0.0 1.01052 0.03
    4 5 2 0.3607 1.2157 -180.0 1.01002 0.00
    1 4 7 4.3784 14.4119 180.0 1.00990 0.00
    6 -9 4 1.9741 6.2744 0.0 1.00983 0.00
    4 7 -4 64.7162 175.4939  0.0 1.00962 0.01
    0 9 -8 160.2010 273.8768 0.0 1.00912 0.03
    8 -1 -3 4.1382 6.8740 180.0 1.00901 0.00
    7 -6 4 35.7919 58.7683 -180.0 1.00832 0.01
    4 7 -5 0.0216 0.0387 -180.0 1.00804 0.00
    4 -8 -5 0.0509 0.0971 180.0 1.00754 0.00
    1 -8 -4 85.9733 170.7316 180.0 1.00719 0.02
    5 -7 -6 14.4013 27.6182 -180.0 1.00704 0.00
    6 -5 6 248.9928 452.4879  0.0 1.00685 0.05
    2 -9 -3 0.2810 0.5070 180.0 1.00678 0.00
    2 8 -8 26.4430 47.7277 -180.0 1.00673 0.01
    2 3 7 72.8434 131.9491 -180.0 1.00670 0.01
    2 -8 9 5.0152 9.3013 -180.0 1.00657 0.00
    6 1 3 1.0103 1.9002 0.0 1.00647 0.00
    5 -6 -7 79.7627 125.9770 0.0 1.00608 0.02
    5 -3 -9 53.8855 82.6850 -180.0 1.00605 0.01
    8 -5 1 0.6616 0.9376 180.0 1.00592 0.00
    4 -9 7 328.1135 405.1977 -180.0 1.00557 0.07
    7 2 -2 144.7642 168.0364  0.0 1.00537 0.03
    7 -4 4 397.7149 448.2588 0.0 1.00527 0.09
    2 -4 10 22.0047 23.2095 180.0 1.00493 0.00
    1 6 5 67.1868 69.7276 180.0 1.00480 0.01
    6 4 -6 0.7758 0.8042 180.0 1.00479 0.00
    5 2 4 94.3253 95.9966 -180.0 1.00459 0.02
    3 8 -3 2.4393 2.4745 -180.0 1.00454 0.00
    4 0 7 221.3842 221.6981 -180.0 1.00438 0.05
    8 -1 -2 22.9016 22.7069 -180.0 1.00426 0.01
    1 8 2 341.5258 338.0044 180.0 1.00423 0.07
    6 -6 6 397.3822 392.4997 -180.0 1.00418 0.08
    3 -7 9 147.6573 145.7964 0.0 1.00417 0.03
    2 -5 10 63.9222 63.1026 0.0 1.00416 0.01
    8 -4 1 30.3440 30.2529 -180.0 1.00398 0.01
    8 -5 -4 56.8303 56.9381 0.0 1.00394 0.01
    1 -3 -9 42.4262 42.8200 0.0 1.00388 0.01
    8 -1 -4 111.2968 112.6077  0.0 1.00387 0.03
    8 -3 -5 208.5538 212.6022  0.0 1.00383 0.05
    0 10 -2 30.3233 32.8356 0.0 1.00358 0.01
    1 3 -11 0.6099 0.6907 0.0 1.00340 0.00
    0 7 -10 203.3867 230.9866  0.0 1.00339 0.04
    2 3 -11 81.3325 95.4878 180.0 1.00324 0.02
    6 4 -2 557.6066 663.4991 0.0 1.00318 0.13
    3 4 5 129.7597 155.5790 -180.0 1.00315 0.03
    6 0 -9 283.5646 351.7532  0.0 1.00302 0.07
    1 -1 10 24.9457 32.2126 0.0 1.00287 0.01
    3 -8 -5 52.0604 70.8769  0.0 1.00235 0.01
    2 2 -11 469.5600 626.7339 0.0 1.00218 0.10
    2 -6 -7 5.7144 7.5835 180.0 1.00211 0.00
    8 -2 -5 39.0343 51.7510 0.0 1.00197 0.01
    5 -10 -1 5.4310 8.4799  0.0 1.00150 0.00
    3 3 6 25.3701 40.2609  0.0 1.00145 0.01
    4 7 -3 187.0047 307.4026 -180.0 1.00134 0.04
    6 0 4 148.2159 189.5560  0.0 1.00046 0.03
    6 -1 -9 63.3912 80.5241  0.0 1.00018 0.01
    7 -8 3 45.2564 58.8487 -180.0 1.00010 0.01
    4 -2 8 11.4267 14.8931 -180.0 1.00009 0.00
    1 8 -9 32.9694 43.3399 -180.0 1.00006 0.01
    1 -10 0 131.9981 179.1145 0.0 0.99999 0.03
    5 -9 6 30.8481 42.7579 180.0 0.99994 0.01
    8 -6 -3 549.5327 799.7765 -180.0 0.99986 0.12
    1 4 -11 120.3536 250.6546 -180.0 0.99939 0.03
    2 -10 -1 198.2525 465.3293 -180.0 0.99916 0.04
    7 1 -7 1.1701 2.7730 180.0 0.99913 0.00
    6 2 2 1.7103 4.1140 -180.0 0.99901 0.00
    3 8 -6 1.6119 3.6265 0.0 0.99873 0.00
    6 -4 6 165.2896 302.5497  0.0 0.99838 0.03
    6 -4 -8 20.5298 36.6561 -180.0 0.99834 0.00
    2 0 9 12.2665 21.4056 -180.0 0.99805 0.00
    5 1 5 10.9024 19.1072  0.0 0.99803 0.00
    2 9 -4 20.7548 36.7423 0.0 0.99800 0.00
    5 3 3 99.0550 191.6463  0.0 0.99775 0.02
    4 4 -10 9.8441 19.1442 -180.0 0.99773 0.00
    2 -7 -6 31.0142 53.3412 180.0 0.99734 0.01
    8 -2 0 42.4957 68.9784 180.0 0.99713 0.01
    8 -6 1 116.8941 199.7978  0.0 0.99679 0.03
    4 7 -6 20.1816 35.2233 0.0 0.99673 0.00
    7 -4 -7 46.5180 82.8617  0.0 0.99668 0.01
    3 -2 9 50.4976 98.0412 0.0 0.99653 0.01
    3 -2 -10 23.4972 46.6117 180.0 0.99650 0.00
    1 2 -11 5.5102 11.7083 0.0 0.99638 0.00
    2 -10 7 1.4804 3.2550  0.0 0.99619 0.00
    0 10 -6 2.6113 5.4011 180.0 0.99588 0.00
    0 5 7 27.7419 56.6618 0.0 0.99583 0.01
    2 9 -5 150.9210 299.3685 180.0 0.99570 0.03
    1 -7 10 43.6185 83.7650 -180.0 0.99550 0.01
    2 6 4 11.3632 21.7352 -180.0 0.99544 0.00
    5 1 -10 227.8850 436.5466  0.0 0.99520 0.05
    6 1 -9 5.1134 9.5952 0.0 0.99485 0.00
    2 -3 10 555.6736 1012.6002 180.0 0.99469 0.11
    8 -4 -5 17.0846 31.0576  0.0 0.99467 0.00
    5 -8 -5 9.2399 16.6400 180.0 0.99460 0.00
    0 6 6 5.5778 10.0387 0.0 0.99459 0.00
    7 -8 -3 7.3620 13.5921 0.0 0.99428 0.00
    7 2 -6 35.8048 56.1250 -180.0 0.99377 0.01
    5 0 -10 27.1796 41.9994  0.0 0.99375 0.01
    2 -5 -8 96.1605 132.6315 0.0 0.99361 0.02
    2 4 -11 561.3564 659.6245 -180.0 0.99333 0.12
    1 7 -10 105.9735 124.1965  0.0 0.99332 0.02
    7 -7 4 22.5880 25.7059 0.0 0.99326 0.00
    4 -10 6 790.8172 852.5109 0.0 0.99310 0.16
    2 -6 10 163.8272 167.2025 0.0 0.99244 0.03
    6 3 -8 74.8200 76.3255 0.0 0.99239 0.02
    1 3 8 29.3342 29.9584 0.0 0.99233 0.01
    1 -10 7 391.9312 427.3785  0.0 0.99203 0.08
    5 -5 -8 87.1381 102.7388  0.0 0.99186 0.02
    3 -9 8 94.5602 121.6052 180.0 0.99165 0.02
    3 5 4 408.8495 533.9298 180.0 0.99159 0.08
    1 9 0 7.5864 9.9791 -180.0 0.99122 0.00
    6 -10 1 67.0171 88.1568 -180.0 0.99120 0.01
    3 -11 3 166.3587 218.9343 180.0 0.99117 0.03
    8 -3 1 266.4501 350.9458 0.0 0.99114 0.06
    2 9 -3 189.6233 265.5219  0.0 0.99074 0.04
    6 -7 6 99.5471 142.7886 180.0 0.99066 0.02
    5 4 -9 22.0132 32.0525 0.0 0.99061 0.01
    8 -7 -1 307.8869 478.6802  0.0 0.99037 0.07
    2 1 -11 65.9936 103.8179  0.0 0.99026 0.01
    3 2 -11 3.3832 5.3463 0.0 0.99013 0.00
    4 -8 8 2.4100 3.8188 180.0 0.99009 0.00
    8 -1 -1 37.9374 60.5114 0.0 0.99003 0.01
    5 6 -4 5.7856 10.0641  0.0 0.98978 0.00
    8 -1 -5 0.0043 0.0100 0.0 0.98929 0.00
    7 -9 0 33.7430 84.2493 0.0 0.98916 0.01
    6 -10 2 9.6942 24.4644 -180.0 0.98914 0.00
    2 -2 -10 138.7301 363.4546  0.0 0.98903 0.03
    7 -9 1 2.4172 6.3797 0.0 0.98899 0.00
    5 6 -5 0.3940 1.0031 0.0 0.98866 0.00
    8 -7 0 45.9408 112.7530 180.0 0.98850 0.01
    5 5 -8 5.3653 11.8084  0.0 0.98803 0.00
    5 5 0 19.3432 41.5137 0.0 0.98797 0.00
    5 -8 7 32.7639 68.4629 -180.0 0.98791 0.01
    0 4 -11 55.8406 102.8168  0.0 0.98774 0.01
    7 -3 4 6.0003 10.0701 0.0 0.98745 0.00
    3 -4 -9 6.3266 10.7209 180.0 0.98740 0.00
    3 8 -2 12.7586 21.9247 180.0 0.98729 0.00
    3 -11 2 45.8564 78.0890 0.0 0.98721 0.01
    3 2 7 8.1044 9.3774 180.0 0.98670 0.00
    6 -2 -9 27.6687 31.2411 -180.0 0.98661 0.01
    4 -2 -10 13.1004 15.5568 180.0 0.98639 0.00
    5 2 -10 126.2829 186.0026 180.0 0.98592 0.03
    0 3 -11 0.0536 0.0778  0.0 0.98583 0.00
    3 -11 4 11.4337 16.0005 0.0 0.98575 0.00
    3 3 -11 20.2928 21.1215 180.0 0.98539 0.00
    4 -4 -9 405.6759 376.9250 -180.0 0.98500 0.08
    1 5 -11 398.6715 352.2028 0.0 0.98474 0.08
    5 -10 5 85.9653 69.7846 180.0 0.98448 0.02
    5 -2 7 246.6887 199.4202  0.0 0.98447 0.05
    7 2 -1 14.3940 11.3733 -180.0 0.98437 0.00
    3 1 -11 4.2981 3.3444 0.0 0.98427 0.00
    0 4 8 128.7282 98.2008 180.0 0.98411 0.02
    2 2 8 106.0985 80.7072 -180.0 0.98408 0.02
    2 9 -6 3.7619 2.8544 -180.0 0.98406 0.00
    4 -10 -2 77.1515 58.2118 180.0 0.98401 0.01
    6 -10 0 246.0838 182.4203 0.0 0.98390 0.05
    4 7 -2 0.0632 0.0466 180.0 0.98388 0.00
    7 -1 -8 14.0766 10.0883  0.0 0.98370 0.00
    2 -11 3 3.7271 2.4454 -180.0 0.98301 0.00
    6 -9 -3 105.8070 70.3581  0.0 0.98291 0.02
    8 -7 -2 350.3678 233.1147 -180.0 0.98291 0.08
    3 -10 7 28.9664 19.4970 -180.0 0.98283 0.01
    1 7 4 189.0958 128.7223 0.0 0.98272 0.04
    7 0 2 43.5597 29.6600  0.0 0.98271 0.01
    4 -11 3 1362.0518 1151.5419 180.0 0.98201 0.26
    4 -11 2 6.6007 5.6167 0.0 0.98199 0.00
    0 10 -1 177.6484 163.3516 -180.0 0.98176 0.03
    5 -1 -10 113.9362 105.3600 -180.0 0.98172 0.02
    6 -1 5 60.6458 56.3600 0.0 0.98168 0.01
    5 6 -3 10.0061 9.3502  0.0 0.98160 0.00
    2 -11 4 278.5038 260.1904 0.0 0.98156 0.05
    6 4 -7 41.5768 38.4349  0.0 0.98144 0.01
    3 7 1 89.3690 80.1021 -180.0 0.98126 0.02
    0 7 5 21.0528 20.7537 180.0 0.98054 0.00
    4 -9 -4 41.4670 38.9699 0.0 0.98040 0.01
    7 -9 -1 0.0107 0.0085  0.0 0.98009 0.00
    2 -8 -5 93.5008 67.0486 -180.0 0.97984 0.02
    7 -2 -8 36.9503 26.1332 180.0 0.97975 0.01
    6 -3 6 145.1675 103.2760 0.0 0.97961 0.03
    7 -9 2 14.9005 10.6691  0.0 0.97957 0.00
    1 9 -8 48.0847 35.1663 -180.0 0.97944 0.01
    3 -10 -2 50.1816 36.7913 -180.0 0.97943 0.01
    6 4 -1 22.3852 16.4763 180.0 0.97920 0.00
    0 5 -11 248.3566 181.5286 0.0 0.97915 0.05
    1 1 -11 11.2372 7.9457 180.0 0.97900 0.00
    6 3 1 77.1706 54.0588 0.0 0.97896 0.02
    5 0 6 298.1593 201.8464 0.0 0.97885 0.06
    8 0 -3 261.4165 167.7519 180.0 0.97837 0.06
    5 6 -6 21.9798 14.1154  0.0 0.97834 0.00
    5 4 2 140.2123 90.1166  0.0 0.97832 0.03
    3 8 -7 8.8825 5.8485 0.0 0.97815 0.00
    8 -5 2 23.5409 16.8128  0.0 0.97793 0.01
    6 -10 3 8.9250 6.4809 180.0 0.97790 0.00
    7 -1 3 334.9715 277.6337 0.0 0.97766 0.07
    4 3 5 309.1014 271.7692 0.0 0.97749 0.06
    8 -7 1 57.0509 50.4722 -180.0 0.97745 0.01
    7 0 -8 8.6747 7.7375 0.0 0.97726 0.00
    8 -6 -4 180.0663 160.4529  0.0 0.97719 0.04
    8 0 -4 465.9817 413.9176 0.0 0.97710 0.11
    4 7 -7 4.9340 4.1292 -180.0 0.97663 0.00
    6 2 -9 4.2447 3.5336  0.0 0.97646 0.00
    7 -6 -6 472.1190 422.5032  0.0 0.97608 0.10
    6 -9 5 42.9138 40.9467 -180.0 0.97571 0.01
    8 -5 -5 618.4027 619.4006 -180.0 0.97538 0.13
    2 -11 2 2.4592 2.4748 180.0 0.97535 0.00
    7 1 1 92.1479 94.9576 -180.0 0.97523 0.02
    6 -7 -6 215.3819 224.2386 0.0 0.97511 0.04
    7 -7 -5 205.3086 201.8583 180.0 0.97490 0.04
    8 -2 -6 33.7106 31.7422  0.0 0.97483 0.01
    2 9 -2 12.4861 9.7923 -180.0 0.97454 0.00
    2 8 1 7.7707 5.8844 -180.0 0.97442 0.00
    2 -2 10 23.8471 17.9670  0.0 0.97439 0.00
    3 -11 1 125.5426 92.5755  0.0 0.97421 0.02
    3 7 -9 9.2572 6.7902 0.0 0.97411 0.00
    0 1 10 469.8377 340.5787  0.0 0.97396 0.09
    3 -9 -4 0.3471 0.2480 180.0 0.97385 0.00
    3 -8 9 131.8716 91.9909 0.0 0.97370 0.03
    0 2 -11 136.3241 93.8621 180.0 0.97360 0.03
    2 5 -11 72.0600 49.3969  0.0 0.97338 0.01
    8 -3 -6 683.3233 495.3690 -180.0 0.97313 0.15
    4 -11 4 375.0254 284.9638  0.0 0.97297 0.07
    4 -11 1 70.3227 53.8646 -180.0 0.97293 0.01
    8 -6 2 91.7568 70.4691 180.0 0.97291 0.02
    3 6 -10 3.6950 2.8626 0.0 0.97281 0.00
    2 -4 -9 347.3076 269.0515 -180.0 0.97280 0.07
    8 -4 2 21.1749 16.3449 0.0 0.97273 0.00
    6 -6 -7 28.1549 20.1607  0.0 0.97249 0.01
    4 6 1 9.4874 5.6402 0.0 0.97216 0.00
    4 4 4 178.3281 99.1800  0.0 0.97173 0.03
    5 -10 -2 22.0260 12.1740 180.0 0.97170 0.00
    3 -11 5 0.8426 0.4569  0.0 0.97141 0.00
    2 -11 5 1.5772 0.9633  0.0 0.97110 0.00
    0 10 -7 5.5712 3.5124  0.0 0.97101 0.00
    4 2 6 255.4491 162.7400 -180.0 0.97091 0.05
    2 -7 10 131.8300 83.8949  0.0 0.97088 0.03
    8 0 -2 200.1548 122.4462  0.0 0.97065 0.04
    3 4 -11 99.6428 59.6476 180.0 0.97048 0.02
    5 -9 -4 2.2064 1.3682  0.0 0.97020 0.00
    0 9 2 56.0914 38.0379 -180.0 0.96960 0.01
    1 -9 9 622.6300 428.4459  0.0 0.96936 0.12
    1 -9 -3 446.5267 299.5520 -180.0 0.96922 0.08
    4 6 -9 602.6816 370.2799 -180.0 0.96871 0.13
    7 -8 4 145.9704 89.6471  0.0 0.96868 0.03
    8 -2 1 0.6890 0.4220 180.0 0.96861 0.00
    2 0 -11 51.1562 31.2553  0.0 0.96858 0.01
    3 0 -11 144.6550 83.7340  0.0 0.96836 0.03
    1 10 -4 14.1775 7.6936 180.0 0.96821 0.00
    7 2 -7 1.2135 0.6440 180.0 0.96816 0.00
    3 6 3 74.2234 38.0377 0.0 0.96809 0.01
    6 -10 -1 51.6415 23.9849 -180.0 0.96786 0.01
    6 -8 6 179.1559 77.4289  0.0 0.96753 0.04
    8 -1 0 149.6158 64.5446 -180.0 0.96749 0.03
    1 0 10 112.8957 50.0653 180.0 0.96722 0.02
    8 0 -5 238.1277 116.7692 180.0 0.96696 0.05
    2 7 -10 26.5517 13.6519 -180.0 0.96685 0.01
    5 3 -10 0.3444 0.1825 -180.0 0.96679 0.00
    8 -7 -3 73.7533 39.9102 0.0 0.96674 0.02
    2 7 3 173.4497 94.4005 180.0 0.96673 0.03
    1 -6 -7 125.4446 74.5019 -180.0 0.96653 0.02
    8 -1 -6 968.4361 592.8483 0.0 0.96645 0.22
    4 -5 9 2.2393 1.4415 -180.0 0.96612 0.00
    7 3 -4 16.4869 10.5905  0.0 0.96609 0.00
    5 -4 -9 49.5182 31.0623 -180.0 0.96597 0.01
    7 -3 -8 68.9590 39.7587 0.0 0.96577 0.01
    1 10 -5 81.6805 47.0541 -180.0 0.96577 0.02
    6 -8 -5 0.4105 0.2110 0.0 0.96551 0.00
    4 -1 8 150.2517 80.2274 0.0 0.96514 0.03
    1 -2 -10 281.0278 150.9978 0.0 0.96511 0.05
    7 -5 -7 1.5180 0.8249 -180.0 0.96505 0.00
    5 6 -2 342.9090 190.3297 -180.0 0.96479 0.07
    1 -10 -1 4.4763 2.4496 180.0 0.96436 0.00
    2 9 -7 547.8935 305.5742 180.0 0.96401 0.11
    3 -1 9 287.4844 160.9497 180.0 0.96399 0.05
    2 8 -9 459.7649 259.7646 180.0 0.96394 0.09
    6 -3 -9 32.9123 18.6721 180.0 0.96358 0.01
    1 2 9 21.3710 11.9608 180.0 0.96349 0.00
    4 5 -10 348.4144 186.8167  0.0 0.96324 0.07
    5 -5 8 150.9851 78.3081  0.0 0.96298 0.03
    4 -6 9 756.7939 391.5548 180.0 0.96297 0.15
    7 -9 -2 4.1141 2.0602 180.0 0.96249 0.00
    7 3 -5 2.2819 1.1495 180.0 0.96244 0.00
    3 8 -1 428.9666 234.7565 -180.0 0.96215 0.08
    4 2 -11 45.0438 25.4830  0.0 0.96205 0.01
    0 9 -9 32.3881 18.3713  0.0 0.96204 0.01
    4 1 -11 38.7729 22.4170  0.0 0.96195 0.01
    1 10 -3 306.9710 178.1311 -180.0 0.96192 0.06
    5 -6 8 409.7979 238.4489 -180.0 0.96189 0.08
    7 -9 3 278.9072 161.1037 180.0 0.96167 0.06
    7 -8 -4 25.9888 14.9621  0.0 0.96164 0.01
    8 -4 -6 242.5780 136.8591 180.0 0.96149 0.05
    7 3 -3 58.0623 31.4852 180.0 0.96105 0.01
    1 -11 4 4.1205 2.2428 0.0 0.96102 0.00
    7 1 -8 125.5717 68.4022 -180.0 0.96101 0.03
    7 -5 5 76.7634 42.2900 180.0 0.96094 0.02
    0 6 -11 127.1620 71.3099 180.0 0.96086 0.02
    1 6 -11 191.1135 108.7129 180.0 0.96080 0.04
    0 3 9 19.2550 11.1340 -180.0 0.96073 0.00
    7 -6 5 50.9804 30.0909  0.0 0.96065 0.01
    7 -2 4 40.0947 23.7423 180.0 0.96064 0.01
    1 -5 -8 442.7022 265.4014 0.0 0.96057 0.08
    1 -7 -6 345.3274 207.7031  0.0 0.96056 0.06
    3 1 8 15.8231 9.5572 -180.0 0.96053 0.00
    5 -11 2 106.2206 64.4377 0.0 0.96049 0.02
    2 -9 9 28.2896 17.1877  0.0 0.96047 0.01
    5 -2 -10 0.9218 0.5459 -180.0 0.96022 0.00
    0 8 -10 1542.0355 884.3260 0.0 0.96013 0.30
    1 -4 11 301.2347 172.7497  0.0 0.96013 0.06
    5 6 -7 114.4289 49.1079 180.0 0.95965 0.02
    4 -4 9 127.0522 48.6056  0.0 0.95943 0.02
    2 -11 1 283.2744 100.6588  0.0 0.95920 0.05
    1 -11 3 61.9379 21.9552 0.0 0.95877 0.01
    4 7 -1 514.9643 188.2424 180.0 0.95865 0.10
    2 -10 -2 14.7717 5.4265  0.0 0.95863 0.00
    1 -8 10 3.1917 1.1898 180.0 0.95843 0.00
    6 -10 4 24.4113 9.1077 -180.0 0.95838 0.00
    8 -7 2 449.1777 169.1946 0.0 0.95813 0.09
    6 -5 -8 455.4490 168.4433 -180.0 0.95794 0.09
    8 -3 2 15.5747 5.5865 180.0 0.95779 0.00
    1 -5 11 550.2174 177.6931  0.0 0.95744 0.10
    5 -11 3 12.1359 3.3014 180.0 0.95691 0.00
    8 -8 0 349.6451 99.0715 0.0 0.95650 0.07
    7 2 0 612.2127 202.0563 180.0 0.95604 0.13
    6 5 -4 119.5223 42.7451 0.0 0.95579 0.03
    4 -11 5 5.5159 2.0995 180.0 0.95560 0.00
    4 -11 0 65.4302 25.3741 0.0 0.95554 0.01
    5 -11 1 692.2073 268.6815 -180.0 0.95553 0.13
    2 -10 8 20.6169 8.4112 180.0 0.95535 0.00
    0 8 4 6.6446 2.7830 180.0 0.95522 0.00
    1 -10 8 47.8896 20.1053 180.0 0.95521 0.01
    6 5 -5 222.8669 95.0284  0.0 0.95512 0.05
    8 -8 -1 568.8821 247.3027 -180.0 0.95497 0.11
    1 10 -6 33.8413 14.8925 180.0 0.95479 0.01
    1 -11 5 28.4816 12.5517  0.0 0.95473 0.01
    8 0 -1 418.1595 184.2728 180.0 0.95457 0.09
    5 -4 8 66.5383 29.1266  0.0 0.95435 0.01
    4 5 3 671.1089 292.1356  0.0 0.95426 0.13
_pd_meas_2theta_range_min     0.50000
_pd_meas_2theta_range_max     49.99100
_pd_meas_2theta_range_inc     0.00100
_pd_meas_number_of_points     49492
_pd_meas_scan_method     step
_pd_meas_special_details     ?
_refine_special_details     ?
_reflns_number_total     2093
_refine_ls_matrix_type     full
_refine_ls_wR_factor_obs     0.15496
_refine_ls_goodness_of_fit_all     2.352
_refine_ls_restrained_S_all     ?
_refine_ls_restrained_S_obs     ?
_refine_ls_number_parameters     115
_refine_ls_number_restraints     68
_refine_ls_number_constraints     ?
_refine_ls_hydrogen_treatment     refU
_refine_ls_weighting_scheme     sigma
_refine_ls_weighting_details     ?
_refine_ls_shift/su_max     0.1628
_refine_ls_extinction_method     ?
_refine_ls_extinction_coef     ?
loop_
    _atom_type_symbol
    _atom_type_number_in_cell
    _atom_type_scat_Cromer_Mann_a1
    _atom_type_scat_Cromer_Mann_a2
    _atom_type_scat_Cromer_Mann_a3
    _atom_type_scat_Cromer_Mann_a4
    _atom_type_scat_Cromer_Mann_b1
    _atom_type_scat_Cromer_Mann_b2
    _atom_type_scat_Cromer_Mann_b3
    _atom_type_scat_Cromer_Mann_b4
    _atom_type_scat_Cromer_Mann_c
    _atom_type_scat_dispersion_source
    _atom_type_scat_length_neutron
    _atom_type_scat_dispersion_real
    _atom_type_scat_dispersion_imag
    _atom_type_scat_source
    C 24 2.31 1.02 1.5886 0.865 20.8439 10.2075 0.5687 51.6512 0.2156
                     https://subversion.xray.aps.anl.gov/pyGSAS/trunk/atmdata.py
                                                                          0.6648
                                                                           0.000
                                                                           0.000
                             https://subversion.xray.aps.anl.gov/pyGSAS/trunk/at
    H 36 0.493 0.3229 0.1402 0.0408 10.5109 26.1257 3.1424 57.7997 0.003
                     https://subversion.xray.aps.anl.gov/pyGSAS/trunk/atmdata.py
                                                                         -0.3741
                                                                           0.000
                                                                           0.000
                                 https://subversion.xray.aps.anl.gov/pyGSAS/trun
    Ca 2 8.6266 7.3873 1.5899 1.0211 10.4421 0.6599 85.7484 178.437 1.3751
                     https://subversion.xray.aps.anl.gov/pyGSAS/trunk/atmdata.py
                                                                            0.47
                                                                           0.094
                                                                           0.105
                                https://subversion.xray.aps.anl.gov/pyGSAS/trunk
    O 32 3.0485 2.2868 1.5463 0.867 13.2771 5.7011 0.3239 32.9089 0.2508
                     https://subversion.xray.aps.anl.gov/pyGSAS/trunk/atmdata.py
                                                                          0.5805
                                                                           0.002
                                                                           0.002
                                https://subversion.xray.aps.anl.gov/pyGSAS/trunk
_computing_data_collection     ?
_computing_data_reduction     ?
_computing_structure_solution
;
<i>EXPO2009</i> (Altomare <i>et al.</i>, 2009)
;
_computing_structure_refinement
;
GSAS-II (Toby & Von Dreele, 2013)
;
_computing_molecular_graphics
;
Mercury (Macrae <i>et al.</i>,  2020), DIAMOND (Brandenburg,
2016)
;
_computing_publication_material
;
publCIF (Westrip, 2010)
;
_pd_calibration_special_details     ?
_pd_phase_name     "[Ca (H2 C6 H5 O7)2 (H2 O)] (H2 O)"
_pd_prep_cool_rate     ?
_pd_prep_pressure     ?
_pd_prep_temperature     300
loop_
    _pd_meas_intensity_total
    _pd_proc_ls_weight
    _pd_proc_intensity_bkg_calc
    _pd_calc_intensity_total
    362.32499 0 0 0
    363.79986 0 0 0
    341.45475 0 0 0
    361.08369 0 0 0
    343.6775 0 0 0
    352.53138 0 0 0
    319.212 0 0 0
    350.7794 0 0 0
    327.02705 0 0 0
    318.41177 0 0 0
    357.70269 0 0 0
    370.81308 0 0 0
    368.30096 0 0 0
    326.49179 0 0 0
    339.53474 0 0 0
    326.91108 0 0 0
    310.9508 0 0 0
    314.30023 0 0 0
    321.51284 0 0 0
    304.20653 0 0 0
    351.93064 0 0 0
    347.75384 0 0 0
    350.44182 0 0 0
    364.7113 0 0 0
    356.29978 0 0 0
    308.41043 0 0 0
    351.81021 0 0 0
    354.04748 0 0 0
    332.0187 0 0 0
    327.28084 0 0 0
    365.68188 0 0 0
    338.92467 0 0 0
    336.55974 0 0 0
    357.51015 0 0 0
    332.03838 0 0 0
    331.73749 0 0 0
    344.4922 0 0 0
    357.58141 0 0 0
    323.7497 0 0 0
    321.03647 0 0 0
    317.61941 0 0 0
    343.67622 0 0 0
    354.04995 0 0 0
    314.3707 0 0 0
    341.27392 0 0 0
    298.3164 0 0 0
    316.59311 0 0 0
    316.73431 0 0 0
    307.97821 0 0 0
    301.04818 0 0 0
    337.34718 0 0 0
    341.53426 0 0 0
    322.47384 0 0 0
    316.61806 0 0 0
    324.8434 0 0 0
    312.71459 0 0 0
    278.57186 0 0 0
    285.03235 0 0 0
    345.85371 0 0 0
    304.50463 0 0 0
    327.42122 0 0 0
    325.99593 0 0 0
    308.00804 0 0 0
    336.97114 0 0 0
    294.5933 0 0 0
    287.31326 0 0 0
    313.14332 0 0 0
    334.45118 0 0 0
    313.67453 0 0 0
    296.77927 0 0 0
    351.22519 0 0 0
    304.25971 0 0 0
    301.6253 0 0 0
    298.01696 0 0 0
    345.9078 0 0 0
    306.50429 0 0 0
    323.4733 0 0 0
    347.04101 0 0 0
    280.76986 0 0 0
    293.38245 0 0 0
    332.26506 0 0 0
    312.87368 0 0 0
    322.16007 0 0 0
    313.80834 0 0 0
    287.457 0 0 0
    276.68877 0 0 0
    289.77825 0 0 0
    328.28715 0 0 0
    327.28333 0 0 0
    305.65823 0 0 0
    320.4881 0 0 0
    304.78255 0 0 0
    331.57881 0 0 0
    290.02923 0 0 0
    294.77664 0 0 0
    289.91589 0 0 0
    305.77892 0 0 0
    316.18423 0 0 0
    315.78597 0 0 0
    315.25784 0 0 0
    326.58285 0 0 0
    297.59737 0 0 0
    293.26193 0 0 0
    257.16018 0 0 0
    308.67438 0 0 0
    320.06801 0 0 0
    311.66164 0 0 0
    281.96509 0 0 0
    273.31634 0 0 0
    269.02148 0 0 0
    310.51512 0 0 0
    292.38834 0 0 0
    289.03801 0 0 0
    292.89472 0 0 0
    282.04925 0 0 0
    272.35717 0 0 0
    259.76921 0 0 0
    306.08312 0 0 0
    304.29991 0 0 0
    316.73007 0 0 0
    314.99149 0 0 0
    281.60919 0 0 0
    300.82342 0 0 0
    322.7942 0 0 0
    273.91812 0 0 0
    323.55244 0 0 0
    300.56965 0 0 0
    268.93423 0 0 0
    268.43128 0 0 0
    298.51535 0 0 0
    298.58348 0 0 0
    310.52894 0 0 0
    335.73083 0 0 0
    294.05165 0 0 0
    275.48754 0 0 0
    332.78875 0 0 0
    296.24707 0 0 0
    288.41222 0 0 0
    291.989 0 0 0
    301.71951 0 0 0
    283.75393 0 0 0
    280.47598 0 0 0
    290.41829 0 0 0
    277.42276 0 0 0
    270.6473 0 0 0
    288.89781 0 0 0
    292.44317 0 0 0
    262.81148 0 0 0
    263.49503 0 0 0
    281.08524 0 0 0
    264.47428 0 0 0
    305.3521 0 0 0
    265.433 0 0 0
    265.17779 0 0 0
    276.54225 0 0 0
    277.38054 0 0 0
    280.97246 0 0 0
    317.88261 0 0 0
    286.101 0 0 0
    319.61406 0 0 0
    290.66588 0 0 0
    254.27698 0 0 0
    302.49752 0 0 0
    307.48937 0 0 0
    288.69852 0 0 0
    297.17001 0 0 0
    294.5727 0 0 0
    287.11276 0 0 0
    269.51326 0 0 0
    264.12877 0 0 0
    280.10636 0 0 0
    291.25665 0 0 0
    263.12299 0 0 0
    276.84884 0 0 0
    302.69624 0 0 0
    291.0493 0 0 0
    253.39943 0 0 0
    273.90958 0 0 0
    271.35016 0 0 0
    291.16922 0 0 0
    297.54956 0 0 0
    277.19182 0 0 0
    291.28308 0 0 0
    299.23379 0 0 0
    293.82073 0 0 0
    291.43876 0 0 0
    294.12999 0 0 0
    281.62357 0 0 0
    272.21764 0 0 0
    270.53432 0 0 0
    284.67097 0 0 0
    274.77778 0 0 0
    263.65892 0 0 0
    264.31799 0 0 0
    298.394 0 0 0
    291.46711 0 0 0
    300.70511 0 0 0
    293.49726 0 0 0
    310.41227 0 0 0
    276.93417 0 0 0
    265.07859 0 0 0
    319.65186 0 0 0
    288.60253 0 0 0
    277.64789 0 0 0
    297.18889 0 0 0
    285.45128 0 0 0
    286.99378 0 0 0
    301.88148 0 0 0
    296.39226 0 0 0
    294.18787 0 0 0
    278.44754 0 0 0
    279.60015 0 0 0
    271.00991 0 0 0
    291.99614 0 0 0
    273.20847 0 0 0
    286.36765 0 0 0
    268.47715 0 0 0
    301.31147 0 0 0
    329.02729 0 0 0
    267.59819 0 0 0
    282.10445 0 0 0
    315.37149 0 0 0
    295.59784 0 0 0
    308.71748 0 0 0
    295.6579 0 0 0
    267.68235 0 0 0
    244.03612 0 0 0
    289.62973 0 0 0
    269.05501 0 0 0
    262.10939 0 0 0
    269.84542 0 0 0
    260.47666 0 0 0
    277.5814 0 0 0
    251.03044 0 0 0
    266.2717 0 0 0
    275.10904 0 0 0
    287.97685 0 0 0
    259.64637 0 0 0
    251.0827 0 0 0
    259.5454 0 0 0
    297.17963 0 0 0
    264.26371 0 0 0
    298.19649 0 0 0
    304.93189 0 0 0
    315.83155 0 0 0
    285.84339 0 0 0
    286.00061 0 0 0
    286.76761 0 0 0
    264.32492 0 0 0
    257.59795 0 0 0
    299.01192 0 0 0
    294.24812 0 0 0
    273.02968 0 0 0
    285.90845 0 0 0
    269.93736 0 0 0
    280.64158 0 0 0
    320.2593 0 0 0
    308.18824 0 0 0
    254.04935 0 0 0
    250.78493 0 0 0
    236.72555 0 0 0
    270.80751 0 0 0
    298.24125 0 0 0
    313.64828 0 0 0
    282.54383 0 0 0
    283.15013 0 0 0
    305.86823 0 0 0
    281.00155 0 0 0
    269.84131 0 0 0
    303.31948 0 0 0
    266.04691 0 0 0
    291.87257 0 0 0
    299.08355 0 0 0
    307.42057 0 0 0
    300.66225 0 0 0
    292.58638 0 0 0
    287.47934 0 0 0
    310.21998 0 0 0
    283.1155 0 0 0
    263.90679 0 0 0
    268.08275 0 0 0
    295.55188 0 0 0
    282.85831 0 0 0
    281.49495 0 0 0
    261.59862 0 0 0
    299.19127 0 0 0
    306.94946 0 0 0
    289.94842 0 0 0
    255.33892 0 0 0
    252.70555 0 0 0
    259.83004 0 0 0
    271.17147 0 0 0
    312.91424 0 0 0
    280.71634 0 0 0
    250.34586 0 0 0
    280.93899 0 0 0
    294.36752 0 0 0
    276.15625 0 0 0
    257.28355 0 0 0
    301.32243 0 0 0
    307.69844 0 0 0
    321.81826 0 0 0
    309.42402 0 0 0
    293.13834 0 0 0
    290.94748 0 0 0
    287.34884 0 0 0
    249.4495 0 0 0
    295.18617 0 0 0
    284.60133 0 0 0
    250.07112 0 0 0
    273.41898 0 0 0
    286.40907 0 0 0
    249.71654 0 0 0
    306.98519 0 0 0
    315.93797 0 0 0
    258.97293 0 0 0
    250.1635 0 0 0
    300.34773 0 0 0
    291.64045 0 0 0
    305.89277 0 0 0
    274.44045 0 0 0
    255.5596 0 0 0
    317.38992 0 0 0
    302.6553 0 0 0
    284.48555 0 0 0
    296.44403 0 0 0
    312.89893 0 0 0
    317.60754 0 0 0
    301.00509 0 0 0
    285.91209 0 0 0
    255.42932 0 0 0
    264.38057 0 0 0
    285.91833 0 0 0
    254.05857 0 0 0
    266.02902 0 0 0
    272.61286 0 0 0
    280.35838 0 0 0
    273.9457 0 0 0
    278.58899 0 0 0
    275.40134 0 0 0
    280.09446 0 0 0
    273.52925 0 0 0
    284.79402 0 0 0
    287.69609 0 0 0
    234.29251 0 0 0
    289.60524 0 0 0
    299.28628 0 0 0
    315.63403 0 0 0
    320.26468 0 0 0
    309.93858 0 0 0
    275.99124 0 0 0
    264.17748 0 0 0
    291.19283 0 0 0
    259.44511 0 0 0
    300.22015 0 0 0
    296.43928 0 0 0
    294.833 0 0 0
    283.94632 0 0 0
    273.5207 0 0 0
    268.07797 0 0 0
    262.31512 0 0 0
    296.98852 0 0 0
    307.96026 0 0 0
    291.48395 0 0 0
    279.69525 0 0 0
    285.25828 0 0 0
    290.04105 0 0 0
    296.61228 0 0 0
    285.62981 0 0 0
    303.35859 0 0 0
    277.07162 0 0 0
    273.13319 0 0 0
    293.06118 0 0 0
    257.89552 0 0 0
    230.28422 0 0 0
    238.94232 0 0 0
    272.67377 0 0 0
    280.4442 0 0 0
    287.55217 0 0 0
    289.21344 0 0 0
    274.57792 0 0 0
    264.8697 0 0 0
    278.04147 0 0 0
    283.43702 0 0 0
    258.43798 0 0 0
    311.31049 0 0 0
    281.72122 0 0 0
    272.41122 0 0 0
    282.58263 0 0 0
    276.84726 0 0 0
    278.55526 0 0 0
    310.15416 0 0 0
    304.11832 0 0 0
    264.85656 0 0 0
    278.76455 0 0 0
    273.24985 0 0 0
    269.39356 0 0 0
    264.91172 0 0 0
    254.81861 0 0 0
    309.05876 0 0 0
    303.59151 0 0 0
    259.42801 0 0 0
    266.87598 0 0 0
    304.32177 0 0 0
    283.06072 0 0 0
    276.95554 0 0 0
    219.75126 0 0 0
    264.75787 0 0 0
    309.41214 0 0 0
    275.96034 0 0 0
    248.67782 0 0 0
    236.71137 0 0 0
    269.86579 0 0 0
    245.43176 0 0 0
    270.69918 0 0 0
    308.13717 0 0 0
    255.46812 0 0 0
    269.08473 0 0 0
    242.22842 0 0 0
    252.97335 0 0 0
    278.56143 0 0 0
    276.65466 0 0 0
    290.28513 0 0 0
    282.58857 0 0 0
    268.44631 0 0 0
    251.40624 0 0 0
    248.13665 0 0 0
    284.35585 0 0 0
    250.33829 0 0 0
    264.21751 0 0 0
    277.11265 0 0 0
    286.37528 0 0 0
    256.43649 0 0 0
    244.77873 0 0 0
    270.66205 0 0 0
    289.86635 0 0 0
    282.79879 0 0 0
    289.59744 0 0 0
    306.06322 0 0 0
    270.47055 0 0 0
    266.36676 0 0 0
    262.7959 0 0 0
    267.51402 0 0 0
    271.68289 0 0 0
    246.31759 0 0 0
    268.70868 0 0 0
    248.87849 0 0 0
    250.8414 0 0 0
    290.29535 0 0 0
    283.72753 0 0 0
    261.07932 0 0 0
    259.78429 0 0 0
    288.72474 0 0 0
    256.9301 0 0 0
    272.92143 0 0 0
    241.1734 0 0 0
    301.5902 0 0 0
    309.84493 0 0 0
    281.12989 0 0 0
    277.18456 0 0 0
    240.44602 0 0 0
    244.55665 0 0 0
    287.64258 0 0 0
    248.44071 0 0 0
    268.66006 0 0 0
    238.19266 0 0 0
    268.50307 0 0 0
    287.15774 0 0 0
    251.30952 0 0 0
    260.896 0 0 0
    262.13103 0 0 0
    246.41338 0 0 0
    272.97487 0 0 0
    245.32263 0 0 0
    284.68117 0 0 0
    283.77857 0 0 0
    273.24265 0 0 0
    257.86705 0 0 0
    230.59892 0 0 0
    257.09138 0 0 0
    284.79613 0 0 0
    299.70765 0 0 0
    263.39624 0 0 0
    271.14498 0 0 0
    252.03247 0 0 0
    249.54073 0 0 0
    293.52273 0 0 0
    261.9714 0 0 0
    252.22225 0 0 0
    217.73144 0 0 0
    218.45773 0 0 0
    231.13971 0 0 0
    267.39576 0 0 0
    265.96232 0 0 0
    273.83051 0 0 0
    263.71611 0 0 0
    248.84131 0 0 0
    247.09862 0 0 0
    243.83296 0 0 0
    257.30314 0 0 0
    243.9916 0 0 0
    243.8446 0 0 0
    232.33309 0 0 0
    243.59802 0 0 0
    250.68183 0 0 0
    254.36966 0 0 0
    225.64145 0 0 0
    235.4698 0 0 0
    263.82682 0 0 0
    238.68406 0 0 0
    218.71554 0 0 0
    234.55354 0 0 0
    258.10637 0 0 0
    262.03737 0 0 0
    258.92674 0 0 0
    212.73224 0 0 0
    222.1172 0 0 0
    241.0249 0 0 0
    249.00935 0 0 0
    243.99342 0 0 0
    277.50172 0 0 0
    269.07481 0 0 0
    284.02277 0 0 0
    275.92638 0 0 0
    251.14105 0 0 0
    261.99886 0 0 0
    265.70805 0 0 0
    230.71136 0 0 0
    278.10332 0 0 0
    251.37548 0 0 0
    246.83142 0 0 0
    233.74632 0 0 0
    250.60776 0 0 0
    201.82823 0 0 0
    227.11031 0 0 0
    229.89343 0 0 0
    230.18473 0 0 0
    260.01371 0 0 0
    246.04269 0 0 0
    277.51214 0 0 0
    250.86003 0 0 0
    267.95079 0 0 0
    242.46116 0 0 0
    247.94484 0 0 0
    227.89414 0 0 0
    245.67902 0 0 0
    236.64392 0 0 0
    242.61817 0 0 0
    258.13648 0 0 0
    240.8566 0 0 0
    217.97929 0 0 0
    247.0573 0 0 0
    260.09365 0 0 0
    235.79837 0 0 0
    245.37094 0 0 0
    233.80267 0 0 0
    215.4744 0 0 0
    214.16928 0 0 0
    222.00403 0 0 0
    259.42412 0 0 0
    265.93515 0 0 0
    239.93371 0 0 0
    245.45505 0 0 0
    223.54879 0 0 0
    224.04769 0 0 0
    235.45031 0 0 0
    261.36967 0 0 0
    241.63139 0 0 0
    276.03667 0 0 0
    214.05554 0 0 0
    212.53868 0 0 0
    236.96584 0 0 0
    201.97572 0 0 0
    245.58769 0 0 0
    264.70986 0 0 0
    226.58961 0 0 0
    233.78609 0 0 0
    238.33949 0 0 0
    231.00523 0 0 0
    226.35824 0 0 0
    203.42538 0 0 0
    225.72091 0 0 0
    227.55186 0 0 0
    270.66451 0 0 0
    262.23557 0 0 0
    229.82776 0 0 0
    224.5619 0 0 0
    244.27718 0 0 0
    236.68161 0 0 0
    257.91386 0 0 0
    227.52462 0 0 0
    237.60899 0 0 0
    211.69895 0 0 0
    221.22834 0 0 0
    230.71497 0 0 0
    260.68611 0 0 0
    237.70492 0 0 0
    184.79605 0 0 0
    200.96655 0 0 0
    215.44628 0 0 0
    198.73348 0 0 0
    189.60168 0 0 0
    222.40674 0 0 0
    242.72095 0 0 0
    229.14165 0 0 0
    242.44574 0 0 0
    228.24792 0 0 0
    200.45678 0 0 0
    222.38559 0 0 0
    243.97233 0 0 0
    226.60511 0 0 0
    225.09126 0 0 0
    240.20717 0 0 0
    207.47677 0 0 0
    207.61316 0 0 0
    244.39792 0 0 0
    225.59399 0 0 0
    259.10176 0 0 0
    238.14296 0 0 0
    238.60562 0 0 0
    235.45963 0 0 0
    211.9742 0 0 0
    200.08183 0 0 0
    233.69429 0 0 0
    232.56223 0 0 0
    206.71009 0 0 0
    198.77209 0 0 0
    195.39797 0 0 0
    207.26738 0 0 0
    234.31303 0 0 0
    224.89288 0 0 0
    254.27937 0 0 0
    236.09295 0 0 0
    199.56557 0 0 0
    205.19148 0 0 0
    224.19471 0 0 0
    253.79907 0 0 0
    199.80732 0 0 0
    236.55622 0 0 0
    201.09996 0 0 0
    226.53137 0 0 0
    214.5176 0 0 0
    225.07672 0 0 0
    200.03281 0 0 0
    211.08098 0 0 0
    207.87783 0 0 0
    219.48881 0 0 0
    219.53368 0 0 0
    214.7407 0 0 0
    238.066 0 0 0
    218.0354 0 0 0
    220.15996 0 0 0
    211.82175 0 0 0
    192.70434 0 0 0
    204.34512 0 0 0
    225.3569 0 0 0
    247.73224 0 0 0
    261.38018 0 0 0
    202.94191 0 0 0
    214.94713 0 0 0
    210.08955 0 0 0
    207.21173 0 0 0
    199.21508 0 0 0
    182.35855 0 0 0
    211.07404 0 0 0
    217.82258 0 0 0
    219.07661 0 0 0
    225.60566 0 0 0
    205.69738 0 0 0
    231.53644 0 0 0
    218.56761 0 0 0
    203.74378 0 0 0
    228.28112 0 0 0
    217.02167 0 0 0
    229.92064 0 0 0
    204.87337 0 0 0
    198.63435 0 0 0
    224.5182 0 0 0
    218.35939 0 0 0
    215.34911 0 0 0
    195.97327 0 0 0
    221.45228 0 0 0
    223.48249 0 0 0
    218.71381 0 0 0
    219.8591 0 0 0
    219.51284 0 0 0
    232.78866 0 0 0
    214.43723 0 0 0
    197.7294 0 0 0
    216.01265 0 0 0
    194.78015 0 0 0
    190.76674 0 0 0
    208.86748 0 0 0
    189.91506 0 0 0
    203.46598 0 0 0
    219.87087 0 0 0
    216.63057 0 0 0
    227.00326 0 0 0
    184.79748 0 0 0
    201.28704 0 0 0
    186.95925 0 0 0
    206.92553 0 0 0
    225.81245 0 0 0
    236.62619 0 0 0
    203.74261 0 0 0
    215.10076 0 0 0
    215.74369 0 0 0
    199.34095 0 0 0
    202.86102 0 0 0
    213.57954 0 0 0
    235.96839 0 0 0
    221.8798 0 0 0
    193.31148 0 0 0
    211.69403 0 0 0
    209.6293 0 0 0
    215.84306 0 0 0
    214.70486 0 0 0
    211.82236 0 0 0
    231.58242 0 0 0
    244.27808 0 0 0
    247.51019 0 0 0
    232.34308 0 0 0
    252.31982 0 0 0
    225.60956 0 0 0
    199.84153 0 0 0
    200.21046 0 0 0
    205.70408 0 0 0
    191.88453 0 0 0
    178.56088 0 0 0
    205.98247 0 0 0
    182.31269 0 0 0
    196.13398 0 0 0
    201.33463 0 0 0
    217.58466 0 0 0
    213.02433 0 0 0
    219.12796 0 0 0
    216.0456 0 0 0
    223.85589 0 0 0
    212.16473 0 0 0
    216.16697 0 0 0
    213.83991 0 0 0
    205.57996 0 0 0
    223.77178 0 0 0
    226.68239 0 0 0
    213.30186 0 0 0
    221.85054 0 0 0
    211.21862 0 0 0
    198.42093 0 0 0
    201.18516 0 0 0
    215.15894 0 0 0
    201.14707 0 0 0
    212.53543 0 0 0
    220.17283 0 0 0
    188.85125 0 0 0
    234.20497 0 0 0
    231.95237 0 0 0
    207.979 0 0 0
    219.39874 0 0 0
    173.74692 0 0 0
    170.9061 0 0 0
    161.41532 0 0 0
    191.36031 0 0 0
    209.20166 0 0 0
    210.61369 0 0 0
    200.04711 0 0 0
    250.84631 0 0 0
    211.69684 0 0 0
    199.41789 0 0 0
    219.40264 0 0 0
    201.71819 0 0 0
    219.36867 0 0 0
    208.13229 0 0 0
    198.586 0 0 0
    193.32193 0 0 0
    196.25813 0 0 0
    204.88615 0 0 0
    230.27262 0 0 0
    193.91368 0 0 0
    204.07185 0 0 0
    193.77363 0 0 0
    175.01851 0 0 0
    199.63798 0 0 0
    197.66578 0 0 0
    187.68198 0 0 0
    221.21129 0 0 0
    222.0929 0 0 0
    193.97845 0 0 0
    185.75662 0 0 0
    163.32438 0 0 0
    199.02224 0 0 0
    163.49435 0 0 0
    203.79304 0 0 0
    167.35645 0 0 0
    194.09413 0 0 0
    202.0863 0 0 0
    194.71187 0 0 0
    161.09998 0 0 0
    186.62519 0 0 0
    225.77333 0 0 0
    196.00501 0 0 0
    151.56782 0 0 0
    221.95464 0 0 0
    218.20363 0 0 0
    197.8848 0 0 0
    190.6672 0 0 0
    193.48603 0 0 0
    208.37957 0 0 0
    188.77025 0 0 0
    250.00734 0 0 0
    220.01031 0 0 0
    194.35521 0 0 0
    177.60662 0 0 0
    193.40082 0 0 0
    156.08052 0 0 0
    206.44404 0 0 0
    189.76413 0 0 0
    204.35057 0 0 0
    210.30187 0 0 0
    226.03511 0 0 0
    185.11035 0 0 0
    188.99592 0 0 0
    219.54776 0 0 0
    214.43433 0 0 0
    212.09103 0 0 0
    191.01473 0 0 0
    175.4453 0 0 0
    170.35648 0 0 0
    169.09345 0 0 0
    193.38892 0 0 0
    192.84239 0 0 0
    196.09628 0 0 0
    169.52545 0 0 0
    186.22616 0 0 0
    168.05085 0 0 0
    149.51298 0 0 0
    163.35942 0 0 0
    168.7395 0 0 0
    170.70595 0 0 0
    165.75661 0 0 0
    152.88399 0 0 0
    162.23881 0 0 0
    215.68591 0 0 0
    213.80493 0 0 0
    198.49693 0 0 0
    183.83467 0 0 0
    191.59328 0 0 0
    208.0132 0 0 0
    198.02631 0 0 0
    190.93151 0 0 0
    188.90589 0 0 0
    173.05424 0 0 0
    185.12339 0 0 0
    190.21501 0 0 0
    204.56542 0 0 0
    177.63002 0 0 0
    208.01687 0 0 0
    221.60772 0 0 0
    192.62724 0 0 0
    190.04043 0 0 0
    187.33701 0 0 0
    176.58623 0 0 0
    156.1193 0 0 0
    186.08242 0 0 0
    176.92738 0 0 0
    204.17396 0 0 0
    194.8608 0 0 0
    203.37582 0 0 0
    195.34573 0 0 0
    169.15815 0 0 0
    182.35037 0 0 0
    214.66757 0 0 0
    194.06504 0 0 0
    217.8635 0 0 0
    195.10043 0 0 0
    191.60881 0 0 0
    205.63074 0 0 0
    184.00188 0 0 0
    183.34533 0 0 0
    180.2403 0 0 0
    173.87915 0 0 0
    200.85994 0 0 0
    196.20898 0 0 0
    191.78536 0 0 0
    198.8142 0 0 0
    171.20639 0 0 0
    171.90009 0 0 0
    194.11162 0 0 0
    183.23102 0 0 0
    180.63345 0 0 0
    181.91388 0 0 0
    202.86006 0 0 0
    181.72356 0 0 0
    180.22425 0 0 0
    198.79416 0 0 0
    194.61403 0 0 0
    195.03345 0 0 0
    174.82309 0 0 0
    182.52832 0 0 0
    196.99971 0 0 0
    171.75853 0 0 0
    200.53066 0 0 0
    228.13429 0 0 0
    200.19337 0 0 0
    191.16164 0 0 0
    211.58432 0 0 0
    186.91154 0 0 0
    184.44354 0 0 0
    197.35815 0 0 0
    210.3196 0 0 0
    197.5433 0 0 0
    189.01756 0 0 0
    158.03004 0 0 0
    187.6587 0 0 0
    198.68383 0 0 0
    194.8362 0 0 0
    202.86314 0 0 0
    157.08055 0 0 0
    206.1213 0 0 0
    202.38723 0 0 0
    185.60622 0 0 0
    199.68624 0 0 0
    202.82896 0 0 0
    177.25719 0 0 0
    216.71096 0 0 0
    202.78439 0 0 0
    195.39023 0 0 0
    180.02656 0 0 0
    199.66415 0 0 0
    193.19012 0 0 0
    165.12895 0 0 0
    187.80484 0 0 0
    195.40818 0 0 0
    189.60631 0 0 0
    173.02682 0 0 0
    186.55286 0 0 0
    197.84919 0 0 0
    196.99094 0 0 0
    183.46564 0 0 0
    184.15318 0 0 0
    204.90159 0 0 0
    213.32759 0 0 0
    195.69821 0 0 0
    208.85185 0 0 0
    212.32614 0 0 0
    224.09838 0 0 0
    208.18173 0 0 0
    214.2152 0 0 0
    207.29698 0 0 0
    178.73747 0 0 0
    238.67683 0 0 0
    213.49676 0 0 0
    206.32287 0 0 0
    162.36691 0 0 0
    189.98323 0 0 0
    199.26977 0 0 0
    205.99289 0 0 0
    156.75809 0 0 0
    162.95778 0 0 0
    187.92355 0 0 0
    207.29096 0 0 0
    188.0609 0 0 0
    190.51272 0 0 0
    206.66417 0 0 0
    199.89634 0 0 0
    204.9887 0 0 0
    240.9463 0 0 0
    228.87658 0 0 0
    195.15711 0 0 0
    181.37125 0 0 0
    174.18913 0 0 0
    182.33288 0 0 0
    218.71592 0 0 0
    200.07971 0 0 0
    225.49628 0 0 0
    191.27676 0 0 0
    211.99382 0 0 0
    180.74579 0 0 0
    180.61381 0 0 0
    166.71416 0 0 0
    186.90703 0 0 0
    205.39412 0 0 0
    186.51931 0 0 0
    200.71124 0 0 0
    197.94907 0 0 0
    185.48064 0 0 0
    192.72297 0 0 0
    194.99833 0 0 0
    221.2052 0 0 0
    190.94125 0 0 0
    183.72639 0 0 0
    214.34636 0 0 0
    190.62648 0 0 0
    190.65622 0 0 0
    194.21197 0 0 0
    231.65391 0 0 0
    202.08267 0 0 0
    210.76596 0 0 0
    206.32404 0 0 0
    210.29976 0 0 0
    205.06871 0 0 0
    206.58094 0 0 0
    192.30984 0 0 0
    231.61832 0 0 0
    223.48874 0 0 0
    186.59834 0 0 0
    202.86306 0 0 0
    205.06549 0 0 0
    200.42585 0 0 0
    194.05607 0 0 0
    191.76723 0 0 0
    203.54885 0 0 0
    200.55958 0 0 0
    220.653 0 0 0
    224.71788 0 0 0
    213.14395 0 0 0
    197.50165 0 0 0
    196.26196 0 0 0
    200.45719 0 0 0
    194.94427 0 0 0
    195.62016 0 0 0
    214.28867 0 0 0
    202.88701 0 0 0
    173.21555 0 0 0
    223.1881 0 0 0
    216.17708 0 0 0
    189.69023 0 0 0
    190.05234 0 0 0
    192.87276 0 0 0
    214.15484 0 0 0
    185.57764 0 0 0
    194.53751 0 0 0
    179.7311 0 0 0
    180.46126 0 0 0
    193.80305 0 0 0
    210.02116 0 0 0
    236.60783 0 0 0
    256.40371 0 0 0
    207.74305 0 0 0
    183.6517 0 0 0
    189.358 0 0 0
    194.925 0 0 0
    219.19022 0 0 0
    236.76574 0 0 0
    212.53142 0 0 0
    191.72981 0 0 0
    188.25167 0 0 0
    225.03369 0 0 0
    185.52797 0 0 0
    175.10001 0 0 0
    212.4162 0 0 0
    208.43812 0 0 0
    179.20242 0 0 0
    200.94435 0 0 0
    210.3252 0 0 0
    235.01043 0 0 0
    205.96393 0 0 0
    166.21213 0 0 0
    205.75338 0 0 0
    183.28078 0 0 0
    178.57614 0 0 0
    191.61526 0 0 0
    200.87425 0 0 0
    182.61227 0 0 0
    193.70884 0 0 0
    196.98274 0 0 0
    198.65566 0 0 0
    218.57226 0 0 0
    190.11483 0 0 0
    191.2809 0 0 0
    197.93496 0 0 0
    216.95236 0 0 0
    160.83519 0 0 0
    188.91051 0 0 0
    232.87928 0 0 0
    207.42439 0 0 0
    213.55269 0 0 0
    169.49979 0 0 0
    169.58863 0 0 0
    191.96278 0 0 0
    180.69967 0 0 0
    181.94853 0 0 0
    178.19681 0 0 0
    186.12804 0 0 0
    181.32839 0 0 0
    177.00265 0 0 0
    184.86583 0 0 0
    176.25533 0 0 0
    217.3756 0 0 0
    212.6293 0 0 0
    202.96824 0 0 0
    183.78854 0 0 0
    182.14039 0 0 0
    196.42659 0 0 0
    172.85912 0 0 0
    179.33661 0 0 0
    180.1709 0 0 0
    195.35644 0 0 0
    182.80204 0 0 0
    181.83449 0 0 0
    204.45273 0 0 0
    201.57162 0 0 0
    179.3839 0 0 0
    212.24194 0 0 0
    180.70878 0 0 0
    163.03844 0 0 0
    178.51014 0 0 0
    204.1361 0 0 0
    150.87283 0 0 0
    172.34861 0 0 0
    204.58518 0 0 0
    172.99239 0 0 0
    166.6445 0 0 0
    162.5427 0 0 0
    186.95945 0 0 0
    163.99615 0 0 0
    188.4896 0 0 0
    199.40814 0 0 0
    188.68907 0 0 0
    179.43259 0 0 0
    172.30754 0 0 0
    153.21383 0 0 0
    201.0922 0 0 0
    171.68272 0 0 0
    202.23349 0 0 0
    186.19051 0 0 0
    175.62924 0 0 0
    157.9061 0 0 0
    169.49904 0 0 0
    213.01552 0 0 0
    187.98243 0 0 0
    186.11028 0 0 0
    187.28614 0 0 0
    178.13317 0 0 0
    187.61281 0 0 0
    168.76289 0 0 0
    180.65355 0 0 0
    171.97647 0 0 0
    183.16373 0 0 0
    189.72427 0 0 0
    193.33681 0 0 0
    160.9168 0 0 0
    169.28016 0 0 0
    191.90473 0 0 0
    200.97084 0 0 0
    167.45972 0 0 0
    169.7213 0 0 0
    202.43594 0 0 0
    177.80289 0 0 0
    148.27616 0 0 0
    181.58629 0 0 0
    215.64691 0 0 0
    209.67528 0 0 0
    189.95329 0 0 0
    172.82283 0 0 0
    158.23851 0 0 0
    170.50779 0 0 0
    167.46178 0 0 0
    189.52776 0 0 0
    195.44245 0 0 0
    176.7394 0 0 0
    180.46447 0 0 0
    174.18935 0 0 0
    200.87615 0 0 0
    174.07852 0 0 0
    216.56059 0 0 0
    198.0365 0 0 0
    174.50197 0 0 0
    161.65408 0 0 0
    177.00816 0 0 0
    176.48299 0 0 0
    183.88123 0 0 0
    163.73091 0 0 0
    189.87726 0 0 0
    149.49127 0 0 0
    190.71294 0 0 0
    178.01054 0 0 0
    172.88287 0 0 0
    193.03188 0 0 0
    164.13832 0 0 0
    168.98631 0 0 0
    189.64672 0 0 0
    168.15041 0 0 0
    144.6854 0 0 0
    162.71695 0 0 0
    144.07036 0 0 0
    179.04726 0 0 0
    164.9981 0 0 0
    190.39162 0 0 0
    210.86288 0 0 0
    180.88103 0 0 0
    152.41656 0 0 0
    159.93269 0 0 0
    177.25749 0 0 0
    193.04995 0 0 0
    172.84411 0 0 0
    147.56315 0 0 0
    165.22535 0 0 0
    174.22876 0 0 0
    159.11411 0 0 0
    162.92467 0 0 0
    164.17621 0 0 0
    196.88643 0 0 0
    187.4768 0 0 0
    164.11548 0 0 0
    178.08179 0 0 0
    175.41266 0 0 0
    153.17015 0 0 0
    166.37155 0 0 0
    160.26303 0 0 0
    182.86089 0 0 0
    175.70094 0 0 0
    159.71872 0 0 0
    160.30425 0 0 0
    165.09691 0 0 0
    155.03922 0 0 0
    138.74029 0 0 0
    145.01467 0 0 0
    155.72056 0 0 0
    158.68006 0 0 0
    165.81333 0 0 0
    173.01458 0 0 0
    152.25455 0 0 0
    137.5727 0 0 0
    150.49751 0 0 0
    149.55183 0 0 0
    183.37241 0 0 0
    141.59973 0 0 0
    151.5818 0 0 0
    137.06747 0 0 0
    156.47596 0 0 0
    146.64055 0 0 0
    144.97342 0 0 0
    108.46088 0 0 0
    133.95117 0 0 0
    135.71502 0 0 0
    160.88996 0 0 0
    156.56411 0 0 0
    164.64936 0 0 0
    148.27267 0 0 0
    176.14208 0 0 0
    174.71542 0 0 0
    171.62726 0 0 0
    168.91505 0 0 0
    127.93979 0 0 0
    173.83189 0 0 0
    178.04638 0 0 0
    184.73469 0 0 0
    152.86408 0 0 0
    162.88282 0 0 0
    175.25744 0 0 0
    175.43339 0 0 0
    162.00984 0 0 0
    138.88167 0 0 0
    129.25238 0 0 0
    149.77071 0 0 0
    141.86806 0 0 0
    161.41429 0 0 0
    173.25381 0 0 0
    135.86569 0 0 0
    157.4955 0 0 0
    169.36763 0 0 0
    173.90841 0 0 0
    146.96277 0 0 0
    165.68417 0 0 0
    153.12328 0 0 0
    130.85057 0 0 0
    159.07301 0 0 0
    162.03154 0 0 0
    150.86444 0 0 0
    168.99019 0 0 0
    154.21675 0 0 0
    134.00982 0 0 0
    156.46452 0 0 0
    138.80988 0 0 0
    142.79323 0 0 0
    162.92912 0 0 0
    148.87482 0 0 0
    160.34104 0 0 0
    185.93712 0 0 0
    171.42609 0 0 0
    159.10444 0 0 0
    157.57136 0 0 0
    168.86051 0 0 0
    128.42938 0 0 0
    134.42281 0 0 0
    163.93359 0 0 0
    149.68095 0 0 0
    150.06095 0 0 0
    155.71207 0 0 0
    142.98789 0 0 0
    168.93694 0 0 0
    142.12111 0 0 0
    152.5209 0 0 0
    156.30188 0 0 0
    140.98605 0 0 0
    141.91586 0 0 0
    150.20068 0 0 0
    160.37572 0 0 0
    172.41901 0 0 0
    136.45337 0 0 0
    158.76517 0.0029448 142.31105 142.7522
    152.57435 0.00304827 142.24608 142.6889
    145.75928 0.00320876 142.18119 142.62569
    147.00721 0.0031844 142.11635 142.56254
    162.80586 0.00285928 142.05158 142.49947
    155.29578 0.00302066 141.98687 142.43647
    163.60343 0.00284814 141.92223 142.37355
    169.20667 0.00276493 141.85765 142.3107
    162.77071 0.00288417 141.79313 142.24792
    157.66382 0.00297575 141.72869 142.18523
    158.20635 0.00296374 141.66431 142.12261
    145.63149 0.00317116 141.59998 142.06005
    134.12211 0.00351473 141.53574 141.99759
    130.03213 0.00360646 141.47154 141.93518
    153.03331 0.00305006 141.40741 141.87286
    151.76847 0.00305814 141.34335 141.81061
    159.78766 0.002902 141.27936 141.74844
    145.95567 0.00322258 141.21542 141.68634
    109.27251 0.00429488 141.15156 141.62431
    151.15916 0.00310583 141.08776 141.56237
    154.44963 0.00302418 141.02402 141.50049
    163.86373 0.00287895 140.96034 141.43869
    129.84123 0.00355857 140.89674 141.37698
    136.41257 0.00340425 140.83319 141.31533
    147.77096 0.00315888 140.76971 141.25375
    146.31063 0.00319872 140.7063 141.19227
    160.15517 0.00288996 140.64294 141.13085
    143.9106 0.00322712 140.57965 141.0695
    148.59865 0.00313989 140.51643 141.00823
    158.38581 0.00300115 140.45327 140.94704
    132.37071 0.00355221 140.39018 140.88593
    158.20633 0.00292534 140.32715 140.82489
    146.67696 0.00322533 140.26419 140.76393
    195.60508 0.00240109 140.20128 140.70305
    181.29945 0.00258027 140.13845 140.64224
    163.79723 0.0028475 140.07568 140.58151
    146.91699 0.00313851 140.01297 140.52085
    148.68574 0.00312065 139.95032 140.46027
    147.5689 0.00314032 139.88774 140.39977
    135.76586 0.00342413 139.82523 140.33935
    161.91142 0.0028717 139.76278 140.27901
    150.94998 0.00308958 139.70039 140.21873
    146.89107 0.0032225 139.63807 140.15854
    149.41181 0.00315992 139.57581 140.09842
    154.2764 0.0030047 139.51362 140.03838
    147.33721 0.00315952 139.45149 139.97843
    161.36797 0.00288651 139.38943 139.91855
    152.87858 0.00304359 139.32742 139.85874
    145.75707 0.00318356 139.26549 139.79901
    144.30494 0.00319125 139.20362 139.73937
    161.61147 0.00287071 139.14181 139.6798
    150.11677 0.00310715 139.08006 139.6203
    152.19274 0.00308329 139.01839 139.56089
    152.28443 0.00310511 138.95677 139.50155
    165.48113 0.00284586 138.89522 139.4423
    148.33711 0.00313034 138.83373 139.38312
    158.42766 0.00293145 138.77231 139.32402
    168.89452 0.00276657 138.71095 139.265
    154.16373 0.00302964 138.64965 139.20606
    136.58526 0.00341569 138.58842 139.14719
    159.50109 0.00294947 138.52725 139.08841
    160.16387 0.00292154 138.46614 139.0297
    160.51898 0.00291888 138.40511 138.97108
    156.74352 0.00302158 138.34413 138.91253
    126.72703 0.0036462 138.28323 138.85407
    120.12969 0.0039334 138.22238 138.79569
    149.81394 0.003135 138.1616 138.73739
    167.6672 0.0027756 138.10087 138.67915
    160.90503 0.00289769 138.04023 138.62102
    145.37034 0.00319641 137.97963 138.56294
    138.74618 0.00337705 137.9191 138.50496
    166.55214 0.00281192 137.85864 138.44705
    146.98723 0.00314696 137.79824 138.38924
    158.4139 0.00291525 137.7379 138.33149
    163.02185 0.00285678 137.67764 138.27383
    151.45146 0.00307048 137.61743 138.21625
    133.77392 0.00352864 137.55728 138.15875
    118.69068 0.0039452 137.4972 138.10133
    151.35543 0.00309206 137.43718 138.04399
    155.60669 0.0029954 137.37723 137.98675
    155.06183 0.00300378 137.31735 137.92957
    163.12327 0.00285876 137.25752 137.87249
    174.56897 0.00266824 137.19776 137.81548
    194.48587 0.00238843 137.13806 137.75855
    161.83419 0.00287885 137.07843 137.7017
    149.82601 0.00309487 137.01886 137.64495
    149.0691 0.00312771 136.95935 137.58827
    144.97565 0.003207 136.89991 137.53167
    129.90073 0.00358669 136.84053 137.47516
    126.10881 0.00371116 136.78122 137.41873
    131.95286 0.00354182 136.72197 137.36239
    142.83421 0.00327535 136.66278 137.30613
    163.20615 0.00285773 136.60366 137.24995
    153.27723 0.00305155 136.5446 137.19385
    170.66987 0.00274535 136.48561 137.13785
    126.61656 0.00369827 136.42667 137.08192
    117.80422 0.00395633 136.36781 137.02608
    128.81395 0.00360815 136.309 136.97032
    121.10656 0.00382273 136.25025 136.91465
    146.89427 0.00317564 136.19158 136.85907
    166.49659 0.00279089 136.13297 136.80357
    151.10721 0.00310571 136.07442 136.74815
    163.83647 0.00286761 136.01592 136.69282
    151.02742 0.00309981 135.95751 136.63758
    153.87188 0.00303904 135.89915 136.58242
    155.37815 0.00299059 135.84085 136.52735
    137.87878 0.00344704 135.78261 136.47236
    162.12931 0.00289436 135.72445 136.41746
    173.03144 0.00267621 135.66634 136.36265
    142.64435 0.00331134 135.6083 136.30793
    167.09324 0.00281207 135.55032 136.25329
    156.84326 0.00297576 135.49241 136.19874
    164.58871 0.00281262 135.43455 136.14428
    169.95332 0.00272762 135.37677 136.0899
    172.74694 0.00268957 135.31904 136.03562
    162.96054 0.00283991 135.26138 135.98142
    150.71683 0.00308191 135.20378 135.9273
    182.17986 0.00256146 135.14624 135.87329
    172.86779 0.00269222 135.08878 135.81936
    184.28683 0.00254437 135.03137 135.76551
    218.84244 0.00212988 134.97403 135.71176
    274.1987 0.0017029 134.91674 135.6581
    276.0156 0.00169155 134.85952 135.60452
    356.15006 0.00131227 134.80237 135.55104
    366.93371 0.00126544 134.74528 135.49765
    354.91876 0.00131427 134.68825 135.44435
    439.6292 0.00106091 134.63129 135.39114
    432.19039 0.00107812 134.57439 135.33803
    436.04057 0.00106735 134.51755 135.28499
    431.9449 0.00108016 134.46078 135.23206
    448.81664 0.001038 134.40406 135.17921
    370.553 0.00125535 134.34742 135.12647
    326.95155 0.00142036 134.29083 135.0738
    334.86922 0.00138142 134.23431 135.02124
    293.05187 0.00159583 134.17785 134.96877
    228.27827 0.00204231 134.12146 134.91639
    222.79669 0.0020698 134.06512 134.8641
    198.40886 0.00232526 134.00886 134.81192
    157.16408 0.00300993 133.95265 134.75982
    173.83862 0.00269576 133.89651 134.70782
    183.95772 0.00253519 133.84042 134.65591
    161.85752 0.00288479 133.78442 134.60411
    158.92942 0.00291793 133.72845 134.55238
    152.22633 0.00306785 133.67257 134.50077
    161.75013 0.00287994 133.61674 134.44925
    137.98493 0.00339839 133.56098 134.39782
    142.64151 0.00325754 133.50527 134.34649
    129.1333 0.00362624 133.44964 134.29799
    161.96463 0.00289228 133.39406 134.24686
    138.51835 0.0033938 133.33855 134.19584
    163.97427 0.00286859 133.28311 134.14492
    123.27753 0.00381998 133.22772 134.09409
    123.84045 0.00379723 133.17239 134.04336
    143.93801 0.00323856 133.11713 133.99273
    132.90357 0.00349025 133.06194 133.9422
    118.18084 0.00393563 133.0068 133.89177
    135.2454 0.00344168 132.95173 133.84144
    141.86107 0.00327383 132.89673 133.79122
    124.60933 0.00374694 132.84178 133.74109
    126.29057 0.00369938 132.7869 133.69107
    138.93128 0.00333763 132.73208 133.64115
    143.626 0.00321521 132.67732 133.59133
    137.99509 0.00339158 132.62263 133.54161
    123.34439 0.00375344 132.568 133.49201
    135.31377 0.00342346 132.51343 133.4425
    133.92578 0.0034796 132.45893 133.3931
    130.87139 0.00356127 132.40448 133.3438
    115.20293 0.00410689 132.35011 133.29461
    137.16473 0.00343503 132.29579 133.24552
    136.2215 0.00347003 132.24154 133.19654
    118.6057 0.00394485 132.18734 133.14767
    142.9007 0.00326507 132.13322 133.09891
    132.84894 0.00349345 132.07915 133.05025
    146.48956 0.00318511 132.02515 133.0017
    129.97886 0.00358338 131.97121 132.95326
    130.8848 0.00359041 131.91733 132.90493
    148.52369 0.00313062 131.86351 132.8567
    134.78577 0.00346256 131.80977 132.8086
    146.16503 0.0032011 131.75607 132.76059
    140.66822 0.00333689 131.70245 132.71271
    143.79909 0.0032776 131.64888 132.66493
    143.16202 0.0032644 131.59539 132.61727
    139.63997 0.00336476 131.54194 132.56972
    126.86445 0.0037304 131.48857 132.52228
    126.6337 0.00369392 131.43526 132.47496
    143.29607 0.00325094 131.38201 132.42775
    149.75924 0.00311452 131.32881 132.38065
    167.99434 0.00277263 131.2757 132.33368
    150.03798 0.00312647 131.22263 132.28682
    131.21409 0.00355529 131.16963 132.24008
    140.53907 0.00329564 131.11669 132.19345
    134.81339 0.0034521 131.06382 132.14695
    122.97468 0.00377306 131.01099 132.10055
    138.61299 0.0033571 130.95825 132.05429
    138.68327 0.00334877 130.90556 132.00814
    135.44577 0.00344111 130.85293 131.96212
    121.54296 0.00383189 130.80037 131.91621
    136.78923 0.00339327 130.74788 131.87044
    154.42548 0.00300809 130.69543 131.82477
    116.11522 0.00401835 130.64306 131.77924
    129.32632 0.00444444 130.59075 131.73384
    128.61403 0.00449742 130.53849 131.68855
    130.25403 0.00443008 130.4863 131.64339
    138.23942 0.00418628 130.43417 131.59836
    127.39964 0.00455391 130.38212 131.55346
    130.76377 0.00440479 130.33011 131.50869
    126.03196 0.00458601 130.27817 131.46404
    160.93314 0.00359259 130.2263 131.41953
    141.82513 0.00411704 130.17448 131.37514
    122.9651 0.00468327 130.12273 131.3309
    156.08867 0.00367912 130.07104 131.28678
    133.08706 0.00442658 130.01941 131.24279
    125.67894 0.00461526 129.96784 131.19894
    123.36007 0.00467525 129.91634 131.15523
    122.73968 0.0046998 129.8649 131.11165
    126.42417 0.00455246 129.81352 131.06821
    111.16093 0.00529905 129.7622 131.02491
    135.85032 0.00428393 129.71095 130.98175
    124.67513 0.00464037 129.65975 130.93872
    136.47119 0.00419487 129.60862 130.89584
    123.94085 0.0046231 129.55756 130.8531
    101.77007 0.00568576 129.50655 130.81051
    131.16598 0.00440222 129.4556 130.76805
    135.66405 0.00425698 129.40473 130.72575
    136.38031 0.00425388 129.3539 130.68358
    147.47783 0.00393834 129.30315 130.64158
    138.50054 0.00417169 129.25245 130.59971
    131.97751 0.0044031 129.20182 130.55799
    152.16881 0.00381297 129.15124 130.51643
    148.47055 0.00396144 129.10073 130.47502
    141.92169 0.00406247 129.05029 130.43376
    153.99269 0.00374155 128.9999 130.39266
    123.97106 0.00465422 128.94957 130.35171
    127.22701 0.00454943 128.89932 130.31092
    147.06594 0.00391625 128.84912 130.27029
    121.10974 0.00487076 128.79898 130.22982
    132.15321 0.00440245 128.7489 130.18951
    126.70004 0.00456025 128.69889 130.14935
    116.3886 0.00498692 128.64894 130.10937
    123.00191 0.00467746 128.59905 130.06955
    127.99096 0.00451098 128.54922 130.0299
    121.00852 0.00480409 128.49945 129.99041
    136.43086 0.00425163 128.44975 129.95109
    111.30312 0.00526038 128.40011 129.91195
    110.22528 0.00524838 128.35052 129.87297
    148.37813 0.00392195 128.30101 129.83417
    120.10692 0.00486017 128.25156 129.79555
    95.43254 0.00611025 128.20215 129.7571
    123.53927 0.00468204 128.15282 129.71883
    137.32223 0.00421276 128.10355 129.68074
    131.0513 0.00445174 128.05434 129.64284
    114.68551 0.00505419 128.00519 129.60511
    130.29166 0.00440014 127.95611 129.56758
    131.82809 0.00436273 127.90708 129.53022
    131.83641 0.0043679 127.85812 129.49306
    120.67065 0.00482483 127.80921 129.45609
    117.63822 0.00490684 127.76038 129.41932
    134.72697 0.00427375 127.7116 129.38273
    148.15005 0.003908 127.66288 129.34634
    122.38821 0.00477884 127.61423 129.31016
    135.73138 0.00427124 127.56563 129.27417
    132.70619 0.00431595 127.5171 129.23838
    143.14984 0.00402412 127.46864 129.20281
    132.96222 0.00431599 127.42022 129.16744
    112.61324 0.00510386 127.37188 129.13228
    141.54779 0.00406648 127.32358 129.09732
    127.12021 0.00454341 127.27537 129.06259
    122.3489 0.0047678 127.2272 129.02806
    109.98435 0.00532847 127.1791 128.99376
    106.95004 0.00541373 127.13107 128.95968
    120.36271 0.00477974 127.08309 128.92582
    146.01067 0.00393843 127.03517 128.89218
    127.61562 0.00455454 126.98732 128.85878
    149.88178 0.00387031 126.93952 128.8256
    123.85205 0.00464714 126.89179 128.79266
    130.19635 0.00444831 126.84412 128.75996
    149.21126 0.00385762 126.79652 128.72749
    127.5676 0.00453652 126.74896 128.69526
    122.9256 0.00466181 126.70148 128.66328
    127.42863 0.00451946 126.65405 128.63155
    121.81199 0.00473626 126.60669 128.60007
    131.49241 0.00442313 126.55939 128.56883
    117.70148 0.00490569 126.51215 128.53787
    112.68549 0.00514168 126.46497 128.50715
    114.7932 0.00504471 126.41785 128.4767
    128.19541 0.0045199 126.37079 128.44652
    135.61859 0.00425386 126.3238 128.41661
    137.61475 0.00417845 126.27686 128.38696
    144.92312 0.00400427 126.22999 128.3576
    134.04434 0.00432852 126.18318 128.32851
    135.76524 0.00430771 126.13643 128.29972
    129.37964 0.00447525 126.08973 128.27119
    143.67619 0.00399072 126.04312 128.24299
    134.19869 0.00429874 125.99654 128.21505
    148.22751 0.00389229 125.95004 128.18743
    152.75282 0.00376309 125.9036 128.16011
    127.32971 0.00455119 125.85721 128.13309
    134.66133 0.0043137 125.81088 128.10638
    109.25924 0.0053095 125.76462 128.07999
    143.17962 0.0040462 125.71843 128.05392
    153.56722 0.0037494 125.67228 128.02818
    133.81492 0.00428221 125.6262 128.00276
    130.93877 0.00436931 125.58019 127.97769
    129.62107 0.00446759 125.53423 127.95293
    123.98018 0.00469096 125.48834 127.92854
    107.15806 0.00538198 125.44251 127.9045
    138.53272 0.00417451 125.39673 127.8808
    148.58795 0.00390252 125.35102 127.85746
    143.29354 0.00399641 125.30537 127.8345
    123.73222 0.00467551 125.25978 127.8119
    124.34658 0.00462256 125.21425 127.78968
    131.04945 0.00438217 125.16878 127.76782
    140.19235 0.00412248 125.12338 127.74638
    140.50762 0.0041693 125.07802 127.72531
    125.59799 0.00463912 125.03274 127.70466
    127.09241 0.00453415 124.98752 127.6844
    131.61998 0.0044155 124.94235 127.66456
    130.67948 0.00445582 124.89724 127.64513
    149.75787 0.00389071 124.85221 127.62614
    122.84106 0.00475456 124.80722 127.60757
    114.16771 0.0050449 124.76231 127.58945
    151.39791 0.00382307 124.71744 127.57176
    144.26792 0.00400888 124.67265 127.55455
    136.79157 0.00421268 124.62791 127.53779
    139.2979 0.00411691 124.58323 127.5215
    128.64592 0.00447124 124.53862 127.5057
    115.88342 0.00493951 124.49406 127.49037
    127.57076 0.0045797 124.44956 127.47554
    132.11587 0.00437085 124.40513 127.46121
    116.95446 0.00496593 124.36076 127.4474
    128.77263 0.00447039 124.31644 127.43411
    123.29897 0.00466418 124.27219 127.42135
    130.39142 0.0044639 124.228 127.40914
    160.64914 0.00361964 124.18386 127.39746
    132.30293 0.00434432 124.13979 127.38635
    133.28835 0.00430988 124.09578 127.37581
    153.67752 0.00376661 124.05184 127.36586
    158.34312 0.00363035 124.00794 127.35648
    137.92339 0.00418825 123.96412 127.34772
    130.74016 0.00448753 123.92035 127.33958
    104.32466 0.00556152 123.87664 127.33205
    105.63145 0.00549783 123.833 127.32516
    148.1064 0.0039036 123.78941 127.31893
    106.99434 0.00541766 123.74588 127.31336
    127.44393 0.00455611 123.70242 127.30846
    134.8682 0.00433258 123.65901 127.30426
    143.82613 0.00403685 123.61567 127.30075
    160.26193 0.00361015 123.57238 127.29797
    134.88014 0.00428628 123.52915 127.2959
    146.4926 0.00393314 123.48599 127.2946
    157.33863 0.00366848 123.4429 127.29407
    126.7373 0.00454045 123.39985 127.2943
    128.65687 0.00445456 123.35686 127.29532
    127.59245 0.00450397 123.31394 127.29715
    148.48621 0.00388012 123.27109 127.29983
    112.54456 0.00513963 123.22828 127.30334
    143.20976 0.00402604 123.18554 127.30771
    147.42895 0.00388544 123.14286 127.31297
    131.8952 0.00435274 123.10024 127.31913
    129.98768 0.00442553 123.05768 127.32621
    130.75139 0.0043785 123.01518 127.33424
    146.34169 0.00395602 122.97274 127.34322
    155.62249 0.00370542 122.93035 127.35319
    138.58151 0.00416511 122.88804 127.36416
    166.24836 0.00351417 122.84578 127.37617
    196.81403 0.00293893 122.80358 127.38923
    175.65379 0.00327761 122.76144 127.40336
    183.29238 0.00312932 122.71937 127.41861
    191.67198 0.00300316 122.67734 127.43496
    214.33368 0.00269557 122.63538 127.4525
    206.19685 0.00280825 122.59349 127.47121
    235.37246 0.00245446 122.55165 127.49113
    216.90069 0.00265399 122.50987 127.51228
    294.34049 0.00195108 122.46816 127.53471
    371.58585 0.00154457 122.42649 127.55844
    401.44898 0.00143408 122.3849 127.58351
    478.84904 0.0011986 122.34335 127.60993
    571.50407 0.00100744 122.30189 127.63778
    651.58615 0.00088267 122.26046 127.66704
    672.27407 0.00085488 122.2191 127.69779
    718.34627 0.00080114 122.1778 127.73005
    755.05768 0.00076099 122.13657 127.76386
    680.51315 0.00084507 122.09539 127.79927
    584.51048 0.00098692 122.05427 127.8363
    484.83231 0.00118963 122.01321 127.87502
    399.06383 0.00145393 121.97222 127.91547
    343.94033 0.00167818 121.93126 127.95766
    295.90544 0.00196634 121.8904 128.0017
    260.2899 0.00222122 121.84957 128.04758
    244.19269 0.00237377 121.80881 128.09539
    204.61628 0.00282486 121.76811 128.14621
    182.00589 0.00317222 121.72747 128.19803
    195.5309 0.00293449 121.68689 128.25193
    187.02563 0.00310188 121.64637 128.30796
    164.42902 0.00352488 121.60591 128.36622
    145.1371 0.00404902 121.56551 128.42675
    162.12037 0.00358328 121.52516 128.48959
    170.85973 0.00338166 121.48489 128.55487
    156.43624 0.0036526 121.44466 128.6226
    138.51938 0.00415461 121.4045 128.6929
    149.33428 0.00388326 121.3644 128.76583
    153.27887 0.00378163 121.32436 128.84146
    173.02372 0.00332319 121.28437 128.91989
    141.77522 0.00409821 121.24445 129.00119
    139.2919 0.00411661 121.20459 129.08548
    177.3572 0.0032398 121.16478 129.17283
    157.41847 0.00366454 121.12503 129.26332
    151.99183 0.00378846 121.08535 129.3571
    168.14385 0.00341304 121.04572 129.45422
    141.83508 0.00408027 121.00615 129.55485
    156.86558 0.00368305 120.96665 129.65907
    144.02144 0.00401974 120.9272 129.76699
    145.64654 0.00400318 120.88781 129.87876
    113.10423 0.0051061 120.84848 129.99449
    113.35808 0.00508902 120.80922 130.11435
    121.9824 0.00473827 120.77 130.23845
    150.77668 0.00383512 120.73085 130.36692
    146.15974 0.00396138 120.69177 130.49999
    129.55637 0.00448159 120.65273 130.63772
    132.48424 0.00435204 120.61375 130.78037
    139.3237 0.00415288 120.57485 130.92808
    153.13733 0.00379103 120.53599 131.08101
    127.0548 0.00456477 120.49719 131.2394
    143.44225 0.00406249 120.45846 131.40341
    137.98582 0.00420356 120.41979 131.57331
    116.3051 0.00500737 120.38117 131.74928
    106.30289 0.00544739 120.3426 131.93152
    122.80736 0.0047223 120.30412 132.12038
    134.8015 0.00427276 120.26566 132.31598
    130.7159 0.00445448 120.22729 132.51873
    141.03692 0.00410365 120.18897 132.72884
    165.08389 0.00347682 120.15071 132.94658
    133.64869 0.00437306 120.1125 133.17233
    143.32082 0.00401318 120.07437 133.40636
    134.56336 0.00430761 120.03628 133.64908
    127.79935 0.00453657 119.99825 133.90083
    126.28114 0.00461561 119.96028 134.16194
    146.63555 0.00394804 119.92238 134.43292
    148.21157 0.00388531 119.88453 134.71408
    130.40126 0.00442807 119.84674 135.006
    125.60605 0.00459353 119.80901 135.30909
    117.08552 0.00491094 119.77135 135.62382
    152.74701 0.00377533 119.73373 135.9508
    142.92731 0.00402533 119.69618 136.29051
    134.11924 0.00432349 119.65868 136.64365
    142.40927 0.00409238 119.62125 137.01081
    139.73764 0.00413525 119.58387 137.39258
    123.45661 0.00464597 119.54656 137.78983
    113.43457 0.0051336 119.50929 138.20314
    152.31823 0.00385715 119.4721 138.6335
    128.94726 0.00456513 119.43495 139.08167
    141.23314 0.00414784 119.39788 139.54849
    120.87517 0.004778 119.36085 140.03507
    133.4391 0.00431533 119.32388 140.54229
    156.44433 0.00367654 119.28698 141.07143
    162.16056 0.00355891 119.25014 141.62357
    150.28767 0.00382421 119.21335 142.19987
    137.2275 0.0042174 119.17662 142.80187
    125.73458 0.00460685 119.13995 143.43081
    121.90344 0.00474309 119.10334 144.08842
    121.4683 0.0047498 119.06679 144.77627
    122.9096 0.00467339 119.0303 145.496
    139.1352 0.00413121 118.99385 146.24975
    128.37852 0.00451281 118.95748 147.03933
    134.73415 0.00431831 118.92116 147.8672
    146.70309 0.00395239 118.8849 148.7356
    148.15849 0.00392081 118.84871 149.64697
    142.8152 0.00407544 118.81257 150.60436
    147.8363 0.00391525 118.77648 151.61045
    139.18244 0.00416168 118.74045 152.66881
    145.25176 0.00399015 118.70448 153.78283
    149.98521 0.00386653 118.66858 154.95612
    132.38688 0.00433332 118.63272 156.19321
    151.63837 0.00380629 118.59694 157.49826
    157.9618 0.00365896 118.5612 158.87658
    154.86896 0.00373375 118.52553 160.33339
    140.27295 0.00412353 118.48992 161.87432
    142.92317 0.004028 118.45436 163.50633
    148.84663 0.00387615 118.41886 165.23601
    153.18914 0.0037824 118.38342 167.07167
    172.80173 0.00334757 118.34804 169.02165
    190.33358 0.00302585 118.31271 171.09508
    143.03075 0.00411482 118.27745 173.30312
    159.47211 0.00363532 118.24224 175.65666
    171.28689 0.00338666 118.20709 178.16931
    195.7406 0.00296801 118.172 180.85507
    196.40909 0.00293274 118.13697 183.7295
    187.61983 0.0030617 118.10199 186.8113
    203.75585 0.0028226 118.06708 190.11963
    226.70148 0.00253766 118.03222 193.67797
    184.57075 0.00314518 117.99743 197.51121
    202.89708 0.00284935 117.96268 201.64737
    250.37065 0.00231279 117.92799 206.12021
    228.19041 0.00253435 117.89338 210.9653
    240.41926 0.00240294 117.85881 216.22624
    230.38736 0.00250868 117.8243 221.95058
    268.42183 0.0021646 117.78985 228.19274
    288.01053 0.00199922 117.75546 235.01857
    259.14048 0.00222368 117.72112 242.49999
    284.0146 0.00202627 117.68685 250.72541
    302.71056 0.00190715 117.65264 259.79441
    298.94057 0.00192082 117.61846 269.82349
    303.5994 0.00190883 117.58438 280.95516
    308.26996 0.00188338 117.55033 293.3515
    355.36257 0.00163258 117.51634 307.21377
    397.98158 0.00145779 117.48241 322.77746
    422.84848 0.00136335 117.44855 340.3266
    400.31664 0.00143713 117.41473 360.21585
    457.83528 0.00125943 117.38098 382.86765
    504.11752 0.00114332 117.34728 408.81925
    592.11665 0.00097186 117.31364 438.7294
    587.24101 0.00098085 117.28006 473.42708
    674.72106 0.00085271 117.24654 513.98773
    711.53701 0.0008085 117.21307 561.78112
    797.46775 0.00072233 117.17967 618.67221
    925.10996 0.00062182 117.14632 687.28177
    1062.90039 0.00054065 117.11303 771.72429
    1197.70561 0.00048013 117.07979 879.39891
    1543.50678 0.00037289 117.04662 1024.83631
    1853.16233 0.00031027 117.0135 1237.72079
    2234.67983 0.00025708 116.98045 1575.8745
    3047.99773 0.00018856 116.94744 2141.84602
    4178.42701 0.00013717 116.9145 3094.83128
    5868.70778 0.00009759 116.8816 4639.61274
    8146.02948 0.00007043 116.84878 6977.10033
    11203.46089 0.00005122 116.816 10206.61581
    15007.42611 0.00003823 116.7833 14204.44386
    18830.92645 0.00003043 116.75063 18510.42333
    22201.32831 0.00002583 116.71803 22239.41264
    23931.69207 0.00002405 116.6855 24189.01336
    24176.71964 0.00002384 116.65301 23508.46764
    20889.17483 0.00002772 116.62058 20515.06457
    16117.36816 0.00003609 116.58822 16358.98579
    11294.6963 0.00005172 116.5559 12124.88461
    7480.28852 0.00007826 116.52365 8477.62626
    4850.29774 0.00012086 116.49146 5696.46273
    3252.84739 0.00017955 116.45932 3777.71771
    2397.17546 0.00024236 116.42723 2556.36362
    1894.13515 0.00030639 116.39521 1820.6838
    1519.99379 0.00038094 116.36324 1384.98488
    1197.40203 0.00048431 116.33134 1119.17123
    1040.45197 0.00055526 116.29947 945.12758
    920.85515 0.0006282 116.2677 821.05389
    786.22524 0.00073507 116.23595 726.20479
    725.12733 0.00079704 116.20427 650.28398
    623.60256 0.00092862 116.17265 587.87949
    589.44425 0.00097955 116.14109 535.75646
    518.20811 0.00111196 116.10956 491.7165
    527.93628 0.00109661 116.07812 454.1828
    434.34082 0.00133006 116.04673 421.9342
    415.24532 0.00138678 116.01539 394.03598
    379.92286 0.00151389 115.98411 369.74933
    396.95646 0.00145124 115.9529 348.47523
    394.21352 0.00146279 115.92172 329.74412
    402.19451 0.0014334 115.89062 313.16383
    368.50263 0.00157085 115.85957 298.42118
    290.71567 0.00198605 115.82858 285.25743
    314.67066 0.00182753 115.79763 273.45237
    310.75912 0.0018588 115.76676 262.82897
    284.9434 0.00202683 115.73594 253.23224
    283.92596 0.00204412 115.70517 244.53561
    267.56874 0.00216773 115.67445 236.63127
    242.15363 0.0023914 115.64382 229.42384
    211.13279 0.0027288 115.61321 222.83567
    231.36917 0.00250204 115.58268 216.79606
    218.51602 0.00263925 115.5522 211.24654
    211.1582 0.00271494 115.52177 206.13619
    218.60689 0.00264423 115.4914 201.41837
    231.17421 0.00249859 115.4611 197.05512
    223.66536 0.00258419 115.43084 193.01047
    206.19483 0.00281639 115.40065 189.25463
    177.05483 0.00328792 115.3705 185.76111
    168.64884 0.00341498 115.34043 182.50501
    191.66462 0.0030052 115.3104 179.46605
    178.23463 0.0032402 115.28043 176.62443
    148.45288 0.00393069 115.25052 173.9637
    177.44651 0.00328906 115.22066 171.4691
    183.86552 0.00314219 115.19086 169.12628
    179.57175 0.00322785 115.16112 166.92374
    182.44223 0.00320488 115.13143 164.84977
    191.05167 0.00306567 115.10181 162.89478
    177.74592 0.00325316 115.07224 161.05
    185.86822 0.00311914 115.04272 159.3067
    186.89135 0.00308139 115.01326 157.65798
    185.95218 0.00310856 114.98386 156.09659
    154.46421 0.00375989 114.95451 154.61659
    150.69706 0.0038541 114.92523 153.21256
    155.88868 0.003702 114.896 151.87892
    179.78787 0.00321427 114.86682 150.61136
    172.0406 0.00337069 114.8377 149.40515
    155.32713 0.00372291 114.80863 148.2565
    158.10078 0.00364824 114.77963 147.16193
    163.36121 0.00352044 114.75069 146.11771
    172.87045 0.00333795 114.72179 145.12103
    164.02859 0.00353286 114.69295 144.16873
    146.06413 0.00394205 114.66417 143.2583
    166.46994 0.00346697 114.63544 142.3874
    144.39871 0.00406192 114.60677 141.55346
    142.53461 0.00408345 114.57816 140.75466
    155.85495 0.003716 114.54961 139.98874
    152.98826 0.00381638 114.52111 139.25402
    154.25733 0.00378164 114.49267 138.54889
    143.32535 0.0040562 114.46428 137.87153
    133.77048 0.00431842 114.43595 137.22069
    142.60671 0.00403874 114.40768 136.59478
    139.82487 0.00413611 114.37947 135.99261
    146.28794 0.00395573 114.35129 135.41303
    163.0643 0.00355857 114.3232 134.85478
    180.40425 0.00321979 114.29514 134.31693
    128.46407 0.00453469 114.26715 133.79836
    152.78849 0.00379821 114.23921 133.29819
    144.79156 0.00400163 114.21134 132.81564
    125.10524 0.00458056 114.18351 132.34972
    129.12515 0.00444803 114.15574 131.89983
    143.27226 0.00404163 114.12802 131.46509
    152.93236 0.00378622 114.10037 131.04491
    137.87049 0.00420046 114.07276 130.63867
    159.83353 0.00362022 114.04522 130.24569
    138.09095 0.00414441 114.01773 129.86549
    133.45364 0.0043274 113.99031 129.49745
    109.4453 0.00535809 113.96293 129.14109
    114.11308 0.00514058 113.93561 128.796
    133.84037 0.00433676 113.90834 128.46164
    120.19003 0.00482112 113.88113 128.13769
    144.48092 0.00400643 113.85398 127.82365
    147.57262 0.00391258 113.82689 127.51922
    137.49968 0.00420382 113.79984 127.22406
    116.59774 0.00494252 113.77286 126.93779
    119.49365 0.00483988 113.74593 126.66014
    122.96335 0.0048095 113.71905 126.3908
    116.57086 0.00497601 113.69223 126.1295
    121.1248 0.00473568 113.66548 125.87606
    109.08752 0.00529916 113.63876 125.63014
    142.51967 0.0040586 113.61212 125.39163
    120.46454 0.00483503 113.58552 125.16025
    121.7013 0.00478328 113.55898 124.93585
    140.92209 0.004156 113.53249 124.71832
    102.8477 0.00560783 113.50608 124.50745
    108.9474 0.00527765 113.47969 124.30316
    112.64286 0.00511892 113.45338 124.10531
    123.20834 0.00472137 113.42711 123.91381
    135.05779 0.0042703 113.40092 123.72868
    127.60923 0.0045455 113.37476 123.54975
    108.3598 0.00535929 113.34866 123.37712
    114.97678 0.00500512 113.32263 123.21071
    125.924 0.0045493 113.29665 123.05059
    104.89492 0.00550815 113.27071 122.89684
    114.80193 0.00503791 113.24484 122.74954
    113.94508 0.00510457 113.21902 122.60886
    112.74317 0.00508945 113.19326 122.47495
    101.44242 0.00570629 113.16756 122.34807
    112.78844 0.00511322 113.14191 122.22855
    115.4339 0.00498621 113.11631 122.11671
    116.69305 0.00495588 113.09077 122.01307
    123.41826 0.00465317 113.06528 121.91813
    120.71116 0.00476436 113.03986 121.8326
    123.48301 0.00467797 113.01447 121.75731
    119.20128 0.00485527 112.98916 121.69325
    102.99846 0.00562582 112.96389 121.64165
    130.40394 0.00445259 112.93868 121.60399
    142.55706 0.00402475 112.91353 121.58207
    147.58149 0.00388541 112.88844 121.57821
    125.76912 0.00457519 112.86338 121.5951
    119.93177 0.0047871 112.8384 121.6363
    137.20425 0.00421342 112.81346 121.7061
    133.40405 0.00431133 112.78858 121.81005
    158.12544 0.00368685 112.76375 121.95531
    129.52709 0.00450275 112.739 122.15112
    143.08104 0.00413598 112.71428 122.41023
    171.74934 0.00338099 112.68962 122.75105
    145.2109 0.00397679 112.66502 123.20356
    135.99774 0.00427107 112.64047 123.82326
    124.23515 0.00466268 112.61597 124.72024
    119.58638 0.00486008 112.59154 126.11618
    119.86845 0.00478187 112.56715 128.42981
    132.66583 0.0043691 112.54283 132.37339
    154.42112 0.00375544 112.51854 138.99685
    158.87422 0.00364615 112.49434 149.56144
    191.89982 0.0030153 112.47017 165.16957
    193.42565 0.00299391 112.44605 186.12733
    217.73071 0.00266077 112.42201 211.21905
    270.15703 0.00213441 112.398 237.05263
    287.83479 0.00200376 112.37405 257.63191
    296.49174 0.00195088 112.35018 265.66236
    283.39765 0.00203303 112.32633 257.46264
    280.53545 0.00205627 112.30256 236.70801
    251.11323 0.00229072 112.27882 210.69243
    209.168 0.00278292 112.25516 185.41419
    150.61785 0.0038796 112.23153 164.26762
    156.84195 0.00369289 112.20797 148.47003
    148.40071 0.00388386 112.18447 137.71633
    125.43188 0.00461712 112.16102 130.90443
    126.11948 0.00458652 112.13761 126.77293
    121.0152 0.00479033 112.11428 124.27158
    146.75921 0.00394029 112.09099 122.68772
    99.9187 0.00588264 112.06775 121.6023
    126.64725 0.00460226 112.04457 120.79346
    137.85315 0.00417623 112.02145 120.15096
    112.91455 0.00516004 111.99837 119.61916
    100.07394 0.0057955 111.97536 119.16803
    115.65619 0.00501085 111.95239 118.77904
    113.79567 0.0050729 111.92948 118.43937
    119.5797 0.00484331 111.90662 118.13969
    109.17514 0.00531795 111.88383 117.87274
    105.27025 0.00550564 111.86108 117.63291
    124.26285 0.00464193 111.83839 117.4158
    134.24495 0.00431365 111.81576 117.21779
    132.47656 0.00435833 111.79318 117.03604
    124.56814 0.00464654 111.77064 116.86816
    102.57146 0.0056356 111.74818 116.71227
    112.28802 0.00521261 111.72576 116.56678
    115.95084 0.0049822 111.70339 116.43033
    100.42631 0.00573483 111.68107 116.30185
    114.62525 0.00501575 111.65881 116.18039
    105.75504 0.00545731 111.63661 116.06515
    116.64341 0.00493746 111.61447 115.95546
    117.44828 0.00489301 111.59238 115.85074
    108.38737 0.00530867 111.57033 115.75047
    108.93747 0.00525954 111.54834 115.65424
    99.12552 0.00579876 111.52641 115.56167
    120.57305 0.00481583 111.50454 115.47244
    107.17624 0.0054011 111.48271 115.38624
    125.10853 0.00462179 111.46094 115.30283
    107.6834 0.005391 111.43921 115.22197
    109.91767 0.00525909 111.41756 115.1435
    100.8439 0.00570814 111.39594 115.0672
    107.09779 0.00534883 111.3744 114.99295
    91.87602 0.00637394 111.35289 114.92058
    108.40483 0.0053568 111.33143 114.84996
    114.49924 0.00506311 111.31005 114.78101
    109.93582 0.00524429 111.28871 114.7136
    108.41513 0.00537734 111.26742 114.64764
    111.62263 0.00519805 111.24618 114.58305
    121.5384 0.00476736 111.22501 114.51977
    146.49583 0.00394369 111.20388 114.4577
    108.87734 0.00537393 111.18281 114.3968
    102.42348 0.00564759 111.1618 114.337
    108.73708 0.00532526 111.14083 114.27823
    116.92181 0.00498371 111.11992 114.22046
    120.85177 0.0048213 111.09907 114.16366
    104.18777 0.00554424 111.07826 114.10775
    106.81872 0.00536306 111.0575 114.11564
    119.21323 0.00488058 111.03681 114.06167
    122.03456 0.00476343 111.01617 114.0085
    121.21921 0.00478061 110.99559 113.9561
    133.17106 0.00433991 110.97505 113.90444
    110.81475 0.00523237 110.95457 113.85349
    123.07933 0.00467367 110.93414 113.80322
    115.57916 0.00499859 110.91376 113.75362
    105.6533 0.00544946 110.89344 113.70465
    112.66616 0.00514194 110.87318 113.65632
    116.9735 0.00507293 110.85295 113.60857
    96.03788 0.00612922 110.8328 113.56142
    120.5205 0.00482777 110.81268 113.51481
    134.13662 0.00432865 110.79263 113.46876
    111.31097 0.00520358 110.77263 113.42323
    116.006 0.00496713 110.75269 113.37823
    101.86472 0.00568447 110.73278 113.33372
    103.937 0.00554374 110.71294 113.2897
    103.54289 0.00557342 110.69315 113.24615
    89.63997 0.00644314 110.67342 113.20307
    114.08614 0.00510712 110.65373 113.16043
    123.68359 0.0046743 110.63412 113.11826
    113.36814 0.00507598 110.61453 113.07648
    114.9186 0.00504294 110.595 113.03513
    117.0315 0.00493326 110.57552 112.99418
    117.45518 0.00494778 110.55613 112.95366
    106.24837 0.00545918 110.53675 112.91351
    120.23286 0.00482378 110.51744 112.87375
    112.06852 0.00515506 110.49818 112.83436
    117.22904 0.00494722 110.47898 112.79534
    95.18067 0.00610299 110.45982 112.75667
    112.99893 0.00515901 110.44073 112.71837
    113.81907 0.0050691 110.42168 112.6804
    108.16981 0.00531283 110.40269 112.64277
    122.40622 0.00473493 110.38375 112.60548
    89.55905 0.00646827 110.36486 112.56851
    106.27787 0.00549994 110.34602 112.53186
    119.21122 0.00485974 110.32725 112.49553
    121.13245 0.00475346 110.30851 112.45949
    120.08791 0.00478468 110.28984 112.42378
    128.60835 0.00447907 110.2712 112.38834
    109.76842 0.00529426 110.25265 112.35322
    92.15565 0.00625865 110.23412 112.31837
    109.46646 0.00530819 110.21566 112.28381
    110.59324 0.00521578 110.19724 112.24953
    105.65419 0.00546317 110.17888 112.21552
    114.39437 0.00503454 110.16057 112.18178
    130.04224 0.00443244 110.14231 112.1483
    126.22637 0.0045565 110.12411 112.1151
    101.04477 0.00574467 110.10596 112.08215
    85.77323 0.00679194 110.08786 112.04945
    100.1771 0.00574996 110.06981 112.01701
    96.68657 0.00590874 110.05182 111.98481
    127.82268 0.00454922 110.03389 111.95286
    99.53956 0.0058459 110.01599 111.92115
    107.15913 0.00540201 109.99816 111.88967
    98.68984 0.00584962 109.98037 111.85843
    100.91887 0.00571194 109.96264 111.82743
    108.28761 0.00533997 109.94497 111.79665
    105.36106 0.00558568 109.92734 111.76609
    122.57687 0.00473673 109.90975 111.73575
    107.055 0.00535854 109.89224 111.70566
    100.46194 0.0057683 109.87477 111.67576
    121.04175 0.00477739 109.85736 111.64609
    97.88314 0.00595523 109.83999 111.61662
    92.20769 0.00634596 109.82268 111.58736
    115.34162 0.00502491 109.80541 111.55831
    95.32147 0.00606263 109.78821 111.52948
    87.02847 0.00664874 109.77105 111.50084
    118.77544 0.00486368 109.75395 111.47241
    99.76282 0.00578778 109.73689 111.44417
    112.85051 0.00510285 109.7199 111.41614
    107.02698 0.00545578 109.70294 111.38829
    114.08327 0.0050543 109.68604 111.36064
    129.337 0.00448014 109.6692 111.33319
    101.71159 0.00572937 109.65242 111.30593
    114.73983 0.00502857 109.63566 111.27884
    113.17056 0.00509853 109.61899 111.25196
    108.36203 0.00530365 109.60234 111.22525
    98.43477 0.00591881 109.58576 111.19872
    105.37011 0.00548889 109.56922 111.17238
    100.61911 0.00576684 109.55275 111.14624
    101.66366 0.00569217 109.53631 111.15765
    104.99916 0.00548513 109.51994 111.132
    115.70884 0.00497325 109.50361 111.10651
    127.72173 0.00452079 109.48734 111.0812
    113.29167 0.00511524 109.47111 111.05606
    101.00357 0.00574589 109.45494 111.0311
    95.84502 0.00599197 109.43882 111.00632
    123.601 0.00468714 109.42275 110.98171
    125.02746 0.00463883 109.40674 110.95727
    105.80169 0.00545653 109.39078 110.933
    107.69773 0.0053812 109.37486 110.9089
    93.49274 0.00622014 109.359 110.88497
    97.80262 0.00594186 109.3432 110.86122
    117.00342 0.00492789 109.32744 110.83763
    115.91903 0.00500927 109.31173 110.8142
    111.42534 0.00515472 109.29607 110.79094
    125.85787 0.00461311 109.28047 110.76786
    96.87278 0.00615346 109.26491 110.74493
    94.5866 0.00617565 109.24942 110.72218
    104.22538 0.00553877 109.23398 110.69961
    101.38493 0.005776 109.21856 110.67717
    102.90821 0.00571845 109.20321 110.65491
    107.89881 0.00543384 109.18793 110.63284
    104.61832 0.0055612 109.17267 110.61091
    113.49419 0.00506198 109.15749 110.58916
    107.9001 0.00537042 109.14234 110.56757
    95.49464 0.00603504 109.12726 110.54617
    108.82359 0.0052812 109.11222 110.52492
    90.66738 0.00639349 109.09723 110.50384
    121.46109 0.00478076 109.08229 110.48294
    113.72235 0.0051597 109.0674 110.4622
    105.8373 0.00544078 109.05258 110.44165
    101.80162 0.00569931 109.03779 110.42126
    115.07552 0.0050295 109.02305 110.40104
    109.19499 0.00527822 109.00836 110.38102
    118.22533 0.00488845 108.99374 110.36117
    117.54513 0.00493117 108.97916 110.3415
    94.65493 0.00613027 108.96463 110.32202
    110.082 0.00528377 108.95015 110.30272
    117.54266 0.00495569 108.93573 110.28362
    113.69313 0.00507582 108.92135 110.2647
    112.82054 0.00510842 108.90704 110.24599
    111.31181 0.00520148 108.89275 110.22746
    95.3398 0.0061445 108.87852 110.20914
    123.46346 0.00473384 108.86435 110.19104
    118.61645 0.00490078 108.85023 110.17315
    96.08016 0.00603258 108.83616 110.15548
    107.05135 0.00541639 108.82214 110.13804
    98.13113 0.00589413 108.80817 110.12082
    113.51272 0.00513178 108.79426 110.10386
    120.31812 0.00481177 108.78039 110.08712
    118.40937 0.00489435 108.76658 110.07065
    89.15741 0.0065339 108.7528 110.05443
    98.63633 0.00592314 108.73907 110.03848
    130.25896 0.00446351 108.72543 110.02285
    117.50916 0.0049709 108.7118 110.00749
    108.06671 0.00548946 108.69824 109.99245
    118.201 0.00491286 108.68472 109.97773
    119.28475 0.00484563 108.67126 109.96335
    92.73351 0.00629735 108.65785 109.94933
    84.66741 0.00688383 108.64447 109.93569
    112.82706 0.00509169 108.63118 109.92247
    114.16756 0.00503586 108.6179 109.90964
    106.94506 0.00543561 108.60469 109.89728
    118.92545 0.00485772 108.59155 109.88542
    115.61628 0.00498518 108.57842 109.87405
    107.48777 0.00535985 108.56536 109.86324
    106.52468 0.00547574 108.55235 109.85303
    133.26605 0.00433981 108.5394 109.84346
    92.51309 0.00640147 108.52649 109.83459
    106.03047 0.00551758 108.51362 109.82644
    113.54081 0.00513296 108.50081 109.81914
    137.03653 0.00421657 108.48806 109.81272
    113.58422 0.00520553 108.47534 109.80728
    120.8607 0.00483536 108.46269 109.80293
    142.78659 0.00410521 108.45008 109.79976
    86.74023 0.00667444 108.43751 109.7979
    92.98692 0.00624181 108.425 109.79752
    105.85865 0.00551138 108.41255 109.79877
    101.51466 0.00573602 108.40015 109.80186
    104.65475 0.00553812 108.38778 109.80701
    128.30263 0.00452734 108.37547 109.8145
    102.46407 0.0056721 108.36321 109.82464
    96.96425 0.00606745 108.351 109.83782
    87.76093 0.00663553 108.33885 109.8545
    102.71745 0.00561425 108.32673 109.87518
    100.10685 0.00577548 108.31467 109.90055
    121.60989 0.00476584 108.30266 109.93136
    113.7813 0.00507429 108.2907 109.96861
    102.11851 0.00562431 108.27879 110.01348
    117.00426 0.00491999 108.26693 110.06744
    123.11777 0.00468578 108.25512 110.13236
    103.07521 0.00560229 108.24336 110.21053
    98.41134 0.00584198 108.23164 110.30505
    114.52347 0.00502738 108.21999 110.41992
    109.04229 0.00527298 108.20836 110.56065
    106.23594 0.00544663 108.19681 110.73566
    108.26498 0.00532128 108.18529 110.9591
    108.65431 0.00531172 108.17382 111.25808
    94.8717 0.00609993 108.16241 111.68616
    98.06952 0.00599579 108.15104 112.34772
    116.14705 0.00502437 108.13974 113.43112
    119.44236 0.00498361 108.12847 115.23749
    134.65035 0.00436288 108.11724 118.18018
    118.10387 0.00490375 108.10609 122.70791
    124.70775 0.00462412 108.09496 129.13951
    131.50857 0.00440724 108.0839 137.4254
    141.14192 0.00410268 108.07288 146.89079
    172.70609 0.00334407 108.0619 156.0173
    200.29411 0.00287571 108.05098 162.37105
    187.67129 0.00309613 108.04011 163.47442
    173.28363 0.00334339 108.0293 158.80986
    178.37632 0.00323858 108.01852 150.36627
    154.22256 0.00377552 108.00779 140.76817
    116.79306 0.00497603 107.99712 131.8974
    126.64887 0.00456912 107.98649 124.7174
    113.97239 0.005096 107.9759 119.47964
    103.17961 0.00557614 107.96539 115.97286
    105.68251 0.0054451 107.9549 113.76986
    108.9276 0.00527749 107.94448 112.43258
    122.93036 0.00467335 107.9341 111.61486
    104.15673 0.00553023 107.92377 111.08878
    97.52177 0.00595576 107.91349 110.72304
    104.74959 0.00549868 107.90324 110.44836
    135.16553 0.00429158 107.89307 110.23019
    129.51681 0.00444098 107.88292 110.05059
    131.9373 0.00436341 107.87283 109.89955
    117.36055 0.00494557 107.8628 109.77071
    104.03895 0.00561675 107.85281 109.65949
    106.66323 0.00541342 107.84286 109.56259
    122.92853 0.00474409 107.83298 109.47744
    108.09742 0.00540354 107.82313 109.44753
    90.00195 0.00649828 107.81334 109.38039
    113.92901 0.00511432 107.8036 109.32008
    106.62783 0.00536735 107.7939 109.26553
    112.5737 0.00515153 107.78425 109.21592
    102.20171 0.00570981 107.77464 109.17056
    84.35654 0.00691243 107.7651 109.12888
    84.18005 0.00686108 107.75559 109.09035
    124.22575 0.0046849 107.74614 109.05462
    115.2619 0.00503767 107.73673 109.02131
    86.31092 0.0067758 107.72737 108.99016
    109.34331 0.00532801 107.71807 108.96092
    97.86982 0.00586732 107.70881 108.93336
    112.46089 0.00510337 107.6996 108.90731
    100.35514 0.00581131 107.69043 108.88261
    128.44494 0.00452714 107.6813 108.85913
    95.98446 0.00621605 107.67224 108.83676
    123.54579 0.00470076 107.66322 108.81538
    99.90753 0.00579523 107.65425 108.79492
    104.33592 0.00550696 107.64532 108.77527
    99.09993 0.00583006 107.63645 108.75639
    97.14538 0.00595578 107.62763 108.73821
    119.9271 0.0048111 107.61886 108.72066
    110.93283 0.00518193 107.61013 108.7037
    116.89507 0.00494573 107.60144 108.68729
    89.54031 0.00656579 107.59282 108.6714
    101.67826 0.00583183 107.58422 108.65595
    118.21497 0.00487267 107.57567 108.64096
    119.01821 0.00485122 107.56719 108.62639
    101.39907 0.00577145 107.55875 108.6122
    111.75789 0.00520984 107.55036 108.59838
    108.86469 0.00537304 107.54201 108.58489
    90.36706 0.00640982 107.53372 108.57173
    95.88044 0.00603005 107.52547 108.55888
    107.62588 0.00545021 107.51726 108.54631
    93.63996 0.00622274 107.50912 108.53403
    95.90832 0.00602595 107.50101 108.522
    95.14368 0.00610319 107.49294 108.51021
    91.16804 0.0063949 107.48493 108.49867
    86.19319 0.006718 107.47697 108.48737
    90.66255 0.00638329 107.46905 108.47627
    100.90068 0.00574149 107.46119 108.46541
    102.29399 0.00563099 107.45336 108.45472
    118.96522 0.00487745 107.44561 108.44426
    126.51517 0.00454599 107.43787 108.43396
    121.3476 0.00475101 107.4302 108.42386
    103.56671 0.00557615 107.42257 108.41393
    119.38211 0.00483414 107.41497 108.40416
    106.97843 0.00540538 107.40746 108.39459
    116.99771 0.00493611 107.39996 108.38514
    121.94923 0.00473135 107.39252 108.37588
    116.80692 0.00491161 107.38513 108.36676
    127.50416 0.00450341 107.37779 108.3578
    108.03427 0.00541036 107.37049 108.34898
    96.96449 0.00605551 107.36323 108.3403
    85.39873 0.00677374 107.35604 108.33178
    107.43432 0.00536785 107.34888 108.32338
    122.74338 0.00472202 107.34177 108.31511
    117.41583 0.00498393 107.33471 108.30699
    96.61815 0.00597425 107.32769 108.29899
    117.01101 0.00498101 107.32073 108.29113
    112.49485 0.00520462 107.31381 108.28339
    115.89473 0.00499536 107.30694 108.27578
    118.91023 0.00483298 107.30011 108.26829
    114.46229 0.00505295 107.29333 108.26092
    112.14904 0.00515437 107.2866 108.25366
    121.85947 0.00475411 107.27992 108.24654
    95.56666 0.00608898 107.27328 108.23953
    107.78595 0.00540933 107.2667 108.23265
    91.86185 0.00624751 107.26014 108.22586
    99.79827 0.00577605 107.25365 108.2192
    116.53409 0.00493994 107.2472 108.21265
    90.67502 0.00643649 107.2408 108.20622
    112.84868 0.0051527 107.23445 108.1999
    116.15382 0.00497791 107.22813 108.19367
    106.64622 0.00538955 107.22188 108.18759
    99.24154 0.00581212 107.21566 108.18159
    81.9552 0.00710635 107.20948 108.1757
    99.64428 0.00585778 107.20337 108.16995
    108.04457 0.00535659 107.19729 108.16428
    102.47783 0.00562226 107.19126 108.15872
    107.68569 0.00536904 107.18529 108.15328
    118.65023 0.00488012 107.17934 108.14793
    102.13226 0.00565373 107.17346 108.14271
    99.72516 0.00585356 107.16761 108.13758
    87.0645 0.00660042 107.16182 108.13257
    104.14132 0.00554695 107.15607 108.12766
    116.28359 0.00498801 107.15036 108.12285
    105.4257 0.00547622 107.14472 108.11817
    101.89963 0.00568954 107.1391 108.11358
    106.89549 0.00541232 107.13354 108.10909
    99.84339 0.00576598 107.12802 108.10471
    85.53242 0.00679242 107.12254 108.10044
    105.01658 0.00552608 107.11712 108.09627
    92.49214 0.00622687 107.11175 108.09223
    100.18158 0.0057658 107.10642 108.08828
    109.46532 0.00526844 107.10113 108.08444
    121.95065 0.00473692 107.09589 108.0807
    94.93421 0.00606351 107.0907 108.07708
    113.68729 0.00505141 107.08555 108.07356
    91.01214 0.00647088 107.08045 108.07015
    89.61748 0.00654131 107.0754 108.06685
    93.77719 0.00619024 107.07038 108.06364
    100.45848 0.00577039 107.06542 108.06057
    115.05407 0.00507325 107.06051 108.0576
    127.04451 0.00458117 107.05564 108.05473
    120.46222 0.00478884 107.05081 108.05198
    104.82292 0.00551694 107.04603 108.04933
    106.75895 0.005416 107.04131 108.04681
    121.26354 0.00476224 107.03661 108.04438
    112.52972 0.00520434 107.03197 108.04206
    108.6615 0.00532666 107.02739 108.03988
    109.06256 0.00530088 107.02282 108.03778
    106.49796 0.00541857 107.01832 108.03582
    118.84717 0.00486557 107.01387 108.03397
    110.52461 0.0052507 107.00947 108.03224
    94.92504 0.00614344 107.00509 108.03061
    107.52557 0.00538466 107.00077 108.0291
    107.04295 0.0053751 106.99651 108.02772
    111.67339 0.00517665 106.99227 108.02644
    99.03317 0.00589418 106.98807 108.02528
    92.06993 0.00635636 106.98395 108.02427
    106.30987 0.0054502 106.97985 108.02335
    89.05536 0.00650414 106.97581 108.02256
    108.42158 0.00537674 106.9718 108.02189
    113.97019 0.00509848 106.96785 108.02135
    104.99356 0.00554861 106.96394 108.02093
    101.17191 0.00569688 106.96008 108.02064
    115.77235 0.00500324 106.95626 108.02048
    106.06346 0.005484 106.95247 108.02042
    108.72117 0.00530361 106.94874 108.0205
    102.21882 0.00566343 106.94507 108.02074
    94.5187 0.00608813 106.94143 108.02108
    95.07185 0.00602785 106.93783 108.02156
    110.46082 0.0052028 106.93429 108.02217
    93.26885 0.00618877 106.93078 108.02292
    95.01028 0.00607857 106.92732 108.0238
    99.62278 0.00579254 106.92392 108.02483
    103.08277 0.0056227 106.92055 108.02599
    98.93566 0.00589472 106.91722 108.02727
    109.88577 0.0052677 106.91393 108.02871
    127.1937 0.00455073 106.91072 108.03031
    141.9519 0.00409919 106.90752 108.03202
    108.65912 0.00545128 106.90438 108.0339
    101.25089 0.00569682 106.90128 108.03592
    102.65 0.0056725 106.89824 108.0381
    87.53858 0.00658398 106.89523 108.04042
    112.64025 0.00513253 106.89227 108.04289
    108.41667 0.00528901 106.88936 108.04553
    106.27265 0.00538465 106.88648 108.0483
    101.08978 0.00572238 106.88366 108.05126
    91.61407 0.00631289 106.88086 108.05435
    102.07567 0.00563269 106.87811 108.05761
    117.43884 0.00489022 106.87543 108.06104
    114.21483 0.00504029 106.87277 108.06464
    100.69393 0.00569327 106.87018 108.06841
    111.76322 0.00516634 106.86761 108.07234
    121.09199 0.00475828 106.86511 108.07646
    116.61061 0.0049384 106.86263 108.08074
    99.51895 0.00584095 106.86019 108.0852
    90.01357 0.00643211 106.85783 108.08987
    114.43446 0.0050733 106.85547 108.09468
    108.9791 0.00531373 106.85317 108.09969
    111.17569 0.0052179 106.85094 108.10491
    99.04824 0.00589861 106.84873 108.1103
    94.0178 0.00612219 106.84657 108.1159
    105.11879 0.00544413 106.84446 108.1217
    114.67171 0.00503364 106.84239 108.12769
    114.00654 0.00508532 106.84036 108.13389
    117.66764 0.00490823 106.83837 108.14029
    103.02005 0.00563119 106.83644 108.14692
    99.62344 0.00578517 106.83455 108.15375
    89.7784 0.00649184 106.83268 108.16078
    107.29914 0.0054431 106.83088 108.16806
    82.14868 0.00706654 106.82912 108.17556
    112.45312 0.00515529 106.8274 108.18329
    99.45772 0.00588201 106.82572 108.19125
    115.22786 0.0050521 106.8241 108.19945
    105.44173 0.00548012 106.82251 108.2079
    88.66309 0.006625 106.82096 108.21658
    87.32108 0.0067584 106.81948 108.22554
    89.82361 0.00651874 106.81801 108.23473
    82.80003 0.00703156 106.8166 108.24419
    87.44657 0.00658441 106.81524 108.25393
    118.93389 0.0048878 106.8139 108.26391
    106.6621 0.0054431 106.81263 108.2742
    103.45798 0.00562615 106.8114 108.28477
    104.68951 0.00549498 106.81021 108.29562
    107.04552 0.00537739 106.80906 108.30676
    98.00595 0.00592243 106.80795 108.31821
    90.52381 0.00644357 106.80689 108.32996
    90.13844 0.00646818 106.80588 108.34204
    89.87664 0.00642767 106.8049 108.35442
    103.23588 0.00557617 106.80398 108.36715
    81.28436 0.00721237 106.80308 108.3802
    97.88432 0.00594718 106.80224 108.39359
    97.26428 0.00594056 106.80144 108.40735
    123.46124 0.00471406 106.80069 108.42145
    116.26099 0.00495567 106.79998 108.43594
    99.6352 0.00582297 106.7993 108.45078
    96.56001 0.00599247 106.79867 108.466
    84.97382 0.00676147 106.7981 108.48165
    99.47385 0.00576939 106.79755 108.49767
    103.69196 0.00561825 106.79707 108.51414
    98.23158 0.00595692 106.79661 108.531
    85.32395 0.00686083 106.79619 108.54831
    104.60576 0.00558073 106.79583 108.56607
    106.51545 0.00540437 106.79551 108.58428
    92.64632 0.00625997 106.79524 108.60297
    111.14294 0.00522246 106.79499 108.62214
    104.78615 0.00561248 106.7948 108.6418
    96.15866 0.00603462 106.79465 108.66197
    104.99464 0.00548484 106.79453 108.68265
    115.11708 0.00499056 106.79448 108.70389
    101.12409 0.00572409 106.79445 108.72568
    101.09484 0.0057416 106.79447 108.74803
    85.63373 0.00680017 106.79454 108.77097
    108.20112 0.00538371 106.79464 108.7945
    99.53196 0.0058507 106.79479 108.81867
    105.6798 0.00547984 106.79499 108.84347
    87.88801 0.00658068 106.79522 108.86892
    113.58113 0.00512595 106.7955 108.89506
    107.16455 0.00538293 106.79581 108.92187
    93.14499 0.00615439 106.79619 108.94944
    116.14922 0.00498885 106.79658 108.97773
    104.5598 0.00560223 106.79703 109.00679
    119.8781 0.00481069 106.79753 109.03665
    102.88792 0.00569702 106.79805 109.0673
    100.88849 0.00575574 106.79863 108.80879
    93.71876 0.00614443 106.79924 108.84206
    99.83858 0.00578691 106.79991 108.87624
    90.59161 0.00634056 106.80062 108.91133
    96.31888 0.00598987 106.80136 108.94738
    106.69179 0.00542628 106.80217 108.98445
    114.64225 0.00501169 106.803 109.02254
    113.57375 0.00505319 106.80385 109.06167
    96.61524 0.00601035 106.80478 109.10194
    86.60193 0.00670217 106.80573 109.14333
    90.30702 0.0063861 106.80673 109.18592
    72.4146 0.00799354 106.80777 109.22975
    69.81878 0.00831314 106.80885 109.27486
    85.94037 0.00677534 106.80999 109.32131
    96.32002 0.00604759 106.81115 109.36911
    112.21664 0.00515284 106.81237 109.41838
    108.08244 0.00540483 106.81361 109.46914
    85.74614 0.00680739 106.8149 109.52145
    94.95183 0.00611808 106.81625 109.5754
    101.10767 0.00575283 106.81762 109.63099
    101.16786 0.00569202 106.81905 109.68839
    101.09641 0.00572844 106.82052 109.74762
    102.8438 0.00563837 106.82202 109.80874
    103.5504 0.00562385 106.82358 109.87189
    112.0859 0.0052094 106.82515 109.93708
    119.38009 0.00490843 106.82679 110.00448
    110.06814 0.00532289 106.82845 110.07414
    108.56218 0.00533588 106.83015 110.14619
    112.04449 0.00516439 106.83193 110.22076
    105.61764 0.00549767 106.83372 110.2979
    152.75063 0.00380537 106.83556 110.37782
    146.32883 0.00397232 106.83744 110.4606
    119.57521 0.00491108 106.83936 110.5464
    123.84794 0.00468508 106.84132 110.63536
    132.08525 0.00439524 106.84334 110.72763
    103.51244 0.00562849 106.84538 110.82341
    112.18908 0.00517622 106.84747 110.92287
    125.80224 0.00463917 106.84958 111.0262
    113.69958 0.00516936 106.85176 111.13363
    91.14481 0.00637129 106.85397 111.24533
    122.97207 0.00470666 106.85623 111.36161
    117.19044 0.00493016 106.85852 111.48268
    92.96336 0.00623834 106.86087 111.60884
    81.41603 0.00716372 106.86324 111.74036
    119.85296 0.00484986 106.86567 111.87754
    120.67593 0.00481825 106.86812 112.02077
    108.26426 0.00532217 106.87062 112.17039
    90.3021 0.00648383 106.87317 112.32683
    82.39704 0.00709402 106.87575 112.49045
    109.92889 0.00533798 106.87837 112.66172
    93.60528 0.00620545 106.88103 112.84121
    122.30726 0.00474496 106.88374 113.02943
    112.43495 0.00510588 106.88648 113.22695
    94.35864 0.00614819 106.88928 113.43443
    109.13552 0.00534535 106.89212 113.65249
    115.23989 0.00509099 106.89498 113.88199
    126.55801 0.00459365 106.89789 114.12373
    97.07001 0.00600304 106.90086 114.37862
    118.3455 0.00493792 106.90384 114.64761
    119.65377 0.00484057 106.90686 114.93172
    91.90765 0.00632765 106.90994 115.23232
    107.08993 0.00540117 106.91305 115.55062
    107.93676 0.00532928 106.91621 115.8881
    115.77719 0.00495248 106.91942 116.24634
    96.5739 0.00599283 106.92266 116.62699
    115.25892 0.0050285 106.92593 117.03224
    102.08862 0.00569882 106.92924 117.46416
    113.78745 0.00509456 106.93262 117.92522
    118.07534 0.00486694 106.93601 118.41809
    108.56129 0.00530013 106.93943 118.94567
    91.33576 0.00635707 106.94292 119.51173
    114.36447 0.00508329 106.94644 120.11992
    110.67574 0.00533234 106.95 120.77461
    113.27057 0.00516098 106.95361 121.48074
    107.86595 0.00535086 106.95725 122.24361
    101.86557 0.0057281 106.96093 123.0701
    109.35212 0.00532232 106.96465 123.96727
    124.659 0.00474571 106.96842 124.94348
    121.77987 0.00475148 106.97221 126.00837
    115.91972 0.00495941 106.97606 127.17272
    123.61558 0.00467102 106.97995 128.45023
    123.83317 0.00467381 106.98386 129.85563
    138.63913 0.00416915 106.98784 131.40672
    126.81648 0.00454669 106.99183 133.12435
    140.86534 0.00408226 106.99587 135.03272
    134.29601 0.00431596 106.99996 137.1625
    152.87934 0.00380507 107.00407 139.54854
    124.842 0.00464198 107.00824 142.23362
    131.23978 0.00441272 107.01245 145.26965
    165.46927 0.00350148 107.01668 148.71913
    153.87089 0.00376247 107.02098 152.66273
    154.17028 0.00374024 107.02529 157.19718
    128.56002 0.00451572 107.02966 162.44556
    152.29231 0.00381291 107.03406 168.5645
    189.46982 0.00305975 107.03851 175.75483
    139.03397 0.00419983 107.04298 184.29326
    148.2034 0.00394072 107.04749 194.56577
    174.07345 0.00332273 107.05206 207.18125
    191.07873 0.00301134 107.05667 223.21034
    211.49085 0.00272808 107.06129 244.69195
    222.05424 0.00261043 107.06598 275.62912
    264.65228 0.00218028 107.0707 323.4733
    284.49498 0.00202773 107.07546 400.95919
    421.03778 0.00138084 107.08026 527.21264
    543.44754 0.00105766 107.08509 726.31832
    665.53392 0.00086167 107.08998 1021.90651
    912.45069 0.00063152 107.09488 1426.35834
    1317.18739 0.00043718 107.09984 1927.68693
    1974.11442 0.00029154 107.10484 2475.75287
    2628.00716 0.00021855 107.10987 2969.61112
    3253.47056 0.00017661 107.11495 3262.96272
    3496.33304 0.00016438 107.12004 3234.12824
    3328.45354 0.00017368 107.1252 2896.42297
    2747.2598 0.00021186 107.1304 2384.01372
    1988.65662 0.00029359 107.13562 1838.52333
    1344.92357 0.0004344 107.14088 1351.28007
    941.89983 0.00062037 107.1462 965.22772
    644.18181 0.00090665 107.15154 687.27945
    463.70585 0.00125674 107.15693 502.25188
    360.12653 0.00160858 107.16234 385.93719
    308.57009 0.00187123 107.16783 314.69628
    275.01824 0.00211025 107.17332 270.52093
    253.34009 0.00228914 107.17886 241.67941
    228.13731 0.00253088 107.18444 221.42403
    185.33759 0.00314348 107.19005 206.18734
    173.05917 0.00335532 107.19571 194.13139
    162.17469 0.00354547 107.20141 184.29508
    169.02339 0.0033989 107.20714 176.11865
    147.56545 0.003943 107.21291 169.23886
    132.50653 0.00437785 107.21872 163.39915
    134.19855 0.00430905 107.22458 158.4021
    134.63209 0.00429284 107.23045 154.09963
    127.29867 0.00453668 107.23638 150.37378
    141.30895 0.00408281 107.24236 147.13067
    116.26708 0.00502312 107.24835 144.29564
    127.50827 0.00456774 107.2544 141.80592
    113.44467 0.00509655 107.26049 139.61253
    135.85794 0.00426236 107.2666 137.6745
    142.13521 0.0041176 107.27277 135.95795
    114.45321 0.00510967 107.27894 134.43512
    99.29977 0.00588952 107.2852 133.0816
    119.75686 0.00487466 107.29146 131.87806
    110.27044 0.0052997 107.29776 130.80787
    106.06207 0.00545366 107.30412 129.85703
    121.59808 0.00481 107.31051 129.01386
    123.53274 0.00472759 107.31692 128.26777
    117.42591 0.0049538 107.32339 127.61057
    143.73041 0.00402284 107.32989 127.03507
    133.90349 0.00432351 107.33644 126.53524
    126.99869 0.00454885 107.34302 126.10621
    128.54238 0.0045044 107.34964 125.74361
    123.12855 0.00468513 107.35628 125.44425
    105.73417 0.00550365 107.36296 125.20561
    108.72925 0.00535459 107.3697 125.02581
    111.12855 0.00520745 107.37645 124.90365
    110.75594 0.00525064 107.38325 124.83849
    123.08581 0.00470025 107.3901 124.83043
    119.0233 0.00488449 107.397 124.88015
    107.48741 0.00539698 107.40391 124.98899
    111.72488 0.00524615 107.41087 125.15719
    114.13765 0.00509548 107.41787 125.39128
    127.52818 0.00451515 107.42488 125.69307
    111.86635 0.00512386 107.43194 126.06726
    120.75103 0.0047854 107.43906 126.51957
    114.39039 0.00505999 107.44619 127.05681
    130.18819 0.00445803 107.45337 127.68781
    116.89005 0.00494536 107.46059 128.42267
    115.323 0.00506764 107.46785 129.27378
    110.10402 0.00527854 107.47515 130.25605
    122.30658 0.00474889 107.48248 131.38719
    133.82525 0.00433895 107.48984 132.68978
    149.32261 0.00388856 107.49724 134.19022
    111.41943 0.00524325 107.50469 135.92129
    135.48583 0.00428673 107.51216 137.92332
    165.3176 0.00346642 107.51967 140.24575
    149.92301 0.00383114 107.52722 142.95283
    142.73324 0.00403261 107.53482 146.12342
    133.93829 0.00435044 107.54245 149.8595
    143.59983 0.00404713 107.55012 154.29487
    173.69499 0.00332806 107.55782 159.61074
    169.67897 0.00341335 107.56555 166.07972
    172.80453 0.00334248 107.57332 174.14168
    217.37419 0.00267652 107.58114 184.60066
    196.78071 0.00294873 107.58899 199.01186
    225.96633 0.00255582 107.59686 220.35796
    268.8981 0.00213716 107.60478 254.05529
    312.9473 0.00183475 107.61274 308.89824
    371.30987 0.00155071 107.62075 397.31318
    463.54616 0.0012418 107.62878 533.72529
    577.28718 0.00100073 107.63686 730.14395
    788.797 0.00072881 107.64496 989.60459
    1129.05605 0.0005094 107.65309 1297.90792
    1469.57573 0.00039115 107.66128 1615.89534
    1901.49722 0.00030286 107.66949 1873.4868
    2222.25828 0.00025896 107.67773 1982.83565
    2243.62477 0.0002565 107.68603 1895.63759
    1977.73946 0.00029136 107.69435 1650.959
    1673.76771 0.00034566 107.7027 1335.75734
    1178.8507 0.00049582 107.71111 1023.61346
    799.64176 0.00072977 107.71955 757.21437
    585.85539 0.00098787 107.72802 553.08707
    456.53052 0.0012733 107.73652 410.00635
    312.50613 0.00185852 107.74508 316.58351
    272.90463 0.00213156 107.75365 258.38816
    261.38864 0.00222333 107.76226 222.6338
    227.12613 0.00254748 107.77092 200.05882
    184.49067 0.00313171 107.7796 184.91592
    191.6337 0.00300895 107.78832 173.9842
    207.79489 0.0027827 107.79708 165.58075
    164.10919 0.00354102 107.80588 158.83958
    143.71677 0.00403268 107.81471 153.28495
    148.71611 0.00389704 107.82357 148.63485
    154.35704 0.00373412 107.83248 144.6983
    134.8073 0.00431443 107.84142 141.33643
    112.41366 0.00512187 107.85039 138.4445
    134.03586 0.00428949 107.85939 135.93851
    138.67667 0.00412912 107.86845 133.75436
    123.84338 0.00466384 107.87752 131.84005
    138.95094 0.00416738 107.88665 130.15363
    128.30977 0.00452987 107.8958 128.66139
    152.49755 0.0038104 107.905 127.33446
    128.31239 0.00447207 107.91421 126.15017
    138.78888 0.00417074 107.92347 125.08936
    119.79454 0.00483598 107.93278 124.13595
    120.01495 0.0048758 107.94209 123.27663
    146.86098 0.00399092 107.95148 122.49951
    136.37365 0.00423683 107.96087 121.79505
    149.25378 0.00387953 107.97031 121.155
    137.81877 0.00421822 107.97978 120.57218
    149.10603 0.00389789 107.98928 120.04062
    156.77336 0.0036945 107.99884 119.55469
    199.04862 0.00290729 108.00841 119.10988
    205.92185 0.00281066 108.01803 118.7022
    205.60801 0.0027973 108.02768 118.3281
    211.60145 0.00271924 108.03736 117.98462
    184.21681 0.00314371 108.04708 117.6688
    170.30621 0.00339778 108.05683 117.37835
    154.61413 0.00373118 108.06662 117.11116
    138.39363 0.00416347 108.07646 116.86535
    126.13506 0.00460999 108.0863 116.63932
    124.67015 0.0046756 108.09621 116.43144
    125.30172 0.00461112 108.10614 116.24047
    112.05116 0.00519425 108.1161 116.06522
    122.16243 0.00474162 108.12611 115.90463
    95.74342 0.00613401 108.13614 115.75785
    103.31401 0.00565936 108.1462 115.62391
    113.08495 0.00514855 108.15631 115.50213
    119.77259 0.00480883 108.16645 115.39185
    118.60586 0.004871 108.17663 115.29245
    122.25358 0.00471542 108.18682 115.20348
    138.53329 0.00418015 108.19707 115.12438
    99.45477 0.00582983 108.20735 115.05478
    110.72692 0.00521686 108.21766 114.99431
    99.00392 0.00595485 108.22802 114.94267
    110.70935 0.00530138 108.23838 114.89963
    89.82004 0.00649006 108.24881 114.86491
    93.74592 0.00622492 108.25924 114.83832
    109.41694 0.00530831 108.26974 114.81976
    119.13457 0.00487662 108.28027 114.80907
    92.77684 0.00635615 108.29081 114.80622
    102.92819 0.00572903 108.30141 114.81114
    120.2385 0.00480583 108.31203 114.8238
    110.52061 0.00520331 108.32268 114.84423
    103.28984 0.00556325 108.33338 114.87248
    116.61094 0.00493477 108.34409 114.90869
    120.51468 0.00479296 108.35485 115.01257
    104.15792 0.00556127 108.36564 115.06523
    103.40665 0.00564875 108.37646 115.1263
    115.24798 0.00500093 108.38735 115.19599
    98.14554 0.00599969 108.39822 115.27462
    79.2229 0.00732156 108.40916 115.3625
    79.40019 0.00722294 108.42012 115.45996
    85.9588 0.00679204 108.43111 115.56745
    122.86025 0.00473336 108.44214 115.68538
    115.99268 0.00498248 108.4532 115.81439
    105.41958 0.0055085 108.46431 115.95501
    112.2092 0.00516253 108.47544 116.10791
    96.7223 0.00605391 108.4866 116.27383
    89.04184 0.00656469 108.4978 116.45355
    95.00762 0.00616935 108.50904 116.64812
    120.64429 0.0048026 108.52031 116.85851
    123.98081 0.00462078 108.5316 117.08585
    99.57972 0.00589988 108.54294 117.33147
    91.39826 0.00637216 108.5543 117.5967
    91.76616 0.00630197 108.56569 117.88334
    112.42263 0.00514878 108.57715 118.19315
    134.61007 0.00431354 108.5886 118.52807
    116.93518 0.0049452 108.60011 118.8905
    107.73769 0.00541287 108.61163 119.28281
    103.78819 0.00562641 108.6232 119.70824
    101.7618 0.00573403 108.63481 120.16992
    117.11913 0.00492688 108.64643 120.67161
    109.91094 0.00523959 108.6581 121.21764
    108.16277 0.00538609 108.66981 121.81269
    113.55799 0.00515912 108.68153 122.4627
    110.06403 0.00529537 108.69331 123.17402
    101.546 0.00566378 108.7051 123.95405
    99.48699 0.00576713 108.71694 124.81148
    117.81074 0.00491733 108.7288 125.75605
    106.81729 0.00540251 108.74069 126.80014
    110.91438 0.00519991 108.75263 127.95734
    117.64768 0.00494506 108.7646 129.244
    124.97916 0.00461191 108.7766 130.67958
    131.20305 0.00438822 108.78862 132.28676
    112.93059 0.00513649 108.80068 134.0945
    129.66698 0.00446701 108.81279 136.13614
    109.52098 0.00532194 108.8249 138.45284
    112.07206 0.00516621 108.83707 141.09528
    127.743 0.00455459 108.84926 144.12516
    122.31336 0.00477562 108.86148 147.62266
    129.81473 0.00443102 108.87374 151.68594
    159.46087 0.00362521 108.88603 156.44194
    147.64076 0.00393622 108.89836 162.05736
    166.383 0.00347671 108.91072 168.75874
    186.01411 0.00309015 108.9231 176.88909
    163.35777 0.00351355 108.93553 187.0051
    180.17661 0.00318925 108.94797 200.12603
    224.66522 0.0025548 108.96047 218.21386
    245.2197 0.00233969 108.97299 244.99381
    272.52573 0.00211048 108.98553 287.145
    316.49603 0.00181843 108.99812 355.35733
    360.61727 0.00158895 109.01072 464.50057
    504.83349 0.00114036 109.02338 631.51746
    643.72616 0.00089288 109.03606 870.08057
    874.13978 0.00065845 109.04877 1182.87462
    1219.0264 0.00047153 109.06151 1551.93462
    1507.3456 0.00038013 109.07428 1929.51299
    2016.92728 0.00028499 109.0871 2231.16666
    2361.8222 0.00024274 109.09993 2352.97893
    2403.85759 0.00023904 109.11279 2241.07275
    2258.62173 0.00025597 109.12571 1945.2223
    1832.20952 0.00031662 109.13863 1568.94646
    1361.35963 0.00042812 109.15161 1198.24439
    984.7712 0.00059292 109.1646 882.48167
    659.15193 0.00088951 109.17764 640.48888
    514.84473 0.00112593 109.19071 470.54239
    384.35942 0.00150607 109.20379 359.19639
    333.35015 0.00172786 109.2169 289.5138
    275.36188 0.0021026 109.23007 246.47768
    237.99417 0.00242404 109.24326 219.17397
    205.24299 0.00284157 109.25648 200.79604
    196.89752 0.00294645 109.26973 187.50501
    165.88235 0.00351012 109.28301 177.28086
    126.25453 0.00461564 109.29633 169.0773
    167.22326 0.00350106 109.30968 162.31686
    166.08568 0.00349465 109.32305 156.65653
    169.57367 0.00342539 109.33646 151.86393
    163.43749 0.00353512 109.34989 147.77019
    158.3559 0.00363018 109.36337 144.24789
    139.25094 0.00419274 109.37686 141.19479
    123.09455 0.00471899 109.39039 138.53289
    126.85546 0.00455372 109.40395 136.19884
    128.32347 0.0045207 109.41756 134.14154
    135.48216 0.00429263 109.43118 132.31988
    119.70447 0.00482959 109.44484 130.69866
    122.70376 0.00470302 109.45854 129.25026
    110.52616 0.00518989 109.47224 127.95123
    117.09171 0.00490322 109.486 126.78197
    126.09299 0.00456361 109.49978 125.72625
    103.03425 0.00568603 109.51359 124.76945
    113.91686 0.00516126 109.52744 123.90002
    106.11096 0.0055084 109.54131 123.10776
    114.62436 0.00503013 109.55521 122.38397
    129.83564 0.0044669 109.56915 121.72128
    114.9112 0.0050067 109.5831 121.11274
    115.75195 0.00494716 109.59711 120.55293
    125.25144 0.00459463 109.61114 120.03684
    115.8021 0.00504554 109.6252 119.56016
    109.50286 0.00527874 109.63928 119.11918
    100.82783 0.00569788 109.65339 118.71027
    124.80833 0.00462546 109.66754 118.33059
    110.81607 0.00532068 109.68173 117.97751
    96.8393 0.00599754 109.69594 117.64867
    107.25508 0.00539589 109.71019 117.34207
    113.26414 0.00508971 109.72444 117.06301
    124.98083 0.00462568 109.73874 116.79519
    133.6865 0.00431304 109.75308 116.54447
    123.4857 0.00469282 109.76744 116.30946
    109.2632 0.00536864 109.78184 116.08904
    103.97051 0.00565579 109.79624 115.8819
    116.75303 0.00496886 109.81071 115.68719
    90.3883 0.00646964 109.82519 115.50393
    89.64745 0.00652142 109.8397 115.33133
    94.68772 0.00610021 109.85424 115.16866
    118.44675 0.00489749 109.86881 115.01515
    112.22101 0.00516095 109.88342 114.87023
    117.00622 0.00490942 109.89804 114.73328
    104.38308 0.00550811 109.91271 114.60382
    95.82901 0.00602947 109.9274 114.48138
    88.59844 0.00650544 109.94211 114.36543
    102.89489 0.00559432 109.95688 114.25563
    118.11037 0.00491603 109.97164 114.15156
    112.27708 0.00513059 109.98646 114.0529
    123.47069 0.0046647 110.0013 113.95934
    118.60771 0.00494467 110.01616 113.87053
    105.36356 0.00549476 110.03108 113.78624
    101.47292 0.00567208 110.04599 113.70616
    82.05822 0.00705983 110.06094 113.6301
    114.71939 0.00510481 110.07594 113.55786
    117.58565 0.00492707 110.09095 113.48915
    130.54829 0.00441709 110.10602 113.42385
    124.84855 0.00466453 110.12108 113.36173
    103.95387 0.00557895 110.13619 113.30266
    94.54478 0.00608517 110.15133 113.24649
    82.73827 0.00705753 110.16648 113.19301
    70.412 0.00823419 110.18168 113.14216
    107.60267 0.00543878 110.1969 113.09376
    101.69185 0.00568008 110.21214 113.04771
    97.05508 0.00609873 110.22744 113.00392
    101.12238 0.00577431 110.24273 112.96222
    91.97072 0.00627856 110.25808 112.92257
    87.1316 0.00664049 110.27343 112.89997
    123.19036 0.00470747 110.28884 112.86416
    108.25999 0.0054037 110.30427 112.83013
    98.11951 0.00594096 110.3197 112.79773
    101.14834 0.00576807 110.33521 112.76699
    101.66197 0.00569755 110.35071 112.73776
    102.41234 0.00571504 110.36625 112.71002
    80.54981 0.00722419 110.38183 112.68302
    90.87203 0.00636164 110.39741 112.65803
    91.03892 0.00634716 110.41305 112.63436
    105.31831 0.00555104 110.42869 112.61192
    96.79083 0.00597205 110.44439 112.59069
    93.74443 0.00614415 110.4601 112.57061
    116.98827 0.00494867 110.47583 112.55161
    114.04909 0.00510439 110.49162 112.5337
    92.58059 0.00627554 110.5074 112.51677
    95.90802 0.00607951 110.52323 112.50084
    80.57474 0.00718003 110.53908 112.48586
    101.8011 0.00572906 110.55495 112.47177
    90.23337 0.00641476 110.57088 112.45858
    89.44888 0.00641552 110.58681 112.44622
    83.57237 0.00694642 110.60278 112.43468
    92.05564 0.00628929 110.61878 112.42393
    104.15868 0.00556066 110.63479 112.4139
    102.15231 0.00571057 110.65086 112.40465
    102.07002 0.00569371 110.66693 112.39607
    122.48631 0.00473985 110.68304 112.38818
    117.33215 0.00493944 110.69918 112.38097
    97.93945 0.00593448 110.71533 112.37437
    107.50741 0.00543059 110.73154 112.36841
    89.74149 0.006462 110.74775 112.36303
    89.42028 0.00650083 110.76401 112.35824
    100.74937 0.00570144 110.78027 112.35399
    114.81351 0.00506555 110.79657 112.35029
    102.9358 0.00569796 110.81293 112.34715
    95.45464 0.00612163 110.82928 112.34447
    88.8255 0.00649515 110.84567 112.34231
    112.31749 0.00518531 110.86207 112.34061
    115.50776 0.00498757 110.87849 112.33937
    93.1773 0.00626424 110.89498 112.33862
    86.1905 0.00673008 110.91148 112.33828
    85.10513 0.00680615 110.92801 112.33838
    88.42171 0.00665383 110.94455 112.33888
    97.01252 0.00601267 110.96112 112.33978
    95.83068 0.00601847 110.97775 112.3411
    100.53381 0.00579584 110.99437 112.34276
    98.14903 0.00595819 111.01104 112.34482
    104.33063 0.00556433 111.02773 112.34723
    105.11468 0.0054829 111.04444 112.34999
    115.095 0.00498956 111.06119 112.3531
    105.12741 0.00547548 111.07795 112.35653
    88.77382 0.00649403 111.09476 112.3603
    117.38258 0.00497044 111.11158 112.36436
    108.27387 0.00535253 111.12843 112.36875
    90.82241 0.00640985 111.14532 112.37344
    82.71278 0.00700391 111.16221 112.3784
    100.942 0.00572563 111.17914 112.38366
    107.64512 0.00536494 111.19609 112.3892
    108.9321 0.00530209 111.21308 112.39502
    111.34908 0.00518392 111.2301 112.4011
    86.6295 0.00679101 111.24714 112.40744
    104.16091 0.00562279 111.2642 112.41403
    105.48953 0.00550606 111.28129 112.42087
    106.33983 0.00544179 111.29841 112.42796
    113.61127 0.00509714 111.31557 112.4353
    131.49662 0.00439311 111.33274 112.44285
    116.30838 0.00499135 111.34993 112.45062
    113.0053 0.00512947 111.36716 112.45864
    112.39509 0.00511887 111.3844 112.46685
    103.33758 0.00554773 111.40169 112.47529
    122.96639 0.00470409 111.419 112.48394
    115.93471 0.00496274 111.43633 112.49279
    119.97161 0.00480479 111.45369 112.50184
    117.70257 0.00488446 111.47107 112.51109
    115.84508 0.00497177 111.48849 112.52054
    128.0865 0.00450175 111.50592 112.53016
    155.78174 0.00371982 111.52338 112.53997
    157.09924 0.00367075 111.54087 112.54997
    147.28008 0.00394109 111.55838 112.56014
    115.88504 0.00497388 111.57591 112.57048
    149.29314 0.00388974 111.59349 112.58102
    141.91857 0.00410489 111.61108 112.59171
    130.90953 0.00443413 111.62873 112.60259
    120.23617 0.00484191 111.64636 112.61359
    117.49746 0.00495055 111.66402 112.62476
    96.77912 0.00597491 111.68172 112.6361
    95.35339 0.00607405 111.69944 112.64759
    103.89731 0.00561018 111.7172 112.65926
    111.0883 0.00520875 111.73495 112.67103
    105.74037 0.00546637 111.75276 112.68298
    100.90163 0.005886 111.77058 112.69506
    105.04883 0.00562096 111.78845 112.70731
    97.6638 0.00603875 111.80632 112.71968
    87.0559 0.0066466 111.82422 112.73218
    114.36979 0.00503254 111.84216 112.74484
    128.82844 0.00443831 111.8601 112.7576
    104.50606 0.00560142 111.87808 112.77052
    82.08618 0.0071028 111.8961 112.78358
    95.4745 0.00612024 111.91411 112.79673
    124.9818 0.00466982 111.93219 112.81005
    85.01853 0.00690791 111.95026 112.82347
    88.08829 0.0065977 111.96838 112.83702
    87.12189 0.00667789 111.9865 112.85068
    85.13112 0.00687552 112.00465 112.86447
    90.17337 0.00641334 112.02285 112.87839
    108.13126 0.00541358 112.04104 112.8924
    104.30964 0.00556382 112.05927 112.90654
    104.544 0.00551824 112.07753 112.9208
    89.82175 0.00640093 112.09581 112.93516
    100.69403 0.00571734 112.11414 112.94967
    106.14578 0.00544706 112.13244 112.96423
    101.64216 0.005724 112.15081 112.97893
    109.80984 0.00525072 112.16918 112.99373
    100.51399 0.00576577 112.1876 113.00865
    106.05645 0.00547834 112.20604 113.02368
    105.63226 0.00555563 112.22449 113.03879
    111.54438 0.00522875 112.24296 113.05401
    115.27653 0.00501297 112.26148 113.06935
    105.4339 0.00547339 112.27999 113.08476
    105.07583 0.00550388 112.29856 113.1003
    91.76474 0.00646423 112.31713 113.11592
    87.71826 0.00672253 112.33573 113.13164
    97.40822 0.00598944 112.35437 113.14748
    94.28345 0.00618946 112.37301 113.16338
    97.46106 0.00590442 112.3917 113.17941
    91.60506 0.0063752 112.41038 113.19549
    114.37353 0.00509469 112.42912 113.21171
    100.97184 0.0057543 112.44787 113.22801
    95.59038 0.00614984 112.46664 113.24439
    109.62791 0.0053131 112.48545 113.26088
    97.59801 0.00588177 112.50426 113.27744
    95.54924 0.00601183 112.52311 113.2941
    97.66527 0.00591475 112.54198 113.31085
    122.11872 0.00475416 112.56087 113.32768
    103.60417 0.00565493 112.57981 113.34463
    91.57462 0.00626857 112.59874 113.36163
    106.26412 0.0054195 112.61771 113.37874
    96.54872 0.00606085 112.63669 113.39592
    114.9507 0.00509192 112.6557 113.41319
    80.09115 0.00717988 112.67476 113.43057
    93.7437 0.0061817 112.6938 113.44799
    82.52522 0.00697405 112.7129 113.46554
    99.5057 0.00589787 112.73201 113.48315
    106.27582 0.00548027 112.75112 113.50083
    98.24306 0.00584624 112.7703 113.51864
    111.67865 0.00519145 112.78947 113.53648
    111.87359 0.00516257 112.80868 113.55444
    102.40195 0.00562381 112.82791 113.57246
    114.75821 0.00504268 112.84715 113.59057
    113.56306 0.00506891 112.86644 113.60878
    100.38302 0.00572181 112.88572 113.62703
    101.39381 0.00573216 112.90505 113.6454
    92.86875 0.00622827 112.9244 113.66384
    93.68252 0.00625009 112.94375 113.68233
    99.01278 0.00587564 112.96316 113.70095
    91.12218 0.00632664 112.98257 113.71962
    72.85514 0.00801523 113.00201 113.73837
    102.31744 0.00575154 113.02147 113.75721
    100.0781 0.00581856 113.04094 113.77611
    89.69128 0.00650645 113.06047 113.79513
    86.61944 0.0066767 113.07999 113.81419
    90.93985 0.00634592 113.09953 113.83334
    120.77323 0.00478061 113.11912 113.85257
    110.29319 0.00524049 113.13871 113.87188
    92.47004 0.00621835 113.15835 113.89129
    106.39287 0.00543713 113.17798 113.91074
    98.23046 0.00596242 113.19765 113.93029
    98.14378 0.00594924 113.21733 113.94991
    94.76897 0.00610092 113.23706 113.96962
    129.82586 0.00442426 113.2568 113.98941
    114.69422 0.00507099 113.27656 114.00927
    98.26117 0.00588746 113.29633 114.0292
    105.18908 0.00559201 113.31613 114.04922
    85.19032 0.00694937 113.33597 114.06933
    81.14027 0.00712999 113.35581 114.0895
    101.70061 0.00572237 113.37568 114.10975
    105.99094 0.00543619 113.39557 114.13008
    95.6543 0.00609888 113.4155 114.1505
    75.83396 0.00779532 113.43543 114.171
    105.95563 0.00562005 113.45539 114.19157
    110.40682 0.00527395 113.47536 114.21221
    106.56754 0.00544486 113.49537 114.23294
    107.21997 0.00538732 113.5154 114.25376
    89.71345 0.00664128 113.53545 114.27466
    107.11861 0.00551249 113.55553 114.29564
    111.8546 0.00522039 113.5756 114.31667
    108.47938 0.00535847 113.59573 114.33782
    93.02833 0.00624848 113.61588 114.35905
    109.1439 0.00530603 113.63602 114.38033
    105.60967 0.00548345 113.65622 114.40174
    97.23836 0.00598325 113.67641 114.42319
    99.85968 0.00580907 113.69663 114.44474
    91.75158 0.00631183 113.71687 114.46637
    90.80655 0.00642679 113.73715 114.48809
    103.94967 0.0055791 113.75747 114.50992
    103.59102 0.00558199 113.77775 114.53178
    105.36356 0.00549038 113.79809 114.55375
    116.63736 0.00497231 113.81845 114.57581
    123.70905 0.00465968 113.83882 114.59794
    106.99923 0.00543368 113.85923 114.62019
    105.35604 0.00551185 113.87964 114.6425
    86.36052 0.00674947 113.90008 114.6649
    104.0559 0.00560655 113.92056 114.68741
    85.91787 0.00677282 113.94103 114.70998
    115.84598 0.00504335 113.96153 114.73266
    114.83299 0.00504047 113.98206 114.75542
    102.55368 0.00563846 114.00261 114.77828
    106.04598 0.00548978 114.02319 114.80123
    121.80962 0.0047437 114.04376 114.82426
    110.91194 0.00523528 114.06439 114.84741
    102.06933 0.00570906 114.08502 114.87063
    102.99387 0.00573432 114.10567 114.89396
    96.08864 0.00605903 114.12636 114.91739
    106.19366 0.00541191 114.14704 114.9409
    95.6326 0.00601776 114.16776 114.96452
    96.50095 0.0059342 114.1885 114.98823
    93.92722 0.0061707 114.20926 115.01205
    87.35744 0.00667522 114.23004 115.03596
    98.77608 0.00587178 114.25082 115.05997
    97.2707 0.00589819 114.27167 115.08411
    99.06293 0.00581163 114.2925 115.10833
    100.66147 0.0057409 114.31337 115.13266
    117.82873 0.00491968 114.33425 115.15709
    115.92691 0.00500913 114.35516 115.18165
    110.12906 0.00529049 114.3761 115.20632
    114.27967 0.0050885 114.39702 115.23106
    98.49889 0.0058563 114.41799 115.25594
    108.65844 0.00532416 114.43899 115.28094
    110.95776 0.00517713 114.45997 115.30603
    115.85429 0.00498816 114.48102 115.33127
    108.51634 0.00536954 114.50206 115.3566
    103.04175 0.00572545 114.52313 115.38206
    105.59806 0.00551524 114.54423 115.40766
    105.01972 0.00553141 114.56532 115.43333
    106.41211 0.00540719 114.58647 115.45919
    97.17893 0.00597309 114.6076 115.48512
    85.40045 0.00681173 114.62877 115.51121
    98.66949 0.00589974 114.64997 115.53742
    102.20151 0.00564707 114.67117 115.56376
    88.80007 0.00645872 114.69241 115.59024
    84.09779 0.00698648 114.71364 115.61683
    103.89601 0.00565587 114.73493 115.6436
    86.50891 0.00671437 114.7562 115.67047
    79.25234 0.00724305 114.77751 115.6975
    97.58465 0.00594492 114.79886 115.7247
    119.91523 0.00482363 114.82019 115.752
    109.71108 0.00532971 114.84156 115.77947
    121.43078 0.00481696 114.86295 115.8071
    102.71043 0.00560343 114.88435 115.83487
    99.5183 0.00584003 114.90579 115.86282
    102.1212 0.00567582 114.92722 115.8909
    118.66398 0.00488894 114.94869 115.91915
    78.38697 0.0075746 114.9702 115.9476
    98.00967 0.00598732 114.99169 115.97618
    98.63727 0.00587047 115.01322 116.00495
    104.25068 0.00554895 115.03475 116.03387
    109.62878 0.00537384 115.05633 116.063
    87.70252 0.00660974 115.0779 116.09228
    120.04502 0.00484683 115.0995 116.12177
    114.39783 0.00504166 115.12113 116.15145
    109.25541 0.00544697 115.14277 116.18131
    102.67284 0.00571083 115.16442 116.21136
    104.60229 0.00553374 115.1861 116.24163
    113.61091 0.00510605 115.20781 116.27211
    110.11904 0.00526214 115.22952 116.30278
    85.37619 0.00681735 115.25126 116.33367
    90.87791 0.00633588 115.27301 116.36478
    106.22307 0.0054014 115.29478 116.3961
    87.85762 0.00662733 115.31657 116.42765
    91.5153 0.00624609 115.3384 116.45946
    104.83182 0.0055035 115.36021 116.49147
    108.40042 0.00533801 115.38207 116.52375
    104.29087 0.00554866 115.40394 116.55627
    116.17433 0.00498811 115.4258 116.58902
    130.58278 0.00443211 115.44772 116.62207
    118.96934 0.00487597 115.46964 116.65536
    106.01367 0.00548968 115.49158 116.68893
    128.30471 0.00454368 115.51356 116.7228
    121.06729 0.00474958 115.53552 116.75692
    110.87625 0.00519919 115.55754 116.79138
    103.3496 0.00561104 115.57954 116.82609
    111.74647 0.00522066 115.60157 116.86113
    126.14991 0.00461908 115.62363 116.89649
    101.61866 0.00569128 115.6457 116.93217
    98.8888 0.0059356 115.66781 116.9682
    126.57143 0.00460379 115.6899 117.00453
    140.05958 0.00412552 115.71203 117.04124
    121.18905 0.00478999 115.73418 117.07831
    91.34962 0.00637521 115.75633 117.11573
    119.04055 0.00490061 115.77851 117.15355
    121.20694 0.00478586 115.80071 117.19174
    112.19495 0.00516538 115.82293 117.23035
    102.8174 0.00565498 115.84516 117.26935
    121.90845 0.00478297 115.86741 117.30879
    135.8513 0.00431572 115.8897 117.34868
    139.09419 0.00416722 115.91197 117.38899
    141.04386 0.00412536 115.93427 117.42976
    137.75801 0.00418507 115.95659 117.47101
    133.20185 0.0043432 115.97894 117.51277
    131.81241 0.00439881 116.00131 117.55502
    130.56658 0.00447019 116.02367 117.59778
    125.78556 0.00460405 116.04607 117.64109
    130.67771 0.00442222 116.06848 117.68494
    134.69115 0.00427748 116.09091 117.72937
    166.60211 0.00347485 116.11336 117.77438
    158.46286 0.0036685 116.13582 117.82
    174.19628 0.00335706 116.1583 117.86624
    212.52236 0.00272968 116.18079 117.91312
    227.72418 0.00253169 116.2033 117.96068
    259.26026 0.0022176 116.22585 118.00895
    283.93545 0.00201471 116.24839 118.0579
    374.73708 0.00153762 116.27096 118.1076
    412.1066 0.00138865 116.29355 118.15807
    560.13676 0.00102682 116.31613 118.20931
    769.06786 0.00074736 116.33878 118.26141
    1024.31382 0.00056117 116.3614 118.31431
    1275.67931 0.00045231 116.38407 118.36813
    1548.45733 0.00037189 116.40673 118.42282
    1649.42946 0.00034801 116.4294 118.47846
    1731.34614 0.00033213 116.45212 118.53511
    1579.06903 0.00036697 116.47484 118.59275
    1287.44456 0.00045108 116.49758 118.65146
    979.6412 0.00059557 116.52034 118.71124
    781.28471 0.00074528 116.54308 118.77215
    619.18556 0.00093739 116.56589 118.83428
    455.42608 0.00127638 116.58869 118.89762
    352.67315 0.00164876 116.61152 118.96225
    276.28903 0.00211529 116.63436 119.02819
    237.78769 0.0024405 116.65719 119.0955
    212.06327 0.00272344 116.68008 119.1643
    198.31011 0.00290792 116.70296 119.23457
    185.00939 0.00312737 116.72587 119.30641
    164.63746 0.00349775 116.74879 119.37988
    173.85943 0.00331465 116.77171 119.45505
    169.75041 0.00340239 116.79467 119.53203
    139.15499 0.00412574 116.81765 119.61086
    128.27426 0.00449148 116.84063 119.69162
    148.29331 0.00390221 116.86362 119.7744
    128.05803 0.00452856 116.88665 119.85934
    134.48335 0.00429676 116.90969 119.9465
    118.06598 0.00489583 116.93274 120.03599
    112.7283 0.00510656 116.9558 120.12792
    109.04494 0.00528554 116.97888 120.2224
    123.94876 0.00469764 117.00197 120.31958
    135.18321 0.00429126 117.0251 120.4196
    137.84947 0.00418968 117.04822 120.52258
    94.70785 0.00628654 117.07138 120.6287
    104.31115 0.00561265 117.09453 120.73805
    107.61232 0.00539449 117.1177 120.85088
    125.36075 0.00464404 117.14089 120.96736
    131.41651 0.00439336 117.1641 121.08768
    135.72578 0.00424872 117.18733 121.21205
    123.77715 0.00462991 117.21056 121.34065
    125.27509 0.00462165 117.23382 121.47382
    116.93553 0.00492059 117.25711 121.61177
    113.49334 0.00510821 117.28037 121.75474
    105.87659 0.00547491 117.30368 121.9031
    114.13633 0.00508333 117.327 122.05709
    128.97732 0.0045003 117.35033 122.21713
    112.10475 0.0051419 117.37368 122.38357
    120.51599 0.00475802 117.39704 122.55682
    141.3031 0.00411598 117.42041 122.73728
    129.1798 0.00446908 117.44382 122.92544
    121.88073 0.00478893 117.46721 123.12182
    100.87559 0.00576867 117.49064 123.32701
    116.16777 0.0049865 117.51408 123.54155
    135.36841 0.00428095 117.53753 123.76611
    110.30867 0.00523743 117.56101 124.00136
    105.57849 0.00552016 117.58449 124.24817
    112.6553 0.00513691 117.60799 124.50734
    116.71867 0.0049225 117.6315 124.7798
    112.80767 0.00513905 117.65503 125.06655
    98.85279 0.00581843 117.67857 125.36864
    112.33722 0.00514871 117.70212 125.68744
    121.07415 0.0047433 117.72571 126.02426
    114.00992 0.00510871 117.74929 126.38053
    131.33409 0.0044282 117.77289 126.75792
    125.69143 0.00459047 117.79651 127.15815
    106.08679 0.00541538 117.82013 127.58345
    111.00105 0.00522249 117.84379 128.036
    117.39664 0.00493714 117.86744 128.47695
    129.70892 0.00444383 117.89112 128.9919
    122.4392 0.00474463 117.91481 129.54236
    121.85967 0.00477357 117.9385 130.13219
    117.90753 0.00488534 117.96223 130.76525
    142.48443 0.00403939 117.98596 131.44602
    137.11498 0.00425184 118.0097 132.1796
    140.63978 0.00419738 118.03347 132.97157
    112.00182 0.0052084 118.05724 133.82897
    108.39299 0.00534377 118.08104 134.7592
    111.49293 0.00519504 118.10482 135.77091
    127.46488 0.00454498 118.12866 136.87418
    136.35416 0.00421383 118.1525 138.08024
    132.89013 0.0043549 118.17632 139.40326
    129.99084 0.00447581 118.20021 140.85879
    135.5102 0.00429659 118.22406 142.46525
    138.16955 0.00419529 118.24795 144.24457
    122.95023 0.00470616 118.27186 146.22205
    136.92439 0.00421767 118.29576 148.42978
    141.50189 0.00408202 118.3197 150.9044
    149.58008 0.0038539 118.34364 153.69077
    158.81319 0.00363238 118.36759 156.84352
    167.16031 0.0035117 118.39156 160.42849
    170.14039 0.00343949 118.41554 164.53066
    190.40439 0.00307187 118.43955 169.25231
    176.32222 0.00328879 118.46355 174.72371
    176.73027 0.00325654 118.48757 181.11171
    210.33093 0.0027658 118.51161 188.63278
    222.85925 0.0025911 118.53565 197.59198
    225.02044 0.00254635 118.55974 208.43208
    247.40417 0.00232602 118.5838 221.8804
    325.65864 0.00177381 118.60789 239.24167
    305.18259 0.00188753 118.632 262.95896
    347.54961 0.00165772 118.6561 297.59523
    413.40549 0.00139986 118.68025 351.07605
    459.79025 0.00124986 118.70438 435.90028
    540.81157 0.00106213 118.72854 569.2393
    676.20126 0.0008503 118.75272 770.549
    852.6322 0.00067488 118.7769 1056.15355
    1049.80953 0.00054808 118.80109 1430.17516
    1477.24214 0.0003907 118.8253 1874.47628
    1858.44173 0.00030905 118.84953 2337.46117
    2392.49703 0.00024028 118.87375 2724.06422
    2792.06929 0.00020575 118.89801 2909.84983
    2935.10983 0.00019623 118.92227 2815.37657
    2648.6829 0.00021807 118.94653 2482.75869
    2234.61586 0.00025901 118.97082 2032.73938
    1792.63187 0.00032634 118.99513 1574.53496
    1357.49531 0.00042779 119.01943 1173.35438
    1077.95577 0.00053916 119.04375 857.48931
    788.72054 0.00073608 119.06808 629.12175
    679.19256 0.0008558 119.09244 475.02815
    551.78292 0.00105624 119.1168 376.01667
    470.3984 0.00123055 119.14117 313.64648
    393.21997 0.00146415 119.16555 273.79581
    404.45794 0.00142331 119.18994 247.09319
    371.74592 0.00155424 119.21436 227.99849
    312.03935 0.00186647 119.23878 213.48179
    329.06665 0.00176166 119.2632 201.9235
    330.34352 0.00175318 119.28766 192.45013
    284.22511 0.00203786 119.31211 184.54246
    299.53812 0.00193605 119.33658 177.86081
    296.601 0.00194258 119.36107 172.16464
    343.57317 0.00167839 119.38556 167.26824
    355.69419 0.00161394 119.41008 163.0322
    369.81768 0.00156113 119.43459 159.34489
    321.28014 0.00178684 119.45912 156.11722
    318.53903 0.00181751 119.48367 153.27815
    265.24477 0.0021856 119.50821 150.76741
    237.65671 0.00242778 119.53279 148.53809
    241.60852 0.00239128 119.55736 146.55056
    200.21265 0.00291338 119.58194 144.77199
    205.88957 0.00282527 119.60655 143.17536
    214.00862 0.0026944 119.63115 141.73653
    221.26378 0.00260034 119.65578 140.43775
    246.6341 0.00233273 119.68042 139.25985
    280.34088 0.0020685 119.70507 138.18988
    258.90636 0.00224633 119.72973 137.21594
    275.805 0.00209121 119.75438 136.32688
    295.37185 0.00194668 119.77908 135.51397
    327.44531 0.00175935 119.80377 134.76928
    364.93841 0.00158877 119.82848 134.15774
    378.81292 0.00152599 119.8532 133.53012
    403.63558 0.00142395 119.87792 132.95229
    407.93198 0.00141161 119.90265 132.41981
    409.6131 0.00140633 119.9274 131.92858
    405.13558 0.00141624 119.95217 131.47496
    366.77858 0.00157767 119.97694 131.03137
    357.91487 0.00161402 120.00171 130.64367
    335.81259 0.00172792 120.02652 130.28493
    282.85308 0.00205418 120.05131 129.95283
    252.57224 0.00229706 120.07614 129.64537
    234.63675 0.00247904 120.10096 129.36079
    231.12627 0.00250739 120.12579 129.09726
    211.79284 0.00273407 120.15065 128.85343
    151.62566 0.00381913 120.1755 128.62796
    155.25275 0.00373087 120.20038 128.41969
    160.10748 0.00361841 120.22525 128.22761
    142.52619 0.004067 120.25012 128.05062
    151.72724 0.00380781 120.27504 127.88798
    152.78463 0.00379207 120.29995 127.7389
    145.06969 0.00400125 120.32487 127.60271
    125.63727 0.00456132 120.34981 127.47888
    152.33761 0.00378161 120.37475 127.36674
    133.63696 0.00431694 120.39971 127.26592
    141.63839 0.00407036 120.42466 127.176
    129.19692 0.00441957 120.44965 127.0967
    115.21738 0.00498561 120.47464 127.02774
    126.28857 0.00461443 120.49962 126.9688
    144.17597 0.00401752 120.52464 126.91982
    110.85279 0.0052252 120.54965 126.88067
    94.13385 0.00619019 120.57469 126.85132
    125.8028 0.00469447 120.59971 126.83179
    136.45904 0.00427302 120.62476 126.82213
    109.09488 0.00529843 120.64982 126.82248
    101.92023 0.00566278 120.67486 126.83308
    109.03955 0.00527741 120.69994 126.85424
    125.13925 0.0045944 120.72503 126.88635
    114.12517 0.00512234 120.75012 126.9298
    125.22109 0.00462592 120.77524 126.98522
    144.63931 0.00400931 120.80036 127.0533
    137.0959 0.00424889 120.82547 127.13487
    133.10566 0.00433688 120.85061 127.23095
    123.29457 0.00470561 120.87575 127.34683
    118.70258 0.00490843 120.90091 127.47553
    125.8703 0.00459888 120.92607 127.62292
    105.7693 0.00554847 120.95124 127.79091
    84.14492 0.00695664 120.97644 127.98182
    116.25094 0.0050091 121.00162 128.19831
    109.6154 0.00530707 121.02681 128.44358
    92.0125 0.00634557 121.05202 128.72171
    115.50027 0.00502989 121.07725 129.03731
    127.24021 0.0045444 121.10248 129.39606
    156.04252 0.00371815 121.12771 129.80484
    137.52496 0.00425075 121.15297 130.27208
    115.77939 0.00499786 121.17821 130.80849
    129.31704 0.00446168 121.20349 131.42712
    123.88759 0.00463439 121.22876 132.14447
    121.42472 0.00471307 121.25404 132.9817
    135.10872 0.00426261 121.27935 133.96639
    144.0662 0.00402136 121.30463 135.13737
    122.8886 0.00473618 121.32996 136.55142
    131.45596 0.0044153 121.35527 138.30199
    129.0221 0.00449188 121.38059 140.55676
    131.04774 0.0043999 121.40595 143.62831
    144.93042 0.00399156 121.43127 148.09525
    144.38914 0.00399144 121.45664 154.95228
    183.91566 0.00313845 121.48202 165.74982
    205.31114 0.00279306 121.50737 182.59094
    168.63648 0.00340092 121.53276 207.8228
    220.7457 0.00261787 121.55814 243.36757
    241.62661 0.00238676 121.58354 289.62344
    234.55344 0.00245347 121.60896 344.25447
    351.78459 0.00164622 121.63436 400.82524
    411.26587 0.00139952 121.6598 447.59812
    461.2079 0.00124791 121.68523 469.43324
    437.30402 0.0013233 121.71067 457.04932
    421.52144 0.00137667 121.73611 416.01301
    394.25228 0.0014691 121.76157 361.10278
    348.28459 0.00166275 121.78705 305.46961
    291.80814 0.00198041 121.81252 256.89804
    237.41608 0.00243965 121.83799 218.73586
    213.81049 0.00270678 121.86349 191.21187
    191.83649 0.00300609 121.88898 172.72167
    201.59357 0.00287295 121.91448 160.95331
    178.77291 0.00325056 121.94001 153.68592
    162.30957 0.00357355 121.96553 149.21703
    153.79364 0.00378551 121.99107 146.41552
    148.87023 0.00391767 122.0166 144.61323
    141.63963 0.00410522 122.04214 143.44852
    138.89996 0.00414579 122.0677 142.73326
    141.49474 0.00407831 122.09326 142.37356
    160.22975 0.00362974 122.11884 142.32267
    141.73208 0.00406539 122.14441 142.55983
    147.22265 0.00393443 122.16998 143.08312
    153.59366 0.00377811 122.19558 143.90368
    142.03586 0.0040709 122.22118 145.04841
    157.86778 0.00365227 122.24678 146.56191
    163.43812 0.00351048 122.27241 148.51342
    177.75099 0.00323636 122.29803 151.01729
    175.04591 0.00328938 122.32365 154.26755
    169.92237 0.00340791 122.3493 158.62335
    188.57618 0.00307136 122.37493 164.76207
    188.55006 0.00305952 122.40059 173.92404
    207.12118 0.0027824 122.42624 188.24118
    203.53817 0.0028344 122.4519 210.97992
    201.3791 0.00286095 122.47759 246.49788
    291.48868 0.00198833 122.50327 299.55601
    315.85808 0.00182641 122.52896 373.79009
    388.71787 0.00148417 122.55466 469.62463
    457.66273 0.00125422 122.58035 581.6094
    636.61294 0.00090775 122.60607 695.71358
    757.7283 0.00075806 122.63178 787.07342
    835.91081 0.00068805 122.65751 824.91821
    865.28638 0.00066412 122.68323 792.84245
    837.16632 0.00068699 122.70896 704.84429
    758.93016 0.00076198 122.73472 591.43779
    597.55875 0.00096822 122.76045 478.40062
    481.7952 0.00120663 122.78622 380.68596
    411.7164 0.00140716 122.81198 304.30447
    360.51656 0.00160479 122.83776 249.31623
    280.09656 0.00207118 122.86353 212.25178
    234.22244 0.00247327 122.88931 188.3723
    230.54702 0.00250612 122.91511 173.24676
    203.8361 0.00282998 122.9409 163.48941
    173.69622 0.00330028 122.9667 156.88282
    164.12921 0.0035002 122.99252 152.11423
    169.14822 0.00342191 123.01833 148.46256
    159.69377 0.00362371 123.04416 145.54301
    155.57701 0.00372031 123.06997 143.14128
    130.78833 0.0044033 123.09581 141.13138
    143.75759 0.00401283 123.12165 139.4294
    154.50901 0.00373864 123.1475 137.97521
    132.51157 0.00432696 123.17336 136.72376
    138.44698 0.00414925 123.19923 135.63898
    140.89399 0.00407978 123.22508 134.69331
    139.56336 0.00413164 123.25095 133.86442
    127.90502 0.00449054 123.27683 133.13427
    123.46689 0.00467922 123.30271 132.48828
    114.17881 0.00508349 123.3286 131.91402
    106.76338 0.00541816 123.35451 131.40168
    119.01637 0.00486256 123.38039 130.94293
    112.91861 0.00518873 123.4063 130.53083
    122.14856 0.00478853 123.43221 130.15961
    151.66926 0.00380468 123.45814 129.82407
    139.67248 0.0041415 123.48406 129.49033
    119.82694 0.00481005 123.50998 129.21434
    120.82048 0.00585969 123.53592 128.96317
    120.56178 0.005884 123.56185 128.73416
    118.28195 0.00600729 123.58782 128.5249
    132.5222 0.00539096 123.61375 128.33334
    128.27714 0.00556386 123.63972 128.15777
    124.32547 0.00572515 123.66567 127.9966
    125.74444 0.00574394 123.69164 127.84851
    112.87031 0.00632771 123.71762 127.71221
    125.60637 0.00571808 123.7436 127.58665
    129.04283 0.00562048 123.76958 127.47089
    120.35058 0.00596307 123.79558 127.36409
    107.48305 0.00677163 123.82156 127.2655
    93.21474 0.00764621 123.84757 127.17442
    116.14547 0.00610504 123.87357 127.09022
    102.92371 0.00692323 123.89958 127.01239
    100.57022 0.00712983 123.92561 126.94044
    100.82694 0.00708408 123.95161 126.8739
    105.90576 0.00674666 123.97764 126.81237
    124.34448 0.00575265 124.00366 126.75548
    117.24888 0.00611258 124.0297 126.70293
    107.00399 0.00664234 124.05574 126.65438
    105.60093 0.00680569 124.08178 126.60958
    127.33867 0.00565172 124.10782 126.56825
    105.7458 0.0067903 124.13388 126.53018
    113.34783 0.00629417 124.15993 126.49515
    122.99182 0.00577842 124.186 126.46297
    138.41175 0.00516248 124.21207 126.43346
    129.13932 0.0055348 124.23814 126.40645
    123.18049 0.00575188 124.2642 126.38178
    99.02815 0.00728327 124.29029 126.35933
    102.71169 0.00702555 124.31638 126.33896
    110.48498 0.00647648 124.34246 126.32055
    120.89196 0.00587332 124.36858 126.30401
    112.09616 0.00640417 124.39465 126.28917
    105.65914 0.00672124 124.42077 126.27601
    114.96691 0.0061817 124.44687 126.26439
    118.87455 0.00610157 124.47298 126.28022
    112.59666 0.00638536 124.49911 126.27159
    102.40613 0.0069671 124.52521 126.26425
    103.43452 0.00689706 124.55133 126.25819
    113.80335 0.00626696 124.57747 126.25333
    118.03405 0.00609115 124.60358 126.2496
    125.6852 0.0057782 124.62974 126.24698
    107.5086 0.00668562 124.65587 126.24534
    100.56215 0.00708931 124.68202 126.24471
    128.17928 0.0055622 124.70816 126.24501
    130.54965 0.0054481 124.73431 126.24621
    113.11566 0.00631028 124.76048 126.24826
    105.80628 0.00681934 124.78662 126.2511
    116.63146 0.00617384 124.8128 126.25475
    106.98081 0.00670921 124.83894 126.25911
    107.43462 0.00670619 124.86512 126.26421
    128.42799 0.00556053 124.8913 126.26998
    113.22958 0.00632617 124.91746 126.27639
    99.89682 0.00712295 124.94365 126.28344
    126.30888 0.00568038 124.96984 126.29109
    131.20523 0.00543189 124.99602 126.29931
    115.28396 0.00618472 125.02221 126.30809
    135.74938 0.00527016 125.04839 126.31739
    124.4321 0.00576602 125.0746 126.32722
    120.31685 0.00594837 125.1008 126.33752
    117.5476 0.00612023 125.127 126.3483
    133.22123 0.0053906 125.15322 126.35955
    132.64857 0.00538724 125.17942 126.37122
    125.38505 0.00572906 125.20562 126.3833
    118.68129 0.00603696 125.23184 126.39581
    124.67076 0.00578397 125.25805 126.4087
    116.28268 0.00619649 125.28428 126.42198
    146.5288 0.00491309 125.31052 126.43563
    154.54842 0.00462478 125.33674 126.44962
    156.27082 0.00460083 125.36298 126.46396
    179.22461 0.00400748 125.38921 126.50259
    176.05232 0.00403246 125.41543 126.51764
    185.5515 0.00384486 125.44167 126.53302
    257.15914 0.00280499 125.46792 126.5487
    299.23972 0.00241287 125.49417 126.56467
    419.42881 0.0017305 125.52042 126.58091
    553.42672 0.00128465 125.54666 126.59741
    649.15537 0.00109344 125.57291 126.61419
    739.32553 0.0009648 125.59917 126.63122
    823.13855 0.00086312 125.62542 126.6485
    817.15224 0.00086842 125.65169 126.66603
    728.34654 0.00097106 125.67795 126.68378
    585.35238 0.00121434 125.70421 126.70175
    449.74122 0.00159193 125.73047 126.71994
    339.53559 0.0021119 125.75675 126.85292
    301.91466 0.00236575 125.78303 126.87194
    240.48521 0.00297286 125.80931 126.89116
    219.75182 0.00323109 125.83557 126.91056
    184.07449 0.00390038 125.86184 126.93016
    137.99528 0.00515863 125.88813 126.94996
    134.86624 0.00526439 125.91442 126.96995
    153.61533 0.00464524 125.94068 126.99008
    139.73361 0.00513182 125.96698 127.01042
    131.87671 0.00546519 125.99328 127.03093
    126.54521 0.00567961 126.01955 127.05158
    136.46771 0.00525128 126.04586 127.07242
    114.28439 0.00626489 126.07216 127.09342
    116.78109 0.00610373 126.09845 127.11455
    108.77053 0.00653823 126.12474 127.13584
    111.5905 0.00647436 126.15105 127.15728
    117.86122 0.00604659 126.17735 127.17887
    118.37395 0.00599604 126.20364 127.20058
    119.01991 0.00596065 126.22994 127.22243
    143.23884 0.00494307 126.25626 127.24444
    127.93032 0.00554417 126.28256 127.26656
    135.33521 0.00534007 126.30888 127.28882
    133.629 0.00538278 126.33518 127.3112
    139.38324 0.00510466 126.36149 127.3337
    120.89287 0.00588837 126.38781 127.35633
    121.95635 0.0058677 126.41414 127.37909
    137.00185 0.00531676 126.44046 127.40195
    132.69118 0.00546229 126.46677 127.42492
    118.76041 0.00615136 126.49308 127.448
    106.6949 0.00681754 126.5194 127.47119
    106.67661 0.00672143 126.54572 127.49449
    117.99935 0.00604904 126.57205 127.51791
    116.47186 0.00610733 126.59838 127.54144
    107.99862 0.00660956 126.6247 127.56505
    120.12056 0.00596175 126.65103 127.58877
    107.43204 0.00663948 126.67734 127.61258
    115.92853 0.0061963 126.70367 127.63649
    119.03984 0.00596278 126.73 127.6605
    135.17749 0.00528371 126.75634 127.68461
    132.47335 0.00546584 126.78267 127.70882
    113.30845 0.00638004 126.80899 127.73309
    136.95928 0.00530838 126.83532 127.75747
    123.82736 0.00580453 126.86166 127.78194
    119.20785 0.00598642 126.888 127.8065
    106.37119 0.00675505 126.91432 127.83113
    113.37501 0.00629138 126.94067 127.85587
    130.87804 0.00541792 126.96699 127.88066
    135.26045 0.00521002 126.99333 127.90556
    125.02537 0.00571555 127.01966 127.93053
    126.33829 0.00570861 127.04599 127.95557
    107.75194 0.00668059 127.07234 127.98072
    102.12446 0.00706405 127.09867 128.00593
    125.04222 0.00578821 127.12503 128.03124
    138.75013 0.00522134 127.15134 128.05658
    125.96191 0.0057446 127.1777 128.08204
    127.90071 0.00563537 127.20404 128.10756
    120.66319 0.00590773 127.23037 128.13315
    100.32873 0.00713844 127.25671 128.15881
    114.83213 0.00619893 127.28305 128.18455
    125.87839 0.00569115 127.30939 128.21037
    119.86147 0.00595834 127.33572 128.23625
    114.24657 0.00618545 127.36206 128.2622
    119.00286 0.00597506 127.38841 128.28824
    119.95299 0.00595249 127.41474 128.31432
    114.41155 0.0062817 127.44108 128.34049
    110.23623 0.00648786 127.46743 128.36674
    114.06553 0.00627024 127.49376 128.39303
    103.31114 0.00695193 127.52011 128.41942
    112.88247 0.00630351 127.54643 128.44584
    117.68539 0.00608739 127.57278 128.47236
    127.90466 0.00559762 127.59912 128.49893
    106.23431 0.0068049 127.62545 128.52557
    102.45265 0.00703503 127.65178 128.55227
    115.32541 0.00620585 127.67812 128.57904
    132.09745 0.00537482 127.70448 128.6059
    125.00103 0.00570795 127.73079 128.63278
    108.43599 0.00658633 127.75712 128.65974
    107.90298 0.00658161 127.78348 128.68679
    114.67805 0.00621596 127.80979 128.71387
    112.8761 0.00634019 127.83612 128.74103
    110.73545 0.0064456 127.86247 128.76827
    116.29896 0.00619463 127.88879 128.79554
    97.85447 0.00731696 127.91513 128.82291
    111.47589 0.00651067 127.94145 128.85032
    125.08096 0.00580237 127.96779 128.87781
    104.74299 0.00695731 127.99412 128.90535
    92.88983 0.0077829 128.02043 128.9332
    130.34709 0.00552926 128.04677 128.96089
    117.25039 0.00602494 128.07309 128.98861
    112.77593 0.0062714 128.09943 129.01642
    123.43087 0.00580964 128.12574 129.04428
    133.91084 0.00541101 128.15206 129.0722
    155.31831 0.00465015 128.1784 129.10021
    141.84674 0.00500273 128.20471 129.12825
    132.55704 0.00536015 128.23102 129.15636
    125.36421 0.00564339 128.25734 129.18455
    127.49386 0.0055818 128.28364 129.21277
    128.21768 0.00555647 128.30998 129.2411
    143.7216 0.00492383 128.33628 129.26947
    133.5982 0.00532112 128.3626 129.29792
    119.2841 0.00602718 128.38891 129.32642
    129.10998 0.00552174 128.41521 129.35498
    137.00839 0.00517066 128.44152 129.38361
    131.55089 0.00539162 128.46782 129.41231
    109.08479 0.00667042 128.49413 129.44108
    107.53539 0.00680373 128.52043 129.46991
    120.24356 0.00608615 128.54675 129.49883
    130.75157 0.00550753 128.57303 129.52777
    113.54325 0.00622502 128.59932 129.55681
    131.68606 0.00539997 128.62563 129.58591
    114.8886 0.00629964 128.65194 129.6151
    111.66468 0.00641473 128.67823 129.64434
    104.91243 0.00677177 128.7045 129.67363
    100.47484 0.00709651 128.7308 129.70301
    109.62297 0.00648619 128.75708 129.7794
    119.29727 0.00598896 128.78338 129.80909
    127.89889 0.00562775 128.80965 129.83883
    140.44308 0.00510972 128.83593 129.86864
    119.75923 0.00595706 128.86221 129.89855
    119.42924 0.00592588 128.88849 129.92851
    119.59842 0.00592416 128.91476 129.95855
    130.04818 0.00541606 128.94102 129.98866
    110.98068 0.00640852 128.96731 130.01888
    105.2719 0.00683331 128.99356 130.04913
    120.52672 0.00599381 129.01983 130.07948
    127.70798 0.00562751 129.0461 130.10991
    116.43403 0.00611831 129.07236 130.14042
    116.62275 0.00610823 129.09862 130.171
    106.51048 0.00670119 129.12487 130.20166
    112.89076 0.00638174 129.15111 130.2324
    118.07449 0.00610923 129.17737 130.28186
    115.56322 0.0061145 129.20363 130.31285
    134.9909 0.0052099 129.22987 130.34391
    116.23336 0.00611101 129.25611 130.37505
    114.93677 0.00620184 129.28236 130.40629
    125.92318 0.00569649 129.30859 130.43761
    114.52671 0.00624157 129.33483 130.46902
    96.79774 0.00738096 129.36105 130.50051
    103.42 0.0069 129.38729 130.53211
    108.99969 0.00651374 129.41351 130.56378
    115.53232 0.00625955 129.43974 130.59556
    124.50305 0.00580277 129.46596 130.62743
    121.84085 0.00585756 129.49217 130.6594
    111.13771 0.0065049 129.51838 130.69146
    101.73965 0.00709974 129.54458 130.72361
    120.14871 0.00601053 129.57081 130.75589
    137.0514 0.00524731 129.59701 130.78825
    113.70547 0.00635204 129.62322 130.82072
    113.70371 0.00629301 129.64941 130.85328
    110.51546 0.00649655 129.67561 130.88596
    139.6714 0.00509331 129.70179 130.91874
    129.32633 0.00549064 129.72798 130.95164
    116.28576 0.00624276 129.75417 130.98464
    123.20797 0.00584995 129.78035 131.01776
    120.15064 0.00594063 129.80653 131.051
    101.73174 0.00714834 129.8327 131.08435
    105.09052 0.00683315 129.85887 131.11781
    106.40518 0.00673221 129.88504 131.1514
    101.21753 0.00709729 129.91122 131.18513
    114.73025 0.00622902 129.93736 131.21895
    109.84752 0.00637202 129.96352 131.25292
    94.72516 0.0075365 129.98966 131.287
    101.93832 0.007012 130.0158 131.32121
    130.62566 0.00550448 130.04196 131.35558
    121.54838 0.00595225 130.06812 131.39009
    111.30737 0.00639729 130.09425 131.42472
    104.4935 0.00684284 130.12038 131.45948
    101.32912 0.00705146 130.14652 131.49441
    116.08421 0.00614249 130.17263 131.52945
    130.06375 0.00554992 130.19877 131.56468
    109.44785 0.00667642 130.22488 131.60004
    120.38367 0.00599613 130.25099 131.63555
    128.26175 0.00554668 130.27711 131.67124
    120.0133 0.0060021 130.3032 131.70706
    114.69114 0.00625981 130.32931 131.74306
    124.1955 0.00577981 130.35542 131.77925
    120.05523 0.00594849 130.38149 131.81556
    111.02646 0.00642332 130.40759 131.85208
    126.33724 0.00568106 130.43368 131.88877
    110.35194 0.00644882 130.45975 131.92563
    119.90653 0.00599799 130.48584 131.96271
    95.60046 0.00745654 130.51192 131.99995
    94.42818 0.00762555 130.53795 132.03736
    110.68859 0.00652144 130.56405 132.07503
    114.10747 0.00629295 130.59011 132.11286
    126.00322 0.00570855 130.61616 132.15089
    122.72513 0.00581634 130.6422 132.18914
    125.66774 0.00568677 130.66825 132.22761
    110.75368 0.00640061 130.6943 132.2663
    109.86252 0.00644721 130.72032 132.3052
    126.95748 0.00565522 130.74638 132.34437
    106.27854 0.00676806 130.77237 132.38371
    122.13352 0.00587073 130.79842 132.42334
    116.04626 0.00615338 130.82442 132.46319
    129.5925 0.00554347 130.85042 132.50329
    125.74936 0.00576285 130.87646 132.54369
    98.02402 0.00744727 130.90245 132.58431
    103.80091 0.00691097 130.92844 132.62521
    128.88979 0.00559923 130.95444 132.66639
    106.68802 0.00679308 130.98041 132.70784
    122.04733 0.00586774 131.00641 132.74961
    136.9766 0.00524026 131.03239 132.79166
    130.14678 0.00550368 131.05836 132.83401
    114.6692 0.00625328 131.08431 132.87666
    110.74356 0.00652914 131.11027 132.91964
    120.3446 0.00596507 131.13622 132.96295
    118.65221 0.00606612 131.16219 133.00662
    115.77663 0.00618115 131.18815 133.05062
    101.25147 0.00706418 131.21408 133.09497
    111.50814 0.00641967 131.24 133.13966
    109.42521 0.00652008 131.26594 133.18476
    132.7482 0.00540193 131.29186 133.23023
    132.63561 0.0054711 131.3178 133.27611
    113.48058 0.00638432 131.34369 133.32236
    117.43223 0.00616195 131.3696 133.36905
    143.47157 0.00502357 131.3955 133.41616
    126.27592 0.00564411 131.42139 133.46371
    132.63413 0.00539224 131.44731 133.51174
    115.31653 0.00625758 131.47319 133.5602
    126.04172 0.00565064 131.49904 133.60912
    114.84548 0.00620845 131.52494 133.65858
    128.26433 0.00555601 131.55079 133.70851
    119.73919 0.0059565 131.57665 133.75897
    134.80096 0.00525569 131.6025 133.80997
    129.86452 0.0055122 131.62836 133.86154
    118.0777 0.00615001 131.65422 133.91367
    119.78741 0.0060185 131.68003 133.96636
    124.8184 0.00566232 131.70588 134.01968
    108.41239 0.00649757 131.7317 134.07362
    121.72415 0.00583555 131.75752 134.1282
    123.85175 0.00574013 131.78333 134.18344
    129.86205 0.00550774 131.80914 134.23937
    129.74214 0.00549303 131.83494 134.29601
    134.19641 0.00532597 131.86076 134.35338
    133.31526 0.00537562 131.88654 134.41149
    133.93739 0.00536958 131.91231 134.47037
    119.23511 0.00598366 131.93808 134.53006
    109.52916 0.00643828 131.96386 134.59059
    106.64475 0.00667403 131.98962 134.65197
    144.77845 0.00494254 132.01537 134.71424
    117.7473 0.00614538 132.04113 134.77744
    122.8532 0.00592034 132.06687 134.84157
    134.27437 0.0053295 132.0926 134.90669
    114.54558 0.00632931 132.11834 134.97284
    110.41204 0.00641018 132.14405 135.04003
    119.875 0.00590377 132.16977 135.10832
    118.80284 0.00603602 132.19548 135.17775
    124.81682 0.00576008 132.22119 135.24835
    134.48827 0.0052939 132.2469 135.32018
    119.05659 0.00603775 132.27258 135.39325
    119.76424 0.00598162 132.29828 135.46766
    120.51728 0.00599587 132.32396 135.54343
    125.9421 0.00569309 132.34962 135.62058
    100.37189 0.00709419 132.37528 135.69923
    112.80701 0.00633134 132.40094 135.77942
    128.71606 0.00553035 132.4266 135.86121
    109.70005 0.00640866 132.45223 135.94463
    114.97991 0.00620013 132.47788 136.02978
    135.56582 0.00528257 132.5035 136.11673
    119.33519 0.00596169 132.52912 136.20554
    115.25334 0.0061545 132.55474 136.29633
    139.47254 0.00508327 132.58034 136.38913
    119.41201 0.00592756 132.60594 136.48404
    134.39529 0.00523584 132.63153 136.58118
    142.32324 0.0049501 132.65711 136.68063
    128.31368 0.00555716 132.6827 136.78252
    128.87517 0.00547674 132.70827 136.88692
    135.5414 0.00523499 132.73384 136.99394
    112.02848 0.00638961 132.75937 137.10372
    124.60852 0.00569739 132.78493 137.21644
    149.89675 0.00472104 132.81047 137.33217
    134.81332 0.00529222 132.83599 137.45107
    110.66224 0.00651301 132.86154 137.57331
    129.49945 0.00559191 132.88703 137.69902
    144.38752 0.00499066 132.91255 137.82845
    141.08846 0.0050378 132.93806 137.96173
    134.28465 0.00530417 132.96356 138.09907
    122.01092 0.0058661 132.98904 138.24063
    115.75245 0.0061532 133.01452 138.38673
    127.13232 0.00563906 133.03998 138.53755
    132.87889 0.00537013 133.06545 138.69337
    124.44276 0.00575468 133.09091 138.85447
    141.02832 0.00508006 133.11636 139.02109
    142.4221 0.00501841 133.14181 139.19361
    128.40194 0.00554454 133.16723 139.37234
    147.4581 0.00486903 133.19266 139.55765
    170.56311 0.00418791 133.21808 139.7548
    154.69706 0.00460612 133.24347 139.95446
    168.30236 0.00425075 133.26887 140.16191
    169.83434 0.00419885 133.29428 140.37775
    159.38256 0.00447828 133.31965 140.6024
    165.17423 0.00430924 133.34502 140.83647
    166.31622 0.00426124 133.37038 141.08056
    177.59261 0.00401411 133.39575 141.33527
    175.82942 0.00409969 133.4211 141.60145
    160.57078 0.00446148 133.44642 141.87979
    167.2795 0.00429352 133.47178 142.1712
    147.70144 0.00486264 133.4971 142.47653
    123.74403 0.00581116 133.52243 142.79676
    144.30907 0.00498007 133.54772 143.13312
    141.18258 0.00507894 133.57302 143.48674
    127.9477 0.00557645 133.59831 143.85896
    129.62182 0.00551126 133.6236 144.2511
    126.68697 0.0056086 133.64886 144.66496
    135.71075 0.00529704 133.67411 145.1022
    135.68565 0.00530582 133.6994 145.56478
    130.18886 0.00550117 133.72463 146.05477
    132.19108 0.005443 133.74988 146.57446
    134.87678 0.00532611 133.7751 147.12672
    141.12688 0.00505622 133.80033 147.71438
    150.05105 0.00477673 133.82554 148.34066
    123.63973 0.00571561 133.85075 149.00926
    105.02007 0.00695565 133.87595 149.72424
    118.85366 0.00607123 133.90112 150.48998
    129.0696 0.00551948 133.9263 151.31212
    122.599 0.00582678 133.95147 152.1963
    120.08544 0.00593753 133.97661 153.14914
    151.37952 0.00470755 134.00178 154.17826
    134.33569 0.00534099 134.02691 155.29189
    133.74563 0.00534372 134.05204 156.50059
    140.77339 0.00508096 134.07718 157.81543
    140.14232 0.00509241 134.1023 159.24948
    121.66055 0.00585692 134.12739 160.8179
    134.18257 0.00539992 134.15247 162.53793
    133.17748 0.00542345 134.17756 164.43123
    135.08575 0.00528912 134.20265 166.52165
    147.21205 0.00486066 134.22771 168.83788
    139.61315 0.00510602 134.25278 171.41408
    145.1834 0.00493452 134.27781 174.29021
    173.13963 0.00414766 134.30286 177.51711
    169.41728 0.00423992 134.32789 181.1536
    171.62213 0.0041584 134.35289 185.27284
    180.72047 0.00394068 134.37791 189.96572
    160.49004 0.00455412 134.40289 195.34617
    176.72997 0.00410315 134.42789 201.56814
    179.31438 0.00399477 134.45289 208.83407
    181.82589 0.00389555 134.47785 217.42895
    190.41058 0.0037203 134.50281 227.75993
    188.09614 0.00377421 134.52775 240.41181
    209.47576 0.00342804 134.5527 256.24131
    247.44686 0.00289375 134.57765 276.48998
    274.03362 0.00259152 134.60255 303.04484
    299.44059 0.00237296 134.62747 338.91161
    365.77912 0.00194844 134.65236 389.01996
    414.66093 0.00171494 134.67726 461.33137
    527.43551 0.00134896 134.70214 567.63952
    661.23899 0.00107704 134.727 723.59792
    839.14421 0.00084651 134.75188 947.35249
    1049.33999 0.00067444 134.77674 1255.57794
    1420.09507 0.00050049 134.80158 1655.44411
    2044.93686 0.0003475 134.82641 2132.14206
    2819.23954 0.00025201 134.85122 2636.42678
    3561.82346 0.00019923 134.87603 3072.50351
    4136.00858 0.00017162 134.90084 3307.14349
    4088.2171 0.00017475 134.92563 3242.42185
    3598.56349 0.00019904 134.9504 2904.82064
    2802.96192 0.00025712 134.97516 2418.55395
    1878.88051 0.00038524 134.99992 1906.7401
    1309.07648 0.00055316 135.02467 1446.96992
    926.50503 0.0007825 135.04941 1074.87864
    689.72292 0.00103959 135.07416 797.68282
    583.27893 0.00123606 135.09886 604.62015
    428.58473 0.0016874 135.12356 476.70193
    351.52899 0.00204228 135.14826 394.16074
    332.03933 0.00214761 135.17293 340.65847
    304.94171 0.00234891 135.19763 304.76709
    260.63783 0.00275411 135.22228 279.31952
    243.93114 0.00294775 135.24693 260.19504
    216.16897 0.00331002 135.27158 245.13416
    244.07104 0.00292114 135.29621 232.88037
    220.66782 0.00323689 135.32084 222.71206
    186.1372 0.00384613 135.34543 214.16666
    170.91389 0.00416688 135.37006 206.92316
    172.35048 0.00416172 135.39462 200.74625
    173.3051 0.00416811 135.41921 195.45085
    168.90615 0.00423566 135.4438 190.8978
    165.52419 0.0043203 135.46833 186.97617
    154.94386 0.00462102 135.49288 183.59886
    168.04015 0.00425544 135.5174 180.69902
    160.97619 0.00444519 135.54195 178.22261
    175.73028 0.00407275 135.56642 176.13252
    157.62598 0.00458618 135.59094 174.40404
    178.91176 0.00403448 135.61545 173.02657
    181.03347 0.0039228 135.63991 172.01035
    142.68362 0.00502378 135.66438 171.39528
    153.05303 0.00469904 135.68884 171.28038
    149.84844 0.00476399 135.71328 171.86593
    143.21078 0.0050031 135.73771 173.5187
    179.33931 0.00400202 135.76214 176.84903
    177.25394 0.00403327 135.78654 182.7457
    173.72016 0.00410379 135.81093 192.32547
    170.11997 0.00419271 135.83532 206.71221
    217.33364 0.00327277 135.85969 226.62716
    225.54478 0.00317252 135.88406 251.87636
    246.70989 0.0029251 135.90843 280.68563
    267.82905 0.00268656 135.93275 308.99354
    319.83345 0.00224232 135.9571 330.00189
    305.5903 0.00234813 135.98141 336.09389
    300.12413 0.00239816 136.00571 324.37998
    282.24946 0.00255213 136.02999 299.55833
    240.92661 0.00296933 136.05429 269.45149
    206.57527 0.00348826 136.07856 240.15998
    192.23926 0.00371196 136.10282 215.06329
    173.80013 0.00414497 136.12705 195.42644
    184.64792 0.00386646 136.1513 181.15047
    161.28121 0.00445278 136.17551 171.34421
    143.92159 0.00494074 136.19971 164.84288
    147.47022 0.00481588 136.22393 160.56521
    136.05741 0.00523753 136.24811 157.67926
    139.79392 0.00513955 136.27228 155.63272
    159.06714 0.00451766 136.29646 154.09175
    150.07391 0.00477359 136.32059 152.86825
    143.43713 0.00503144 136.34473 151.85923
    130.05853 0.00548704 136.36887 151.00563
    154.50371 0.00462905 136.39297 150.2722
    138.70863 0.00517751 136.41709 149.63519
    136.6958 0.00526592 136.44116 149.07735
    141.45339 0.00506263 136.46524 148.58577
    142.89744 0.00497941 136.48931 148.1498
    147.66453 0.00481305 136.51336 147.76139
    139.8079 0.00512931 136.53742 147.4139
    132.07074 0.00542309 136.56143 147.10183
    135.77164 0.00522051 136.58545 146.82081
    130.3963 0.005502 136.60944 146.567
    144.29382 0.0050072 136.63343 146.33727
    150.39588 0.00473931 136.65742 146.12901
    134.64984 0.00530492 136.68138 145.93999
    154.33497 0.00461339 136.70531 145.76831
    154.17617 0.00465706 136.72928 145.61236
    135.55408 0.00532235 136.75323 145.47064
    132.57302 0.00531451 136.77711 145.3419
    148.97685 0.0047386 136.80101 145.22516
    129.76076 0.00551969 136.8249 145.1195
    124.16688 0.00576867 136.8488 145.02399
    128.5297 0.00559631 136.87264 144.93793
    115.9434 0.00629693 136.8965 144.86071
    126.05624 0.00569491 136.92035 144.79176
    144.67983 0.00496827 136.94417 144.7306
    136.54157 0.00526135 136.96797 144.63803
    145.64005 0.00494242 136.99177 144.59114
    146.91196 0.00492396 137.01556 144.55078
    128.71249 0.00558631 137.03933 144.51665
    141.10296 0.00508068 137.0631 144.4885
    122.20823 0.0058306 137.08684 144.46596
    131.45309 0.005407 137.11057 144.44887
    118.96018 0.00605842 137.1343 144.43702
    122.8818 0.00581726 137.15799 144.43022
    140.20965 0.00509859 137.1817 144.42836
    140.98717 0.00509167 137.20537 144.43121
    165.55885 0.00433397 137.22906 144.4387
    149.67827 0.00477337 137.25269 144.45066
    150.81773 0.00468928 137.27634 144.46708
    149.86741 0.00472872 137.29997 144.48784
    147.0238 0.00486326 137.32359 144.51285
    152.35344 0.00472145 137.34719 144.54208
    163.52424 0.00437088 137.37078 144.57544
    123.37397 0.00584124 137.39434 144.61295
    132.87636 0.00542522 137.41791 144.6546
    146.30353 0.00488356 137.44146 144.70033
    138.46669 0.00513225 137.465 144.75017
    169.96495 0.00420785 137.48852 144.80408
    158.21613 0.00453588 137.51202 144.86214
    141.09378 0.00504153 137.53551 144.92436
    138.82237 0.00511169 137.55898 144.99077
    123.81032 0.00577865 137.58245 145.06144
    145.2349 0.00493429 137.6059 145.13638
    146.3166 0.00488056 137.62933 145.21573
    138.68606 0.0051888 137.65276 145.29956
    119.14163 0.00598944 137.67618 145.38794
    135.57353 0.00522839 137.69958 145.48097
    121.52967 0.0058995 137.72296 145.57876
    134.58612 0.00535143 137.74632 145.68147
    147.38308 0.00488505 137.76968 145.78927
    140.94582 0.00505593 137.79303 145.90226
    137.32675 0.00521542 137.81633 146.02063
    138.01726 0.00528901 137.83967 146.14458
    155.98116 0.00470815 137.86296 146.27433
    149.26034 0.00481875 137.88625 146.41012
    149.28952 0.00476636 137.90953 146.55217
    130.24766 0.00549972 137.93276 146.70073
    126.07939 0.00570615 137.95602 146.85611
    140.43573 0.00510757 137.97924 147.01866
    150.61004 0.00479375 138.00246 147.18873
    149.01327 0.00480068 138.02564 147.36665
    153.43552 0.00464079 138.04884 147.55288
    152.21288 0.004736 138.07202 147.7478
    142.88756 0.00499497 138.09516 147.95198
    144.03032 0.0049266 138.11828 148.16592
    140.65402 0.00511799 138.14143 148.39023
    142.86572 0.00505804 138.16453 148.62551
    131.95879 0.00543445 138.18765 148.87242
    155.9782 0.00461434 138.21072 149.13183
    154.95878 0.00458712 138.2338 149.40457
    149.85973 0.00472746 138.25686 149.69151
    151.83963 0.00467345 138.2799 149.99372
    154.52382 0.00466396 138.30295 150.31223
    155.08987 0.00464037 138.32592 150.64841
    138.43316 0.00520685 138.34893 151.00367
    133.41006 0.00535671 138.37192 151.3795
    147.03669 0.00483381 138.39488 151.77761
    130.77316 0.00550939 138.41784 152.19986
    140.13744 0.00509619 138.44075 152.64858
    128.35814 0.00558481 138.4637 153.12618
    113.34331 0.006299 138.4866 153.63533
    124.4865 0.00575659 138.50949 154.17917
    145.45455 0.00492804 138.53238 154.76108
    152.4648 0.00467808 138.55524 155.38536
    143.16522 0.00496856 138.57808 156.05649
    145.42384 0.00493161 138.6009 156.77973
    148.90343 0.00480615 138.62372 157.56124
    131.60207 0.00543648 138.64653 158.40782
    124.02833 0.00571572 138.66931 159.32816
    136.71194 0.0051912 138.69209 160.33172
    144.83048 0.00496909 138.71485 161.42982
    146.2139 0.00491875 138.7376 162.63595
    152.71065 0.00468939 138.76032 163.96566
    151.63228 0.00470558 138.78304 165.43895
    158.06414 0.00450721 138.80573 167.07859
    163.62457 0.00436505 138.82841 168.91273
    176.15901 0.00406167 138.85108 170.97597
    164.77355 0.00435007 138.87373 173.31024
    161.48587 0.0044425 138.89637 175.97026
    150.90344 0.00478754 138.919 179.02302
    165.89608 0.0043061 138.94159 182.55608
    162.00962 0.00445409 138.96421 186.68761
    182.50066 0.00395456 138.98676 191.58533
    175.55491 0.00405288 139.00932 197.51731
    187.14373 0.00382556 139.03187 204.93477
    200.80018 0.00356255 139.05439 214.65203
    212.00952 0.00336358 139.0769 228.13756
    242.44283 0.00295797 139.09941 247.91325
    293.24181 0.00245275 139.12189 277.99854
    310.45122 0.00231413 139.14435 324.0462
    296.51094 0.00239657 139.16679 392.89166
    424.81091 0.00167832 139.18923 491.0796
    546.11173 0.00130221 139.21165 622.29712
    630.17855 0.00113056 139.23406 784.27926
    824.59601 0.00086649 139.25644 964.91862
    1050.16597 0.00067495 139.2788 1137.31702
    1181.77436 0.00060221 139.30116 1258.93336
    1254.81451 0.00057008 139.32348 1285.68107
    1152.13032 0.00062323 139.34581 1206.32088
    1007.30768 0.00071377 139.36812 1053.70063
    794.23702 0.00090383 139.39042 874.63783
    632.3699 0.0011335 139.4127 703.66468
    609.16066 0.00117453 139.43495 559.24872
    543.67004 0.00130819 139.4572 447.79393
    454.12138 0.00157374 139.47942 368.0538
    435.04448 0.00164566 139.50164 314.45406
    440.20277 0.00162426 139.52383 280.06358
    367.9201 0.00194654 139.546 258.58231
    335.25352 0.00213218 139.56818 245.2282
    312.64733 0.00227494 139.5903 236.85569
    292.33215 0.0024343 139.61244 231.58298
    300.47764 0.00237619 139.63456 228.3641
    273.49805 0.00261911 139.65666 226.65709
    253.33506 0.00281885 139.67874 226.16827
    239.80187 0.00298338 139.7008 226.75341
    240.57208 0.00298874 139.72285 228.34826
    255.59936 0.00280849 139.74489 230.94726
    252.37273 0.00284085 139.76692 234.59241
    260.97758 0.00273436 139.78888 239.38287
    268.60692 0.00264765 139.81088 245.49743
    266.39943 0.00265978 139.83285 253.24819
    253.22917 0.00284003 139.85479 263.2016
    270.1962 0.00265841 139.87675 276.37378
    295.81563 0.00240694 139.89865 294.56184
    326.82162 0.00218729 139.92055 320.73523
    345.35029 0.00206658 139.94242 359.34725
    400.69989 0.00178575 139.96431 416.31809
    444.48038 0.00160739 139.98615 498.1642
    506.38935 0.00141362 140.00796 610.257
    607.68767 0.00117569 140.0298 754.15588
    764.31916 0.00093546 140.0516 924.37858
    944.74779 0.00075585 140.07337 1104.83953
    1122.35536 0.00063648 140.09514 1264.71478
    1258.65536 0.00056743 140.11689 1361.89468
    1268.996 0.00056423 140.13863 1366.69758
    1204.43614 0.00059504 140.16034 1290.71544
    1012.75083 0.00070874 140.18204 1178.36018
    887.9607 0.00080712 140.20373 1076.94994
    910.21835 0.00078206 140.2254 1024.36794
    996.77072 0.0007136 140.24704 1052.00145
    1123.56261 0.00063279 140.26866 1189.00945
    1383.38373 0.00051382 140.29028 1462.42182
    1726.89471 0.00041114 140.31188 1892.25765
    2195.55385 0.00032376 140.33346 2482.20977
    2932.93109 0.00024292 140.35503 3205.26539
    3921.1382 0.0001813 140.37656 3987.10174
    4855.51701 0.00014661 140.3981 4686.467
    5658.63814 0.0001259 140.41961 5100.8151
    5775.09141 0.00012358 140.4411 5063.66185
    5056.99826 0.00014162 140.46256 4588.39179
    4030.15947 0.0001784 140.48402 3854.63829
    3069.1982 0.00023424 140.50547 3058.16574
    2215.59028 0.00032506 140.52689 2328.09441
    1672.27595 0.00042926 140.54831 1726.84853
    1325.78976 0.00054214 140.56968 1271.16872
    1058.04762 0.0006796 140.59106 948.32599
    907.36462 0.00078894 140.61242 730.98631
    814.74652 0.00087836 140.63375 588.915
    673.24788 0.00106153 140.65509 496.07758
    645.91457 0.00110324 140.67636 433.6444
    583.18286 0.00122936 140.69767 389.45145
    583.12723 0.00123325 140.71892 356.32827
    574.00804 0.00125169 140.74018 330.27418
    621.29182 0.00115116 140.7614 309.05075
    710.74931 0.00100152 140.78262 291.37832
    798.75272 0.00088951 140.80382 276.44711
    819.28005 0.00087006 140.825 263.70054
    811.32928 0.00088212 140.84615 252.733
    880.42175 0.00081367 140.86731 243.2246
    848.02396 0.00084135 140.88842 234.93239
    790.06938 0.00090443 140.90954 227.65994
    688.39061 0.00103664 140.93062 221.24851
    607.61931 0.00117673 140.9517 215.57091
    481.22807 0.00148903 140.97275 210.51804
    416.74088 0.00171539 140.99378 206.00437
    377.82698 0.00189458 141.01482 201.95742
    344.46134 0.00207177 141.03581 198.31628
    289.86791 0.00248603 141.05678 195.0308
    265.90882 0.00269725 141.07774 192.05584
    252.68553 0.0028461 141.0987 189.35558
    239.1405 0.00299273 141.11962 186.89863
    225.98235 0.0031734 141.14053 184.65788
    232.7337 0.00309295 141.16144 182.61069
    212.50558 0.00336565 141.18231 180.73565
    218.26217 0.00327197 141.20315 179.01585
    218.63533 0.0032556 141.22399 177.43612
    201.27158 0.00357964 141.24484 175.983
    196.77332 0.00364949 141.26561 174.64513
    174.25506 0.00413884 141.28641 173.41147
    187.39469 0.00383309 141.30716 172.27323
    183.08028 0.00388205 141.3279 171.22249
    208.69411 0.00345916 141.34866 170.25207
    189.99506 0.00380779 141.36935 169.35586
    186.0665 0.0038497 141.39004 168.52774
    206.88129 0.00346346 141.41071 167.76294
    199.2718 0.00355735 141.43138 167.05713
    183.63841 0.00386905 141.452 166.40621
    193.49104 0.00368121 141.47262 165.80693
    182.68238 0.00392748 141.49322 165.25573
    171.38506 0.00417573 141.5138 164.74997
    165.25799 0.00434904 141.53437 164.28731
    170.64941 0.00418895 141.55489 163.86544
    182.55764 0.00388476 141.57543 163.48269
    157.63816 0.00459583 141.59594 163.13703
    176.43322 0.00407361 141.61642 162.82715
    158.90541 0.00452033 141.6369 162.55194
    156.5079 0.00460656 141.65734 162.31028
    170.66025 0.00420678 141.67778 162.10151
    198.53273 0.00359509 141.69819 161.92473
    184.03456 0.00386735 141.71859 161.77959
    181.52054 0.00389867 141.73896 161.66592
    183.574 0.00386142 141.75932 161.58361
    177.10164 0.00401389 141.77965 161.53287
    180.77274 0.00393287 141.79997 161.51388
    166.52551 0.00424333 141.82028 161.52719
    155.8702 0.0045614 141.84055 161.57375
    146.63777 0.00487102 141.86081 161.65455
    154.69798 0.00464333 141.88106 161.77104
    160.30758 0.00452087 141.90128 161.92477
    184.01149 0.00389498 141.92147 162.11782
    188.29518 0.00378707 141.94165 162.35311
    177.73346 0.00403178 141.96183 162.63389
    162.76952 0.00440808 141.98198 162.96479
    172.82482 0.00414311 142.00212 163.35219
    167.20003 0.0043114 142.02222 163.80599
    156.02962 0.0046081 142.04231 164.34274
    177.55413 0.00406086 142.06239 164.98834
    169.19278 0.00427887 142.08243 165.78307
    169.12285 0.00425086 142.10246 166.7835
    191.35704 0.00373282 142.12247 168.05946
    172.11897 0.00414043 142.14249 169.68376
    168.40957 0.00425064 142.16246 171.70792
    163.22437 0.00438003 142.18241 174.13404
    163.58305 0.00437011 142.20236 176.87922
    174.23109 0.00409709 142.22225 179.73258
    174.62017 0.00409797 142.24215 182.32765
    186.07849 0.00387542 142.26203 184.22861
    186.70642 0.00383135 142.28189 185.24358
    189.41946 0.00371874 142.30174 185.63037
    167.40609 0.00428826 142.32155 185.8718
    187.76724 0.00383051 142.34137 186.3762
    199.89313 0.00359129 142.36114 187.39842
    196.40424 0.00363949 142.38089 189.07618
    208.02261 0.00345407 142.40066 191.47392
    200.40546 0.00357345 142.42034 194.62029
    198.67735 0.00361892 142.44006 198.546
    181.60897 0.00393448 142.45975 203.30605
    225.80776 0.00316863 142.47941 209.0042
    214.66892 0.00331211 142.49907 215.81258
    227.76161 0.00312297 142.51868 224.00149
    262.51616 0.00272307 142.53828 234.01864
    276.95724 0.00257783 142.55788 246.62225
    288.52776 0.00246391 142.57742 263.17413
    324.65889 0.00219307 142.59698 286.12013
    418.62012 0.00171486 142.6165 319.66044
    465.06261 0.00153242 142.63601 370.5194
    519.02117 0.00136788 142.65549 448.24751
    564.38556 0.0012554 142.67496 564.59809
    689.47654 0.00102851 142.69441 731.2208
    871.62144 0.00081405 142.71382 955.4762
    1053.07855 0.0006747 142.73324 1235.25924
    1362.63956 0.00052071 142.75261 1552.13955
    1594.9805 0.00044466 142.77199 1863.8175
    1872.1306 0.00038039 142.79135 2099.08193
    2135.92796 0.00033411 142.81065 2177.26399
    2179.94808 0.00032745 142.82996 2065.94502
    2003.87331 0.00035915 142.84924 1812.76819
    1571.85042 0.00046026 142.86853 1500.48953
    1149.55984 0.00062801 142.88774 1194.9722
    877.56139 0.00082586 142.90698 933.52702
    685.03003 0.00105351 142.92619 731.4279
    578.82328 0.00124777 142.94537 590.22453
    492.67687 0.00145484 142.96455 503.89749
    465.56389 0.00153543 142.98368 464.32809
    431.52257 0.00165734 143.00281 464.78133
    418.55701 0.00171301 143.02191 500.82219
    460.71849 0.00155629 143.04099 569.22541
    513.60883 0.00139038 143.06006 665.13677
    617.25299 0.00115572 143.0791 778.85126
    701.31995 0.00101913 143.09813 892.04563
    907.51523 0.00078732 143.11713 975.45744
    980.28445 0.00072357 143.1361 996.93305
    937.38989 0.00075994 143.15506 944.18284
    831.29002 0.00085939 143.174 836.65647
    730.01369 0.00097739 143.1929 706.96669
    557.9873 0.00129089 143.21184 580.68678
    412.22004 0.00174394 143.23071 471.89101
    359.68572 0.00199522 143.24957 386.07336
    294.12974 0.00243631 143.26842 322.95781
    238.37245 0.00300365 143.28722 278.99079
    231.94015 0.00309396 143.30601 249.40215
    202.25102 0.00355819 143.3248 229.64336
    242.34078 0.00296935 143.34354 216.17475
    216.23012 0.00329066 143.36227 206.57103
    189.75917 0.00376125 143.381 199.33547
    171.23937 0.0041547 143.39969 193.60517
    167.34425 0.00428764 143.41837 188.89323
    185.63105 0.00386933 143.43701 184.92309
    150.43596 0.0048051 143.45565 181.52405
    166.96404 0.00431796 143.47426 178.58179
    172.31288 0.0041686 143.49284 176.0135
    170.76622 0.00421542 143.51142 173.75507
    155.85747 0.004588 143.52998 171.75729
    169.97458 0.00420728 143.54849 169.98023
    183.89814 0.00389385 143.567 168.39171
    178.5682 0.00400564 143.58549 166.96513
    153.21757 0.00465973 143.60395 165.67814
    147.50347 0.00483476 143.62239 164.51284
    138.44186 0.00512765 143.64082 163.4539
    150.09218 0.00473886 143.65922 162.48851
    152.92503 0.00464014 143.67759 161.60565
    145.10895 0.00492193 143.69597 160.79578
    164.77834 0.00435676 143.71428 160.05097
    163.20175 0.00437797 143.7326 159.36434
    147.00853 0.00484606 143.75091 158.72996
    127.43176 0.00563963 143.76918 158.14249
    143.20354 0.00505371 143.78744 157.59729
    159.99752 0.00450591 143.80568 157.09042
    160.73162 0.0045114 143.82387 156.61832
    160.06025 0.00447214 143.84207 156.17798
    147.62453 0.00484372 143.86025 155.76654
    164.21131 0.00436609 143.87839 155.38145
    148.43798 0.00484765 143.89651 155.02059
    136.43563 0.00528394 143.91462 154.682
    148.37331 0.00484857 143.9327 154.36393
    148.5595 0.00483988 143.95077 154.06478
    134.85948 0.005349 143.9688 153.78302
    151.25231 0.00469981 143.98683 153.51747
    155.39004 0.00460976 144.00483 153.26689
    155.51013 0.0046598 144.0228 153.03027
    150.0892 0.00472471 144.04075 152.81748
    155.16939 0.00455567 144.05869 152.60594
    149.83274 0.00473225 144.0766 152.40564
    145.25147 0.00493726 144.0945 152.21588
    161.63618 0.00444525 144.11236 152.03599
    163.97598 0.00436465 144.13023 151.86537
    145.13073 0.00487218 144.14803 151.70334
    160.04259 0.00441198 144.16584 151.54949
    157.78488 0.00449619 144.18362 151.40328
    165.73421 0.00432396 144.20139 151.26434
    175.98131 0.00409975 144.21912 151.13217
    158.63417 0.0045865 144.23684 151.00643
    190.39275 0.00379918 144.25454 150.88675
    224.83045 0.00318826 144.27222 150.77281
    243.25033 0.00295308 144.28988 150.66434
    227.6334 0.00314753 144.30751 150.56101
    219.48257 0.00325262 144.32511 150.46255
    231.03176 0.00310733 144.34271 150.36878
    271.34873 0.00264014 144.36027 150.2794
    290.44584 0.00245704 144.3778 150.19426
    325.77966 0.00220213 144.39533 150.11313
    400.47125 0.00178646 144.41284 150.03585
    492.56412 0.00144894 144.43033 149.96222
    571.3379 0.00124482 144.44777 149.89206
    674.45973 0.0010545 144.4652 149.82529
    786.78224 0.00090368 144.48262 149.76172
    827.36295 0.00086094 144.50002 149.70125
    806.30381 0.00088483 144.51738 149.64371
    731.00821 0.00097866 144.53474 149.58903
    639.95609 0.00111988 144.55206 149.53709
    538.78133 0.001322 144.56936 149.4878
    478.56154 0.00149689 144.58664 149.44104
    394.18042 0.00180697 144.60392 149.39678
    349.54812 0.00203804 144.62113 149.35484
    312.0708 0.00229351 144.63836 149.31528
    279.47211 0.00256225 144.65555 149.27794
    239.3121 0.00301776 144.67272 149.24278
    228.63979 0.0031284 144.68987 149.20974
    215.85473 0.00334182 144.70699 149.17876
    193.40189 0.00374646 144.72409 149.14981
    194.16431 0.00368455 144.74117 149.12285
    183.4364 0.00388244 144.75826 149.09786
    179.86206 0.00398318 144.77528 149.07474
    159.57305 0.00450909 144.79229 149.05349
    159.27508 0.00448692 144.80928 149.03412
    146.9447 0.00486662 144.82626 149.01659
    145.25602 0.00491393 144.8432 149.00086
    162.15017 0.00445397 144.86015 148.98697
    165.66252 0.00435479 144.87704 148.97608
    148.24355 0.00482014 144.89391 148.96576
    152.97887 0.00468188 144.91078 148.95728
    159.7238 0.00446276 144.92764 148.95062
    169.77415 0.00420857 144.94443 148.94575
    152.76167 0.00467324 144.96122 148.94275
    177.11434 0.0040424 144.97799 148.94164
    151.31069 0.00474754 144.99473 148.94363
    162.13341 0.00444335 145.01146 148.9464
    175.34234 0.00408989 145.02816 148.95116
    134.77939 0.00533393 145.04486 148.95802
    170.52587 0.00420776 145.06149 148.96696
    164.39265 0.00430715 145.07813 148.97814
    140.21176 0.00512456 145.09474 148.99161
    133.90468 0.00536321 145.11134 149.00749
    124.59304 0.00572627 145.1279 149.02587
    133.70269 0.00537729 145.14445 149.04691
    125.79448 0.00572295 145.16096 149.07073
    148.65584 0.00478222 145.17745 149.09752
    166.58022 0.00428568 145.19395 149.12749
    147.70546 0.00484991 145.21039 149.16077
    156.69021 0.00458331 145.22683 149.19771
    144.12593 0.00494997 145.24324 149.23851
    145.97022 0.00486665 145.25962 149.28351
    139.96618 0.00510769 145.27599 149.33307
    151.01618 0.00472276 145.29233 149.38756
    143.84142 0.00494969 145.30863 149.44746
    138.48744 0.00513161 145.32493 149.51332
    148.53412 0.00478014 145.3412 149.58572
    164.26152 0.00435756 145.35744 149.66534
    158.33729 0.00454473 145.37367 149.75298
    158.67847 0.0045069 145.38988 149.84962
    147.16243 0.00483817 145.40606 149.95626
    148.65039 0.00483478 145.42221 150.07418
    157.99905 0.0045382 145.43835 150.20486
    164.07783 0.00434686 145.45446 150.34994
    134.00392 0.00535648 145.47054 150.51157
    135.31052 0.00532954 145.4866 150.69211
    153.08146 0.00470946 145.50265 150.89449
    143.85574 0.00496722 145.51867 151.12215
    158.89558 0.00449615 145.53466 151.37923
    148.38014 0.00481045 145.55062 151.67101
    162.82624 0.00440482 145.5666 152.00375
    158.59148 0.00448422 145.58252 152.38519
    153.99304 0.0046341 145.59841 152.82511
    142.13169 0.00499948 145.6143 153.33575
    146.33735 0.00488587 145.63015 153.93344
    153.55446 0.00464564 145.64599 154.63971
    157.73796 0.00449703 145.66179 155.48557
    155.11089 0.0045935 145.67759 156.51933
    140.24777 0.00507575 145.69336 157.82218
    162.97924 0.00437788 145.70909 159.53981
    181.45704 0.00396822 145.7248 161.92963
    163.2237 0.00443111 145.7405 165.43056
    174.5306 0.00411947 145.75618 170.73265
    175.71616 0.00407242 145.77182 178.80383
    181.55156 0.00395528 145.78744 190.82658
    218.81465 0.00325429 145.80304 207.94763
    235.50618 0.00301788 145.81862 230.87598
    240.32254 0.00294887 145.83417 259.33935
    243.55572 0.00291977 145.8497 291.4282
    296.35057 0.00239603 145.86519 322.84397
    337.45916 0.00211268 145.88069 346.34877
    326.04785 0.00219355 145.89615 353.82878
    312.10881 0.00230262 145.91159 342.10196
    324.48486 0.00221144 145.92701 316.03741
    308.92466 0.00231157 145.94239 283.9429
    269.40713 0.00266914 145.95776 252.41846
    234.74158 0.00306998 145.97311 225.15128
    213.59169 0.00339925 145.98843 203.60073
    216.10519 0.00332859 146.00371 187.76369
    197.08046 0.0036643 146.01899 176.7761
    188.446 0.00381706 146.03423 169.45771
    175.67703 0.00405151 146.04946 164.66408
    182.45643 0.00390689 146.06465 161.48729
    183.44647 0.00392008 146.07985 159.30088
    168.46822 0.00424512 146.09501 157.71304
    167.38801 0.00428216 146.11014 156.49829
    197.96266 0.00361773 146.12522 155.52988
    199.29168 0.00356213 146.1403 154.73597
    224.70643 0.00317277 146.15539 154.07345
    222.59087 0.00320138 146.17042 153.51348
    219.85784 0.00320956 146.18543 153.03622
    215.00591 0.00335258 146.20041 152.62654
    319.23158 0.00227852 146.21537 152.27278
    354.96095 0.00201866 146.23033 151.96576
    344.69336 0.00207459 146.24524 151.69782
    381.90598 0.00186374 146.26012 151.46306
    424.09784 0.00168172 146.275 151.25661
    437.90109 0.00163436 146.28985 151.07442
    377.73028 0.00189076 146.30469 150.91319
    337.70844 0.00213455 146.31948 150.77003
    332.34765 0.00215703 146.33424 150.64264
    308.07158 0.0023522 146.34897 150.52908
    270.91246 0.00266681 146.36371 150.42772
    247.12205 0.00289159 146.37843 150.33712
    222.77635 0.00321594 146.39309 150.25598
    194.6443 0.00368485 146.40774 150.18331
    186.32256 0.00383033 146.42238 150.11824
    190.33961 0.00376879 146.43699 150.05994
    186.01208 0.00384514 146.45158 150.00777
    172.5985 0.00413574 146.46614 149.96109
    162.91512 0.00439504 146.48066 149.91937
    150.42817 0.00479717 146.49516 149.88218
    164.049 0.00434201 146.50967 149.84915
    154.93902 0.00459815 146.52414 149.81988
    155.19725 0.00458628 146.53856 149.79402
    182.06269 0.00391886 146.55296 149.77131
    174.23813 0.00415209 146.56737 149.75156
    167.75882 0.00426837 146.58174 149.73447
    141.52856 0.00505847 146.59608 149.71989
    139.62118 0.00516441 146.61039 149.70757
    162.26829 0.00444289 146.62469 149.69742
    156.5454 0.00457536 146.63894 149.68924
    147.60187 0.00484263 146.6532 149.68296
    164.96707 0.00434926 146.66741 149.6784
    160.44511 0.00453536 146.68161 149.67549
    147.11018 0.00493127 146.69579 149.6741
    147.56066 0.00489377 146.70993 149.67417
    136.68549 0.0052514 146.72405 149.6756
    149.81521 0.00482779 146.73816 149.67834
    134.28325 0.00540513 146.75225 149.68232
    156.22558 0.0046294 146.76631 149.68744
    147.29415 0.00487596 146.78031 149.69365
    150.26446 0.00474554 146.79431 149.70095
    164.54115 0.00438461 146.80829 149.70926
    154.99079 0.00465553 146.82224 149.71854
    161.33701 0.00445036 146.83618 149.72876
    155.41904 0.00461031 146.85008 149.73987
    146.6281 0.0049208 146.86395 149.75183
    139.99019 0.00512522 146.87781 149.76465
    140.43482 0.00507602 146.89163 149.77827
    161.42054 0.0044076 146.90544 149.79268
    147.15857 0.00484961 146.91922 149.80785
    140.6731 0.00510305 146.933 149.82379
    128.63888 0.00557602 146.94673 149.84042
    143.99871 0.00499191 146.96044 149.85778
    144.0055 0.00499221 146.9741 149.8758
    149.82893 0.00479091 146.98778 149.89454
    147.87708 0.00491304 147.00142 149.91393
    141.3047 0.00513941 147.01504 149.93399
    150.66357 0.00476023 147.02863 149.9547
    158.61171 0.00452077 147.04217 149.97601
    149.54285 0.00477885 147.0557 149.99798
    136.57725 0.00528891 147.06922 150.02059
    135.58676 0.00535889 147.08271 150.04382
    145.71287 0.00493865 147.09617 150.06766
    143.77083 0.00496584 147.10962 150.09213
    157.60136 0.00456168 147.12303 150.11719
    152.89793 0.00470904 147.13642 150.14288
    165.49013 0.00435162 147.14978 150.16919
    169.69535 0.00424079 147.16311 150.19692
    156.2271 0.0046204 147.17643 150.22445
    147.0879 0.0048848 147.18972 150.2526
    166.80225 0.00429596 147.203 150.28138
    159.64052 0.00454947 147.21624 150.31077
    147.2845 0.00487497 147.22944 150.34077
    168.64872 0.00423735 147.24264 150.37142
    162.46648 0.0043961 147.25579 150.40268
    146.17627 0.00486356 147.26895 150.43463
    152.13457 0.00471597 147.28206 150.46719
    149.45518 0.00480879 147.29516 150.50043
    143.16609 0.00501597 147.30821 150.5343
    171.16724 0.0042276 147.32126 150.56888
    168.11947 0.0043335 147.3343 150.60415
    155.66798 0.00460719 147.34728 150.64008
    150.2579 0.00475509 147.36025 150.67673
    161.34312 0.00447132 147.37317 150.71407
    146.2906 0.00494744 147.38611 150.75217
    139.15718 0.00518336 147.39901 150.79101
    154.35196 0.00464031 147.41187 150.83059
    166.86767 0.00428097 147.42471 150.87094
    170.40254 0.0042123 147.43752 150.91205
    159.77651 0.00455854 147.45032 150.95399
    150.90832 0.00478185 147.46309 150.99674
    166.57834 0.00430244 147.47584 151.04032
    164.69508 0.00434923 147.48856 151.08476
    150.75787 0.00475423 147.50125 151.13004
    167.67684 0.00427307 147.5139 151.17621
    192.55314 0.00370138 147.52655 151.22331
    185.75158 0.00383925 147.53917 151.27136
    210.77144 0.00340652 147.55178 151.32035
    198.00727 0.00363816 147.56434 151.3703
    208.72533 0.00343933 147.57688 151.42126
    219.53947 0.00327145 147.58939 151.47326
    232.67789 0.00308303 147.60189 151.52632
    267.14985 0.00267949 147.61437 151.58047
    293.89575 0.00243209 147.62679 151.63569
    324.41452 0.00221062 147.63921 151.69209
    337.4275 0.00212565 147.65161 151.74967
    330.76873 0.00216159 147.66397 151.80844
    331.62443 0.00217195 147.67631 151.86847
    285.65908 0.00250758 147.68863 151.92975
    258.18164 0.00277026 147.70092 151.99237
    248.17734 0.00289134 147.7132 152.05637
    232.95957 0.00307347 147.72543 152.12174
    205.64597 0.00350076 147.73763 152.18854
    210.64272 0.00341539 147.74983 152.25683
    211.03957 0.00337847 147.762 152.32666
    204.87557 0.00350156 147.77412 152.39806
    173.22857 0.00412624 147.78624 152.47111
    143.19106 0.00498703 147.79836 152.54586
    161.06378 0.00443851 147.81039 152.62227
    152.45097 0.00471927 147.82244 152.70053
    164.64638 0.0043472 147.83447 152.78067
    171.51763 0.00416573 147.84645 152.86269
    153.79539 0.00469636 147.85843 152.94673
    160.29041 0.00450241 147.87034 153.03275
    155.65399 0.00460046 147.88226 153.12095
    151.742 0.00474272 147.89416 153.21136
    144.03964 0.00489875 147.90603 153.30404
    151.58768 0.00466086 147.91785 153.39906
    154.32647 0.00456975 147.92965 153.49651
    148.58285 0.00482274 147.94144 153.59654
    141.2122 0.0050845 147.9532 153.69919
    154.27716 0.00463884 147.96493 153.80454
    170.20515 0.00420347 147.97665 153.9128
    166.20706 0.00431763 147.98832 154.02392
    160.98479 0.0044327 147.99999 154.13819
    167.012 0.00431641 148.01162 154.25555
    165.21595 0.00437375 148.02323 154.37623
    153.62209 0.00468475 148.0348 154.50042
    154.17475 0.00466243 148.04637 154.62812
    147.32891 0.00483646 148.05788 154.75959
    148.81126 0.004817 148.0694 154.89491
    162.17226 0.00441929 148.08088 155.03425
    146.56019 0.00488613 148.09233 155.17788
    141.36802 0.00504039 148.10374 155.32583
    143.13756 0.00498297 148.11516 155.47847
    145.96672 0.00492964 148.12653 155.6358
    146.13378 0.0049237 148.13788 155.79813
    153.04815 0.00467496 148.14921 155.9658
    149.63817 0.00475175 148.1605 156.13881
    159.58888 0.00456769 148.17178 156.31766
    148.5173 0.00490265 148.18303 156.50239
    151.9782 0.0047186 148.19426 156.76912
    158.26069 0.00449009 148.20546 156.96705
    146.12237 0.00487348 148.21663 157.17173
    162.78241 0.00438756 148.22777 157.38376
    141.26176 0.00503292 148.23889 157.60324
    151.26739 0.004765 148.25 157.83069
    160.92037 0.00447021 148.26105 158.06662
    158.31731 0.0045241 148.27209 158.31122
    154.65355 0.00460215 148.28312 158.56524
    158.76585 0.00450291 148.29411 158.82882
    149.49145 0.00482608 148.30508 159.10267
    151.47876 0.00473583 148.31601 159.38751
    139.47178 0.00513023 148.32693 159.68359
    150.60371 0.0047179 148.33781 159.9919
    145.74741 0.00485701 148.34868 160.31277
    141.13838 0.00503045 148.35952 160.64711
    149.37036 0.00474001 148.37033 160.99589
    167.0976 0.00431744 148.3811 161.35955
    159.79025 0.00453372 148.39189 161.73946
    156.4226 0.00461331 148.40262 162.1361
    167.2922 0.00429768 148.41333 162.54993
    153.34296 0.00464229 148.42399 162.98398
    167.08816 0.00425315 148.43464 163.43814
    160.57376 0.00447574 148.44528 163.91431
    154.48185 0.00466865 148.4559 164.41331
    157.35576 0.0045545 148.46647 164.93695
    150.01869 0.00474826 148.47704 165.4873
    160.23642 0.00447493 148.48756 166.01942
    159.09381 0.00451092 148.49806 166.62826
    140.96929 0.00511607 148.50853 167.26905
    156.37918 0.00459255 148.51898 167.94453
    145.9962 0.00493266 148.5294 168.6577
    155.07439 0.00462135 148.5398 169.41054
    150.15962 0.00481373 148.55016 170.20705
    157.4247 0.00455997 148.56053 171.04969
    138.90052 0.00517651 148.57084 171.94262
    168.02284 0.00430006 148.58113 172.89059
    172.58792 0.00415492 148.5914 173.90832
    166.32017 0.00430008 148.60165 174.97947
    159.33885 0.00452064 148.61186 176.11961
    167.00123 0.00430931 148.62206 177.33558
    162.07125 0.00439933 148.63222 178.63509
    147.46531 0.00484009 148.64236 180.02429
    151.49209 0.00476648 148.65245 181.5135
    170.96401 0.00421492 148.66255 183.11061
    161.73083 0.00439369 148.6726 184.82736
    163.0351 0.00446119 148.68265 186.67723
    183.28775 0.00396487 148.69265 188.67184
    185.51098 0.00384504 148.70263 190.82939
    179.05453 0.00402177 148.7126 193.16522
    167.54797 0.00428793 148.72251 195.70104
    176.40628 0.00403959 148.73243 198.46212
    172.64198 0.00414745 148.7423 201.47206
    175.98084 0.00405726 148.75215 204.76578
    201.87794 0.00352686 148.76198 208.37543
    231.17698 0.00307285 148.77177 212.34501
    215.81005 0.00330171 148.78154 216.72658
    214.79397 0.00331915 148.7913 221.57276
    215.84685 0.00333204 148.80102 226.95794
    212.19684 0.00340141 148.81071 232.95692
    226.84602 0.00316383 148.82037 239.67001
    251.29635 0.00283593 148.83003 247.21897
    266.14295 0.00269597 148.83964 255.73613
    246.37112 0.00289395 148.84923 265.4047
    260.33616 0.00275652 148.85879 276.42496
    263.89886 0.00273621 148.86831 289.0653
    264.66038 0.00270791 148.87783 303.66479
    309.0801 0.00231158 148.88733 320.62536
    318.15098 0.00223355 148.89678 340.51655
    324.74446 0.00218829 148.90622 364.06291
    330.73872 0.00214939 148.91561 392.36793
    381.84601 0.00187375 148.92501 427.18666
    443.27599 0.00161094 148.93437 471.42665
    494.90643 0.00144428 148.94369 530.36611
    563.41844 0.00127016 148.95298 613.03895
    670.626 0.0010651 148.96227 734.5653
    804.80672 0.00088578 148.97151 918.04047
    948.11058 0.00075173 148.98073 1194.36049
    1227.65635 0.00058317 148.98992 1599.94961
    1582.33463 0.00045202 148.9991 2167.16544
    2083.43095 0.00034303 149.00825 2912.82206
    2788.37651 0.00025599 149.01736 3821.30336
    3876.02192 0.00018422 149.02647 4822.16799
    5507.31499 0.00012965 149.03551 5769.13316
    6830.11458 0.00010437 149.04457 6427.28196
    7738.1512 0.00009201 149.05358 6560.62163
    7272.05671 0.00009823 149.06255 6111.87292
    5981.04553 0.00011973 149.07152 5260.54904
    4421.95026 0.00016275 149.08046 4259.54203
    3029.54063 0.00023879 149.08936 3297.89951
    2151.07297 0.00033476 149.09824 2475.7294
    1555.71363 0.00046309 149.1071 1829.61923
    1214.57552 0.00059125 149.11592 1356.05908
    989.44897 0.00072889 149.12473 1026.93224
    773.37041 0.00092874 149.13349 806.6855
    635.58452 0.00112833 149.14225 661.11971
    581.29204 0.00123635 149.15097 563.48951
    460.24486 0.00155763 149.15967 495.5069
    440.47716 0.00162761 149.16834 445.58931
    406.00605 0.00177474 149.17699 407.095
    365.97544 0.00195388 149.18561 376.19905
    330.05588 0.00217272 149.1942 350.71008
    296.40382 0.00244362 149.20274 329.33273
    314.38467 0.00229388 149.2113 311.16341
    272.03578 0.00263995 149.2198 295.59899
    257.70306 0.0027944 149.22828 282.15718
    248.70522 0.00286986 149.23673 270.46539
    250.53565 0.00286318 149.24517 260.24777
    222.13886 0.00322295 149.25357 251.25861
    205.00641 0.00349977 149.26197 243.31993
    214.7373 0.00332118 149.27031 236.27158
    222.43138 0.00318562 149.27862 229.98276
    205.03561 0.00348865 149.28695 224.35583
    197.04946 0.00365231 149.29522 219.29579
    172.67716 0.00415727 149.30345 214.73499
    171.14283 0.00420036 149.31168 210.60791
    183.76956 0.00388361 149.31987 206.85942
    172.53257 0.00416495 149.32803 203.44901
    167.15949 0.00429132 149.33617 200.3338
    170.40682 0.0041608 149.34429 197.48434
    169.38425 0.00423585 149.35238 194.86985
    180.59113 0.00402544 149.36045 192.46398
    165.93103 0.0043115 149.36847 190.24787
    157.6358 0.00454443 149.37647 188.19982
    155.05752 0.00458724 149.38447 186.30564
    162.35805 0.00438872 149.39241 184.54932
    161.72841 0.00442486 149.40034 182.91696
    164.08932 0.00435753 149.40825 181.39907
    156.99131 0.00454747 149.41613 179.98357
    160.82546 0.00441731 149.42398 178.66313
    164.64873 0.00433096 149.4318 177.42873
    165.06064 0.00429418 149.43959 176.27244
    164.73177 0.00432204 149.44736 175.18917
    177.95102 0.00401235 149.4551 174.17174
    154.54971 0.0046244 149.46281 173.21612
    176.73425 0.00401992 149.47051 172.31692
    158.23055 0.00447135 149.47816 171.4693
    160.44293 0.00443428 149.48579 170.67041
    148.69154 0.00479902 149.49341 169.91574
    152.59216 0.00472318 149.501 169.20296
    149.48891 0.00478819 149.50856 168.52866
    156.02923 0.00459103 149.51609 167.88977
    154.34111 0.0046185 149.52358 167.28463
    147.20647 0.00486359 149.53106 166.71025
    151.80372 0.0047182 149.53852 166.16527
    131.95617 0.00540466 149.54594 165.64742
    148.20993 0.00480032 149.55334 165.15468
    165.65072 0.00428888 149.5607 164.68603
    151.7914 0.00472229 149.56804 164.23943
    154.59939 0.00461413 149.57537 163.81408
    154.2212 0.00460884 149.58265 163.40839
    159.97752 0.00444407 149.58991 163.02097
    150.83434 0.00470457 149.59716 162.65125
    141.41757 0.00505685 149.60436 162.29772
    141.9162 0.00505855 149.61154 161.95991
    151.68422 0.00473915 149.6187 161.63671
    167.9908 0.00425432 149.62584 161.32716
    156.56886 0.00453317 149.63294 161.03084
    160.0888 0.00447551 149.64 160.7467
    177.89935 0.00399968 149.64704 160.47443
    174.26125 0.00410638 149.65408 160.21328
    191.33023 0.00376012 149.66109 159.96249
    200.05844 0.00358876 149.66805 159.72182
    234.42614 0.00306869 149.67499 159.49048
    258.51735 0.00276547 149.68191 159.2683
    265.39848 0.0026876 149.6888 159.05468
    269.36547 0.00264133 149.69565 158.84907
    274.94396 0.00258833 149.70249 158.65136
    251.70408 0.00283026 149.7093 158.46092
    257.59004 0.00277727 149.71609 158.27766
    228.43575 0.00311258 149.72284 158.10109
    190.80193 0.00378236 149.72956 157.93084
    173.08411 0.0041698 149.73627 157.76683
    172.21089 0.00418038 149.74296 157.60859
    175.53028 0.00412758 149.74961 157.45603
    162.54096 0.00446204 149.75621 157.3088
    143.58831 0.00501603 149.76282 157.16664
    131.143 0.00546628 149.7694 157.02947
    150.89945 0.00474296 149.77592 156.89688
    162.65225 0.00438086 149.78244 156.76891
    150.53204 0.004784 149.78892 156.64524
    137.79053 0.0052053 149.79539 156.52567
    144.42515 0.00495068 149.80183 156.41014
    137.25906 0.0051812 149.80824 156.29835
    144.78284 0.00495468 149.8146 156.1903
    146.13892 0.00490566 149.82097 156.0858
    143.12569 0.00496513 149.82729 155.98462
    148.55156 0.00480502 149.83361 155.88679
    144.77692 0.00494912 149.83988 155.79202
    126.59245 0.00560536 149.84613 155.70035
    143.44668 0.0050223 149.85235 155.6116
    148.26925 0.0048328 149.85853 155.52559
    153.0665 0.00464784 149.8647 155.44236
    142.75377 0.00501433 149.87084 155.3617
    155.89051 0.00459155 149.87695 155.28361
    153.46068 0.00463774 149.88305 155.20798
    149.97189 0.00473208 149.8891 155.13465
    146.56873 0.00483222 149.89515 155.06366
    155.6776 0.00459691 149.90114 154.99481
    160.24862 0.0044757 149.90713 154.92817
    170.60322 0.00419995 149.91308 154.86356
    142.4159 0.00505069 149.91901 154.80093
    157.37838 0.00459632 149.9249 154.74027
    167.57322 0.00429065 149.93078 154.68146
    172.14974 0.00416726 149.93663 154.62452
    176.19777 0.00406114 149.94245 154.56934
    154.36167 0.00462488 149.94823 154.51583
    173.85666 0.00408725 149.954 154.46404
    186.01069 0.00384756 149.95974 154.41384
    180.75309 0.00400706 149.96544 154.36523
    214.48146 0.00335892 149.97113 154.31818
    221.41494 0.0031972 149.9768 154.27261
    223.96854 0.00317689 149.98243 154.2285
    263.73399 0.00271778 149.98802 154.18577
    319.71161 0.0022477 149.9936 154.14498
    342.97256 0.00207591 149.99914 154.10503
    379.94341 0.00187173 150.00468 154.0664
    472.55694 0.00150785 150.01018 154.02907
    591.1353 0.00120588 150.01564 153.99297
    652.09811 0.00109025 150.02108 153.95813
    746.56513 0.00095073 150.02651 153.92453
    773.2618 0.00091763 150.03189 153.87553
    729.43107 0.00097843 150.03725 153.8443
    712.30415 0.00100251 150.04259 153.81421
    653.23402 0.00109627 150.04791 153.78527
    512.50208 0.00140406 150.05317 153.75741
    429.42171 0.00167093 150.05842 153.73064
    346.07268 0.00207165 150.06367 153.70498
    298.53844 0.00238806 150.06886 153.68034
    267.1078 0.00268547 150.07405 153.65678
    227.32906 0.00318639 150.0792 153.63426
    224.30294 0.00321031 150.08431 153.61273
    215.4087 0.00332248 150.08941 153.59225
    187.90387 0.00381616 150.09448 153.57277
    180.69585 0.00395445 150.09951 153.55429
    165.4919 0.0043177 150.10452 153.53681
    191.08581 0.00376096 150.10952 153.52033
    193.8368 0.00368858 150.11447 153.50483
    175.78843 0.00406054 150.11941 153.49033
    162.14746 0.00438481 150.12432 153.47683
    155.50819 0.00459311 150.12921 153.46433
    153.23918 0.00467279 150.13405 153.4528
    149.04745 0.00482754 150.13887 153.44228
    155.04775 0.0046475 150.14367 153.43277
    146.95642 0.00495814 150.14845 153.4243
    137.8454 0.0052466 150.15321 153.41686
    163.05372 0.00438212 150.15792 153.41043
    152.71732 0.00471259 150.1626 153.40506
    135.5747 0.00530418 150.16727 153.40077
    162.44549 0.00441528 150.1719 153.83263
    140.7945 0.005054 150.17652 153.83194
    133.11267 0.0053 150.1811 153.83237
    126.69382 0.00556864 150.18566 153.83397
    134.8614 0.00528454 150.19016 153.83674
    158.73371 0.00455059 150.19467 153.84076
    131.39672 0.00560085 150.19918 153.84606
    135.5928 0.00536717 150.20362 153.85262
    117.96177 0.00616464 150.20804 153.86052
    137.75562 0.00528256 150.21243 153.8698
    131.69412 0.005491 150.21681 153.86523
    162.21057 0.00443388 150.22115 153.87746
    152.74195 0.00468176 150.22547 153.89126
    142.51861 0.00495957 150.22975 153.90664
    138.31965 0.005113 150.23399 153.92369
    165.93914 0.00429633 150.23823 153.94251
    155.33719 0.00459887 150.24247 153.9632
    123.20176 0.00582091 150.24663 153.98577
    133.33637 0.00540571 150.25079 154.01038
    139.99968 0.00509209 150.25491 154.03712
    143.84641 0.00500473 150.25901 154.06611
    148.64113 0.00483368 150.26309 154.09748
    141.05113 0.00505463 150.26716 154.1314
    135.8726 0.00522061 150.27117 154.16795
    124.01439 0.00583689 150.27515 154.13414
    122.28034 0.00594706 150.27912 154.17677
    144.01175 0.00497091 150.28305 154.22261
    165.50578 0.00432174 150.28697 154.27195
    155.48361 0.00462613 150.29085 154.32494
    138.94405 0.00518309 150.29471 154.38194
    134.7745 0.00532301 150.29854 154.44318
    138.46155 0.00514733 150.30234 154.50901
    138.60509 0.00517861 150.30612 154.57986
    135.97191 0.00527748 150.30987 154.65605
    152.32202 0.00470922 150.31361 154.73811
    133.05551 0.00539051 150.3173 154.82647
    134.27056 0.00534166 150.32098 154.92174
    141.06278 0.00506812 150.32462 155.02459
    124.54661 0.00575659 150.32825 155.13566
    131.19394 0.00549191 150.33182 155.25582
    128.42494 0.00558922 150.33539 155.38592
    141.41434 0.00506486 150.33893 155.52698
    140.70344 0.00509306 150.34244 155.68291
    141.98896 0.00505882 150.34593 155.84964
    135.2819 0.00530824 150.34937 156.03146
    120.76759 0.00589424 150.35281 156.22995
    138.39797 0.00516648 150.35621 156.44717
    140.39056 0.00510308 150.35959 156.68563
    141.27737 0.00508514 150.36294 156.9477
    138.87845 0.00514129 150.36626 157.23686
    143.06669 0.00500196 150.36954 157.55643
    144.45335 0.00496552 150.37281 157.91092
    140.15893 0.00507181 150.37606 158.30569
    128.88508 0.00557533 150.37928 158.74636
    122.13887 0.00593775 150.38246 159.24076
    133.48103 0.00538093 150.38564 159.79712
    147.69522 0.00482474 150.38876 160.42631
    139.64564 0.00509834 150.39187 161.14185
    136.85771 0.00517933 150.39497 161.95892
    135.68112 0.00522423 150.398 162.89839
    138.8238 0.00514148 150.40102 163.98428
    149.77371 0.00474586 150.40405 165.24929
    149.63283 0.00475329 150.407 166.7369
    166.07954 0.00433317 150.40996 168.50482
    166.80144 0.00430953 150.41287 170.64431
    162.34049 0.00443707 150.41575 173.29755
    158.85123 0.00451904 150.41863 176.7147
    138.34004 0.00515571 150.42147 181.33489
    157.7417 0.00452627 150.42429 187.89566
    190.52218 0.00376776 150.42706 197.59388
    186.50595 0.00386369 150.42985 212.14634
    196.74583 0.00366359 150.43257 233.77479
    231.17678 0.00308808 150.43526 264.89462
    262.08271 0.00270866 150.43796 307.39795
    270.19173 0.00264223 150.44061 361.873
    303.53189 0.00236 150.44323 426.24335
    379.37483 0.00189159 150.44582 494.51922
    443.45688 0.00161276 150.44839 555.0466
    506.98374 0.00141254 150.45094 590.97965
    515.50619 0.00138847 150.45346 588.6104
    482.68174 0.00147979 150.45596 548.95247
    402.29512 0.00177957 150.45842 486.77928
    321.57098 0.0022256 150.46085 418.46104
    283.91064 0.00252949 150.46326 355.05599
    244.45773 0.00293288 150.46566 301.95553
    222.30843 0.0032214 150.46802 260.87118
    197.79247 0.00360072 150.47034 231.01383
    174.94373 0.00408447 150.47264 210.34724
    170.75742 0.00415086 150.47493 196.49655
    152.80704 0.00468898 150.47718 187.27186
    176.52655 0.00406496 150.47938 181.02051
    168.17865 0.00433066 150.4816 176.60686
    162.58769 0.004475 150.48375 173.32934
    160.05855 0.00450203 150.48591 170.78351
    163.37476 0.00433762 150.48801 168.73279
    139.04301 0.00516231 150.49013 167.04392
    151.92324 0.00473904 150.49219 165.63112
    163.04502 0.00440091 150.49421 164.43725
    128.0495 0.00562146 150.49621 163.42321
    148.01921 0.00489849 150.49822 162.557
    152.50903 0.00471947 150.50016 161.81604
    154.56249 0.00463179 150.5021 161.18107
    146.11268 0.00489341 150.50401 160.63706
    131.26869 0.00539248 150.50589 160.1732
    132.97811 0.00538875 150.50773 159.77963
    140.39209 0.00509302 150.50953 159.45004
    142.34554 0.00505687 150.51136 159.17886
    134.31424 0.00535244 150.51311 158.96228
    159.85921 0.00447493 150.51486 158.7987
    163.0781 0.00436758 150.5166 158.68702
    142.64583 0.0050143 150.51829 158.62883
    144.66368 0.00500572 150.51994 158.62676
    167.24751 0.00433539 150.52159 158.68681
    143.15515 0.00499993 150.52318 158.81987
    146.54524 0.00490166 150.52478 159.04428
    153.78872 0.00463913 150.52633 159.39427
    158.22021 0.00447357 150.52786 159.9279
    164.65944 0.00430323 150.52936 160.7446
    173.31993 0.00408844 150.53083 161.99884
    181.5867 0.00390185 150.53229 163.90512
    170.96076 0.00421238 150.5337 166.73195
    172.32582 0.00421037 150.53511 170.74723
    200.76179 0.00356031 150.53649 176.15161
    198.53714 0.0036388 150.53782 182.97123
    187.93494 0.00383108 150.53912 190.91715
    234.10344 0.00306717 150.54043 199.25139
    270.20369 0.00263812 150.5417 206.60332
    255.36633 0.0027882 150.54294 211.2741
    272.78548 0.00262554 150.54416 212.35971
    305.8702 0.002353 150.54533 210.78061
    258.16966 0.0027966 150.5465 208.54173
    262.15201 0.00272302 150.54762 207.29635
    226.81468 0.00313917 150.54872 207.69809
    228.50175 0.00311544 150.5498 209.31173
    210.48561 0.00340319 150.55086 210.70305
    208.76019 0.00345622 150.55188 209.89328
    204.37695 0.00350758 150.55288 205.70753
    191.6112 0.003778 150.55385 198.72946
    189.03457 0.00381447 150.55479 190.56433
    187.44571 0.0038065 150.55572 182.60684
    171.02517 0.0042113 150.5566 175.65899
    151.59277 0.00471463 150.55747 170.05938
    152.8014 0.00467959 150.55832 165.81709
    153.03328 0.00475149 150.55913 162.76377
    140.10735 0.00507626 150.55991 160.63892
    135.52272 0.00528355 150.56068 159.14909
    140.23675 0.00509731 150.56141 158.13608
    154.96728 0.00459787 150.5621 157.40858
    159.05123 0.00451619 150.56279 156.86224
    157.17657 0.00461778 150.56345 156.43261
    144.82835 0.00495414 150.56406 156.08189
    128.4057 0.00556544 150.56468 155.78844
    155.22608 0.00464174 150.56525 155.53833
    147.07029 0.00489162 150.56578 155.32278
    137.07677 0.00528446 150.56631 155.13543
    152.24746 0.00477312 150.56682 154.97134
    147.43421 0.00483857 150.56728 154.82689
    134.49297 0.00535499 150.56771 154.69896
    140.8042 0.00514281 150.56815 154.58527
    158.02373 0.00451965 150.56853 154.48372
    141.66651 0.00507194 150.5689 154.39269
    153.01755 0.00474125 150.56925 154.31086
    149.72237 0.0048373 150.56952 154.23698
    145.43799 0.00491077 150.56983 154.15838
    149.2372 0.00479378 150.57007 154.09788
    142.58584 0.00499367 150.57029 154.04293
    156.87473 0.00452431 150.57053 153.993
    144.39512 0.00494821 150.57069 153.94746
    133.08227 0.00531618 150.57084 153.90594
    142.29518 0.00504267 150.57098 153.86806
    134.06149 0.00541319 150.57108 153.84865
    130.75382 0.00553304 150.57115 153.81708
    146.06109 0.0049294 150.57118 153.78823
    144.87247 0.00500549 150.57119 153.76189
    138.26675 0.00519955 150.5712 153.73788
    140.8703 0.00507692 150.57118 153.71598
    144.18466 0.00498297 150.5711 153.69605
    123.27418 0.00577191 150.57102 153.67794
    155.07975 0.00460334 150.57093 153.66526
    133.79171 0.00536968 150.57076 153.65042
    127.50686 0.00560387 150.57061 153.63712
    151.97661 0.00469324 150.57042 153.62521
    150.84909 0.00474135 150.5702 153.61459
    146.99234 0.00485258 150.56996 153.60522
    140.16807 0.00509065 150.56968 153.597
    139.43585 0.00518794 150.56939 153.58992
    146.14112 0.00493028 150.56908 153.58389
    127.08715 0.00566935 150.56872 153.57885
    133.02893 0.00535456 150.56834 153.57478
    132.79096 0.0053884 150.56794 153.57161
    147.67639 0.00486191 150.56753 153.56936
    164.9179 0.00431966 150.56707 153.56793
    130.66997 0.00554515 150.56659 153.56732
    127.62483 0.00561312 150.56608 153.5675
    143.14638 0.0049664 150.56553 153.56842
    144.17564 0.00493841 150.565 153.57014
    130.49285 0.0054886 150.56441 153.57255
    141.81833 0.0050504 150.56378 153.57565
    118.12306 0.00608476 150.56316 153.57946
    132.48436 0.00540254 150.56249 153.58392
    143.48145 0.00498755 150.56181 153.58907
    117.60738 0.00611103 150.56108 153.59483
    118.73059 0.00606976 150.56034 153.60124
    131.30308 0.00546468 150.55959 153.60831
    143.1913 0.00505343 150.55877 153.61595
    140.99369 0.00512445 150.55797 153.62425
    134.79604 0.00530064 150.55713 153.63316
    128.51578 0.00556064 150.55624 153.64265
    123.83455 0.00579525 150.55535 153.65277
    141.69085 0.00503948 150.55441 153.66346
    123.39182 0.00579209 150.55348 153.6748
    131.96917 0.00539364 150.5525 153.68672
    136.22965 0.00519875 150.55149 153.69925
    122.67533 0.00579579 150.55047 153.7124
    128.05142 0.00556442 150.5494 153.72613
    130.54963 0.00547264 150.54832 153.74052
    126.24768 0.00567818 150.54723 153.75553
    130.05743 0.00553156 150.54608 153.77115
    127.10895 0.00562863 150.54493 153.78743
    121.17248 0.00587634 150.54373 153.80433
    141.97125 0.00502299 150.54253 153.82194
    155.38082 0.00458526 150.5413 153.84019
    148.1003 0.0048362 150.54002 153.85912
    138.32636 0.00515906 150.53874 153.87876
    138.45914 0.00512595 150.53742 153.89911
    145.00737 0.00492438 150.53608 153.9202
    141.47158 0.00501674 150.53472 153.94203
    128.54512 0.00559739 150.53333 153.96465
    148.06562 0.00487162 150.53189 153.98802
    127.55195 0.00553035 150.53045 154.01223
    130.63841 0.00550937 150.52897 154.03729
    131.21774 0.00549726 150.52748 154.06321
    118.63117 0.00603951 150.52596 154.09005
    147.22538 0.00491468 150.52442 154.11781
    152.72098 0.00473361 150.52284 154.14652
    149.47903 0.00485144 150.52124 154.17627
    129.81412 0.00550045 150.5196 154.20705
    136.6893 0.00518202 150.51796 154.23895
    136.05309 0.00517111 150.51628 154.27198
    146.61482 0.00482786 150.51456 154.3062
    134.75013 0.00526761 150.51283 154.34173
    118.96567 0.00601527 150.51109 154.37857
    121.70468 0.00590575 150.50931 154.41684
    125.64674 0.00572342 150.50749 154.45657
    150.1004 0.0047804 150.50567 154.4979
    139.10052 0.00516722 150.5038 154.54093
    129.72888 0.00547895 150.50192 154.58574
    136.74126 0.00529623 150.50001 154.6325
    140.45389 0.00519647 150.49808 154.68131
    129.66059 0.00556148 150.49609 154.73233
    130.25513 0.00549566 150.49411 154.78583
    150.08604 0.00477733 150.49211 154.84193
    141.46215 0.00506939 150.49006 154.90092
    136.15952 0.00525105 150.488 154.96304
    123.36046 0.00582883 150.48589 155.02861
    138.00852 0.0051863 150.48379 155.0981
    129.48307 0.00551057 150.48165 155.17183
    151.44362 0.00477398 150.47947 155.2504
    142.6267 0.00504017 150.47726 155.33434
    142.29845 0.00504228 150.47506 155.42448
    157.09487 0.00455015 150.47281 155.5217
    156.3475 0.00454682 150.47054 155.627
    159.61368 0.00447125 150.46824 155.7418
    169.38553 0.00423163 150.46591 155.86763
    189.14521 0.00378316 150.46357 156.0066
    147.27858 0.00495041 150.46119 156.16143
    164.50574 0.0043652 150.4588 156.33549
    173.14762 0.00412596 150.45635 156.53387
    193.00182 0.00369498 150.4539 156.76394
    224.66559 0.00320211 150.45145 157.03813
    263.46046 0.00273079 150.44894 157.37783
    278.32214 0.00255823 150.44641 157.81932
    282.59413 0.00252778 150.44385 158.4244
    335.77053 0.00212275 150.44128 159.28765
    383.39171 0.00184701 150.43865 160.54364
    467.54138 0.00152255 150.43602 162.35982
    504.0566 0.0014149 150.43338 164.90466
    508.34204 0.00140059 150.4307 168.30641
    517.56313 0.00138144 150.42798 172.57085
    507.69798 0.0014097 150.42523 177.50846
    447.8208 0.00160162 150.42249 182.61752
    390.85275 0.00184076 150.41971 186.95762
    353.07843 0.00203479 150.41691 189.28227
    327.37371 0.00217969 150.41406 188.7142
    285.9378 0.00249796 150.4112 185.53387
    266.52169 0.0026795 150.40833 180.89934
    215.59561 0.00332637 150.40542 175.97337
    182.01122 0.00394687 150.40248 171.48554
    190.21442 0.0037687 150.39951 167.79148
    187.1187 0.00383047 150.39653 164.97851
    156.29713 0.0045545 150.39351 162.97532
    140.46679 0.00508234 150.39047 161.63177
    163.88408 0.00435046 150.38739 160.77286
    148.98597 0.00481195 150.38429 160.24592
    151.23039 0.00475804 150.3812 159.93376
    160.26914 0.00448153 150.37804 159.7575
    142.72561 0.00501427 150.37491 159.66872
    144.62221 0.00489901 150.3717 159.63879
    146.76612 0.00492635 150.3685 159.65163
    144.70946 0.00498907 150.36524 159.69775
    141.71418 0.00511663 150.36198 159.77152
    140.79899 0.00513186 150.35869 159.86911
    137.91444 0.00518106 150.35536 159.98805
    158.65029 0.00453247 150.35202 160.12644
    123.59229 0.00581601 150.34866 160.28305
    122.79859 0.00582499 150.34525 160.4571
    151.06214 0.00472085 150.34185 160.6479
    136.65975 0.00523077 150.33839 160.85533
    140.08486 0.00511361 150.33494 161.07917
    146.49511 0.00485658 150.33143 161.31961
    152.15483 0.00468737 150.32792 161.5772
    156.71601 0.00455782 150.32437 161.85204
    154.12502 0.00464597 150.32082 162.14514
    146.17835 0.00488477 150.31721 162.45687
    148.40547 0.00478202 150.31359 162.78837
    146.54025 0.0048514 150.30994 163.14089
    135.55678 0.00525288 150.30628 163.51526
    141.41107 0.00504209 150.30256 163.91326
    160.97617 0.004459 150.29885 164.33605
    152.3019 0.00469981 150.2951 164.78555
    129.46069 0.00550039 150.29134 165.26405
    145.02659 0.0049292 150.28754 165.77311
    129.94925 0.00551882 150.28372 166.3158
    131.81062 0.00548694 150.27987 166.8942
    150.73945 0.00476095 150.27599 167.51162
    138.35094 0.00525009 150.2721 168.1719
    134.62226 0.00538086 150.26818 168.87798
    137.66547 0.0052104 150.26423 169.63499
    132.35449 0.00538916 150.26026 170.44681
    129.72689 0.00560062 150.25626 171.3161
    140.46384 0.00516665 150.25224 172.25575
    149.74782 0.00476114 150.24819 173.26832
    161.00545 0.00443013 150.24412 174.36284
    169.86266 0.00421541 150.24002 175.5506
    181.84346 0.00393088 150.2359 176.83475
    158.84275 0.00451162 150.23176 178.2315
    143.54823 0.0049905 150.22759 179.75239
    158.14136 0.00453631 150.22337 181.41455
    178.58275 0.00398044 150.21917 183.2338
    161.20605 0.00439814 150.21491 185.23155
    149.67565 0.00476568 150.21064 187.43334
    157.51071 0.00455115 150.20635 189.86469
    176.81076 0.00403873 150.20201 192.56189
    158.30024 0.00452188 150.19767 195.56124
    164.39666 0.00434495 150.19332 198.91133
    164.58872 0.00431786 150.18892 202.6711
    180.80775 0.0039269 150.18449 206.90425
    189.05221 0.00376394 150.18004 211.6991
    169.7954 0.0042132 150.17558 217.15163
    192.43548 0.00372889 150.17109 223.39031
    202.85768 0.00355308 150.16656 230.57706
    210.81911 0.00341702 150.16202 238.90288
    220.57586 0.00326785 150.15744 248.63833
    232.82563 0.00307288 150.15285 260.12543
    235.06169 0.00302873 150.14822 273.88174
    243.78953 0.00296253 150.14359 290.71951
    295.93164 0.00242558 150.13891 311.95756
    322.62522 0.0021971 150.13422 339.93882
    370.16354 0.00192164 150.12951 378.59346
    407.92584 0.00174769 150.12476 434.40295
    477.80031 0.00149317 150.12 517.17785
    554.299 0.00128157 150.11521 640.01956
    703.26289 0.00101095 150.11038 818.56352
    828.52575 0.00085805 150.10554 1067.23058
    1041.01427 0.00068604 150.10068 1394.81735
    1390.57736 0.00051259 150.09578 1797.69097
    1859.9021 0.00038251 150.09089 2250.47714
    2501.74901 0.00028486 150.08594 2696.83016
    3212.17797 0.0002217 150.08098 3039.69041
    3693.33146 0.00019269 150.07598 3167.36492
    3806.63992 0.00018763 150.07097 3027.63244
    3364.93267 0.00021331 150.06595 2677.46144
    2542.30278 0.00028348 150.06088 2229.22755
    1816.51696 0.00039712 150.05577 1778.21651
    1325.77382 0.00054394 150.05067 1379.18885
    977.86589 0.00073427 150.04554 1055.61144
    798.30684 0.00090004 150.04038 811.00152
    635.21447 0.00112688 150.0352 635.9312
    563.97634 0.00126887 150.02999 515.81583
    458.46056 0.00157648 150.02474 435.13351
    400.19879 0.00180512 150.01951 380.81921
    378.64162 0.00189491 150.01421 343.35995
    330.87228 0.00215598 150.00891 316.38314
    345.74389 0.00206807 150.00357 296.06594
    294.96489 0.00246014 149.99822 280.14591
    256.80045 0.00279797 149.99284 267.32494
    281.25134 0.00253632 149.98744 256.85222
    248.36986 0.00288427 149.982 248.23151
    251.72964 0.0028586 149.97654 241.1524
    293.62544 0.00243081 149.97108 235.38281
    293.42014 0.00243838 149.96557 230.76581
    266.35784 0.00268377 149.96006 227.20988
    276.27267 0.00257331 149.95449 224.67091
    292.33662 0.00244722 149.94893 223.19327
    299.8987 0.00238779 149.94331 222.92133
    295.55724 0.00241115 149.93769 224.19279
    286.57899 0.00246881 149.93205 227.63137
    320.41647 0.00221119 149.92639 234.27735
    336.32324 0.00213266 149.9207 245.69847
    326.78598 0.00219653 149.91496 263.92153
    328.02528 0.00217646 149.90922 291.2578
    321.0717 0.00221707 149.90345 329.65487
    371.92876 0.00191555 149.89766 379.97708
    393.96113 0.0018047 149.89186 440.94434
    442.66755 0.0016113 149.88599 507.64042
    481.36393 0.00148541 149.88014 570.0966
    572.09619 0.00125131 149.87426 612.57431
    570.34772 0.00125147 149.86833 619.6523
    557.19081 0.00127574 149.86241 587.91134
    517.93685 0.00137821 149.85645 529.33905
    415.38883 0.00173048 149.85046 460.65513
    327.67782 0.00218103 149.84445 394.39569
    290.61793 0.00247858 149.83841 337.2258
    255.71502 0.00280022 149.83236 291.65471
    222.48908 0.00324245 149.82629 257.59889
    198.15139 0.00363219 149.82017 233.35068
    185.49095 0.00386375 149.81404 216.66451
    165.99067 0.00432605 149.80789 205.30184
    177.74629 0.00405962 149.80173 197.4554
    195.16495 0.00369253 149.79551 191.84662
    173.71124 0.00409337 149.78931 187.63615
    143.55997 0.00495958 149.78304 184.32717
    150.88135 0.00473893 149.77677 181.62469
    165.17477 0.00435145 149.77047 179.35734
    161.31909 0.00447727 149.76415 177.42268
    176.76104 0.00403417 149.75782 175.74958
    149.0366 0.00483691 149.75145 174.29113
    136.00907 0.00528845 149.74507 173.00939
    163.33585 0.00439431 149.73865 171.87551
    172.87623 0.00413408 149.7322 170.86763
    140.58087 0.0051136 149.72574 169.96625
    151.6968 0.00472943 149.71925 169.1574
    139.94847 0.00512091 149.71274 168.42801
    150.08115 0.00479568 149.70621 167.76776
    137.45579 0.00532877 149.69964 167.1685
    150.94563 0.00478348 149.69307 166.62243
    146.74134 0.00488008 149.68646 166.12403
    145.17295 0.00498074 149.67982 165.66768
    169.52692 0.00424116 149.67319 165.24894
    151.43213 0.00470599 149.66651 164.86418
    138.18769 0.00512909 149.65982 164.50973
    157.67715 0.00453348 149.65309 164.18309
    155.91586 0.00457923 149.64634 163.88147
    142.02405 0.00500549 149.63959 163.60272
    132.72018 0.00539458 149.63278 163.34496
    136.77328 0.00526367 149.62597 163.1063
    143.42615 0.0049612 149.61912 162.88545
    154.55111 0.00460942 149.61226 162.68092
    145.52527 0.00489119 149.60539 162.49151
    122.85705 0.00585763 149.59845 162.31618
    122.238 0.0058325 149.59152 162.15388
    130.89122 0.00545073 149.58457 162.00392
    152.24537 0.00471307 149.57759 161.86537
    147.02781 0.00489644 149.57057 161.73752
    140.528 0.00510192 149.56355 161.61985
    137.61259 0.00518612 149.5565 161.51164
    144.00011 0.00499047 149.54944 161.41253
    140.09025 0.00513057 149.54232 161.32191
    119.70413 0.00602228 149.53521 161.2394
    123.10968 0.0058282 149.52805 161.16463
    143.11884 0.00501946 149.5209 161.0972
    124.52827 0.00577752 149.51371 161.03683
    129.01629 0.00554116 149.50648 160.9832
    143.85317 0.00498555 149.49926 160.93603
    146.17185 0.00490928 149.49197 160.89507
    133.96261 0.00539473 149.48469 160.86013
    118.48252 0.00608401 149.4774 160.831
    138.98913 0.0051776 149.47006 160.80748
    140.57989 0.0051068 149.4627 160.78936
    141.53546 0.00502399 149.45532 160.77655
    127.63784 0.00568263 149.44792 160.76889
    127.92354 0.00564414 149.44049 160.76625
    142.12648 0.00504204 149.43305 160.76856
    130.56511 0.00547396 149.42557 160.77561
    136.32204 0.00522496 149.41809 160.78742
    178.78906 0.00401719 149.41056 160.80386
    191.22169 0.00376436 149.40303 160.82487
    190.21697 0.00377926 149.39547 160.85041
    161.39804 0.00443341 149.38788 160.88035
    183.33983 0.00392512 149.38026 160.91471
    193.58246 0.00371515 149.37266 160.95351
    228.82149 0.00313491 149.36499 160.99659
    243.39441 0.00295648 149.35731 161.04405
    291.64616 0.00246122 149.34961 161.09576
    282.58981 0.00250779 149.34186 161.15177
    256.68761 0.00278256 149.33414 161.21216
    235.54729 0.00305261 149.32637 161.27681
    229.85111 0.00314401 149.31857 161.34583
    220.8731 0.00324588 149.31076 161.41912
    202.19256 0.00352283 149.30292 161.49679
    197.26254 0.0036296 149.29505 161.57891
    187.16066 0.00381446 149.28719 161.66542
    177.50953 0.00401775 149.27927 161.75645
    193.36542 0.0036936 149.27133 161.85194
    193.44735 0.00369636 149.26337 161.95202
    159.74239 0.00451843 149.25541 162.05683
    143.37357 0.00506333 149.24741 162.16627
    152.68795 0.0047122 149.23938 162.28056
    153.40649 0.00462717 149.23135 162.39966
    160.19107 0.00444381 149.22327 162.52368
    144.52726 0.00496172 149.21518 162.65284
    146.71531 0.00489881 149.20709 162.78709
    144.33263 0.00493634 149.19894 162.92664
    142.83757 0.005015 149.19078 163.07148
    153.07026 0.00468848 149.1826 163.2218
    144.59897 0.00505567 149.17439 163.37783
    153.54607 0.00469815 149.16618 163.53953
    149.22632 0.0047903 149.15792 163.70844
    169.95776 0.00420771 149.14967 163.88208
    179.72436 0.00396595 149.14135 164.0619
    185.22727 0.00386139 149.13305 164.24827
    178.2403 0.0039974 149.12471 164.44105
    196.8902 0.00362481 149.11635 164.64072
    220.50223 0.003246 149.10797 164.84721
    246.80148 0.00289655 149.09955 165.06084
    229.12645 0.00312204 149.09114 165.28203
    234.58074 0.00302686 149.08268 165.51068
    278.05338 0.00256423 149.07421 165.74735
    289.482 0.00246761 149.06571 165.99199
    263.81538 0.00271565 149.05719 166.24503
    276.21394 0.00262003 149.04865 166.51593
    261.17641 0.0027385 149.04008 166.78667
    253.82331 0.00280762 149.0315 167.0669
    223.80941 0.00318423 149.02289 167.35659
    219.62129 0.00323122 149.01426 167.6563
    211.57198 0.00337818 149.00561 167.96656
    200.2706 0.00356532 148.99694 168.28739
    182.88216 0.00389303 148.98823 168.61961
    174.77315 0.00408411 148.97952 168.96325
    179.19355 0.00401068 148.97078 169.31896
    171.87352 0.00417584 148.96202 169.68747
    166.6777 0.00425701 148.95324 170.06884
    155.14631 0.00462226 148.94442 170.46405
    142.20866 0.00501778 148.93561 170.87325
    148.2628 0.00479293 148.92675 171.29723
    145.74374 0.00489127 148.91787 171.73692
    155.83665 0.00459974 148.90898 172.19249
    157.28654 0.00459027 148.90005 172.66516
    124.86763 0.00570031 148.89113 173.15518
    140.35803 0.0050834 148.88215 173.66357
    139.66241 0.00510382 148.87317 174.19157
    137.03107 0.00518928 148.86418 174.73944
    110.39347 0.00652306 148.85512 175.30876
    134.19421 0.00535244 148.84609 175.90944
    157.12706 0.00452474 148.837 176.52387
    124.72498 0.00572359 148.82791 177.16313
    122.65426 0.00585299 148.81879 177.82765
    149.9997 0.00478881 148.80965 178.51957
    142.39372 0.00504656 148.80049 179.23945
    132.60587 0.00542639 148.7913 179.9892
    162.96639 0.00443757 148.78211 180.77095
    181.85471 0.00393871 148.77289 181.58542
    160.93386 0.00446549 148.76362 182.43544
    148.13466 0.00483785 148.75438 183.32201
    159.61687 0.00447785 148.74505 184.24766
    162.1232 0.00440921 148.73575 185.21537
    186.39112 0.0038881 148.72643 186.22636
    169.53966 0.00424071 148.71705 187.28449
    178.84193 0.00403715 148.7077 188.39138
    195.94343 0.00366395 148.69826 189.55063
    168.7017 0.00427913 148.68885 190.76644
    161.25654 0.00444238 148.67943 192.04089
    188.29431 0.00384348 148.66994 193.37944
    172.73064 0.00421268 148.66046 194.78475
    159.715 0.00448171 148.65094 196.26226
    163.59944 0.00438386 148.64141 197.81804
    163.03801 0.00439662 148.63187 199.45575
    164.58567 0.00432354 148.6223 201.18355
    163.13743 0.00439971 148.6127 203.00607
    166.11004 0.00432183 148.60307 204.93183
    161.75426 0.00443899 148.59345 206.97053
    151.91756 0.00470701 148.58379 209.12898
    138.27716 0.00515765 148.57409 211.42056
    153.2654 0.00466129 148.5644 213.85493
    161.82506 0.00440755 148.55465 216.44848
    172.94969 0.0041358 148.54492 219.29459
    179.78252 0.0039906 148.53515 222.27125
    184.1852 0.0038937 148.52537 225.49129
    185.63711 0.00383543 148.51557 229.00391
    187.37678 0.00381877 148.50572 232.88582
    187.49135 0.00383416 148.49586 237.23858
    174.25763 0.00411585 148.486 242.17449
    210.97758 0.00340212 148.47611 247.81974
    221.33517 0.00322093 148.46619 254.26127
    215.23186 0.00331908 148.45623 261.5303
    246.91126 0.00289368 148.44629 269.54497
    238.84088 0.00298919 148.43632 278.02689
    219.64438 0.00326395 148.42629 286.47004
    242.15455 0.00296403 148.41628 294.17775
    251.88055 0.00284316 148.40622 300.71315
    269.14214 0.00266731 148.39618 306.32113
    275.39795 0.00260747 148.38608 311.74956
    284.31654 0.00253493 148.37598 317.76193
    305.29148 0.00235506 148.36584 324.87226
    296.10626 0.00241791 148.35568 333.39825
    303.95846 0.00235485 148.34551 343.42418
    317.78484 0.00223926 148.33535 355.24632
    326.07353 0.00218938 148.32511 368.86759
    356.34239 0.0020025 148.31487 384.37717
    383.42816 0.00185605 148.30462 401.93704
    415.4846 0.00172494 148.29434 421.78237
    445.99886 0.00160518 148.28405 444.19206
    454.44893 0.00156887 148.2737 469.58843
    450.23108 0.00159053 148.26337 498.44004
    459.61912 0.00155507 148.25302 531.38663
    582.68454 0.0012299 148.24264 569.23521
    668.29285 0.00106626 148.23224 612.92644
    646.58562 0.00110328 148.22181 663.78172
    714.66903 0.00099952 148.21137 723.4162
    849.98571 0.00084049 148.20089 794.19256
    984.32224 0.00086699 148.19042 879.6498
    1132.16112 0.00075102 148.17991 985.26982
    1300.45624 0.00065238 148.16937 1120.62872
    1516.4126 0.00055883 148.15884 1301.7365
    1816.50644 0.00046723 148.14825 1555.65197
    2159.83842 0.00039324 148.13766 1925.05281
    2687.89825 0.0003157 148.12706 2470.50224
    3214.02005 0.00026317 148.11641 3270.71678
    3988.14496 0.00021238 148.10578 4409.60001
    5213.0523 0.00016254 148.09511 5958.61733
    6755.47648 0.00012551 148.0844 7945.99109
    8597.18262 0.00009865 148.0737 10313.32332
    11267.8306 0.00007539 148.06294 12873.92935
    14114.19974 0.00006007 148.0522 15238.58858
    16670.66408 0.00005091 148.04141 16818.52987
    18215.45774 0.00004665 148.03062 17051.12078
    17760.59745 0.00004778 148.0198 15839.95252
    15400.01551 0.00005525 148.00897 13646.39338
    12241.77779 0.00006962 147.99811 11095.42396
    9009.06976 0.00009497 147.98723 8640.94093
    6755.35248 0.00012649 147.97632 6525.00016
    5128.13901 0.00016671 147.96543 4841.12097
    3901.43496 0.00021872 147.95447 3581.35951
    3102.15182 0.00027463 147.9435 2686.138
    2535.25412 0.00033596 147.93253 2071.26767
    2092.35835 0.0004078 147.92152 1654.92074
    1781.41825 0.00048003 147.91051 1370.8621
    1553.46678 0.00054942 147.89946 1170.73941
    1320.73199 0.0006465 147.8884 1023.52034
    1084.35343 0.00078704 147.87732 910.04672
    953.71253 0.00089569 147.86622 819.1259
    864.44267 0.00098467 147.85507 744.32842
    817.57646 0.00104824 147.84396 681.56064
    741.64199 0.00114645 147.83279 628.27892
    686.19336 0.00123685 147.8216 582.59767
    591.9043 0.00144898 147.81041 543.11974
    518.18452 0.00165111 147.79917 508.82938
    502.27318 0.00169382 147.78793 478.84301
    496.85455 0.00170968 147.77668 452.53337
    436.62963 0.00195569 147.76537 429.31555
    399.02882 0.00214299 147.75408 408.74478
    380.39641 0.00223858 147.74275 390.48416
    369.65798 0.00229809 147.73141 374.216
    351.78588 0.00241863 147.72005 359.72227
    337.30844 0.00251989 147.70866 346.80755
    319.86307 0.00267012 147.69727 335.33529
    316.63214 0.0026987 147.68583 325.25459
    331.78579 0.00255757 147.67437 316.57224
    303.48357 0.00280314 147.66293 309.4253
    293.77385 0.00289198 147.65143 304.05932
    284.74912 0.00296864 147.63991 300.84195
    293.01373 0.00288781 147.6284 300.20929
    280.13707 0.00301446 147.61685 302.53996
    248.39206 0.00341292 147.6053 307.98237
    268.65431 0.00317546 147.59369 316.23618
    288.83483 0.00294853 147.5821 326.26546
    279.82707 0.0030253 147.57049 335.89657
    277.44005 0.00305702 147.55883 341.70983
    297.95897 0.00284814 147.54718 340.13335
    305.56188 0.00278491 147.53549 330.06474
    298.80446 0.00285928 147.52378 313.87092
    283.95245 0.00301697 147.51209 295.28124
    257.43792 0.0032945 147.50031 277.16737
    243.93459 0.00347999 147.48857 261.14927
    223.30927 0.00381481 147.47676 247.85055
    206.50497 0.00411242 147.46498 237.28477
    240.10713 0.00353959 147.45316 229.12413
    229.98675 0.003696 147.44132 222.86061
    197.46605 0.0043148 147.42947 217.998
    198.67796 0.00428041 147.41758 214.10968
    208.72807 0.0040737 147.40568 210.88371
    207.07667 0.00408812 147.39376 208.11728
    194.68436 0.00436598 147.38183 205.67848
    199.54007 0.00424611 147.36988 203.49401
    189.84319 0.00448705 147.35788 201.51701
    200.91982 0.00423064 147.34591 199.71997
    211.89525 0.00402364 147.3339 198.0899
    188.63952 0.00451453 147.32184 196.61869
    178.41376 0.00476532 147.30981 195.31266
    194.09938 0.0043844 147.29771 194.18855
    201.91458 0.00424212 147.28562 193.28637
    207.59799 0.00412123 147.27352 192.68015
    181.40947 0.00469858 147.26138 192.48501
    186.6561 0.00457554 147.24925 192.86857
    219.12881 0.00388429 147.23707 194.03114
    213.89649 0.00399125 147.22487 196.18229
    213.50276 0.00398184 147.21269 199.47007
    217.35629 0.00389848 147.20045 203.90519
    218.18811 0.00387724 147.1882 209.2575
    239.89988 0.00352437 147.17593 214.89511
    258.15031 0.00328021 147.16366 219.68511
    255.22593 0.00331231 147.15135 221.98008
    262.30316 0.003237 147.13903 220.61903
    253.62781 0.00334949 147.12669 215.83167
    241.81019 0.00353943 147.11433 209.05218
    239.49557 0.00356831 147.10195 201.78511
    226.20358 0.00375943 147.08955 195.03049
    219.15497 0.00387227 147.07714 189.27081
    220.78662 0.00385715 147.06469 184.65043
    192.54785 0.00441758 147.05223 181.10738
    195.52683 0.00430882 147.03977 178.45727
    210.17154 0.00401352 147.02728 176.48643
    218.75099 0.00388744 147.01475 174.99232
    228.77707 0.00370538 147.00224 173.81755
    230.23091 0.00369403 146.98969 172.85192
    210.36249 0.00404124 146.97712 172.02359
    197.97287 0.00428628 146.96453 171.29056
    204.01472 0.00419285 146.95191 170.62662
    248.39098 0.00343142 146.9393 170.10938
    267.22732 0.00316573 146.92665 169.54437
    245.72203 0.00346141 146.91399 169.01668
    267.33093 0.00316325 146.90132 168.52203
    294.30536 0.00285826 146.8886 168.05602
    324.77811 0.00261557 146.87589 167.61606
    338.85296 0.00252258 146.86314 167.19949
    360.98882 0.00236965 146.8504 166.804
    393.06305 0.00215887 146.83762 166.42833
    446.942 0.00189922 146.82483 166.0706
    467.40059 0.00181964 146.81203 165.72994
    433.12889 0.00195923 146.79918 165.4051
    404.88273 0.00209469 146.78637 165.09509
    369.85717 0.00230575 146.77348 164.79937
    308.28275 0.00277212 146.76058 164.51698
    309.27091 0.00275374 146.7477 164.24769
    279.88026 0.00304475 146.73475 164.05554
    246.68565 0.00344637 146.72183 163.81071
    242.25403 0.00349965 146.70887 163.57762
    222.86571 0.00382111 146.6959 163.35574
    197.62221 0.00433161 146.6829 163.14501
    187.85888 0.00463862 146.66988 162.94512
    177.13519 0.00485056 146.65686 162.75584
    181.09886 0.0047271 146.64381 162.57723
    185.00094 0.00461632 146.63073 162.409
    179.70441 0.00472431 146.61765 162.25136
    176.98516 0.00483189 146.60454 162.10418
    165.1448 0.00518713 146.59142 161.96747
    153.88097 0.0055538 146.57827 161.84146
    163.82045 0.00517857 146.56512 161.72619
    179.93936 0.0047273 146.55196 161.62198
    200.79763 0.00423855 146.53875 161.52898
    164.75445 0.00516748 146.52554 161.4475
    167.82275 0.00505916 146.51231 161.37796
    190.11885 0.00445315 146.49905 161.32074
    186.38304 0.00454972 146.48579 161.27643
    185.21397 0.00460112 146.47249 161.24554
    180.51149 0.00472931 146.4592 161.22882
    184.102 0.00460433 146.44589 161.22701
    177.92703 0.00478799 146.43255 161.24103
    163.56989 0.00519058 146.41917 161.27189
    192.92032 0.0044099 146.40579 161.32078
    196.36039 0.00431545 146.39241 161.38913
    179.96641 0.00470905 146.379 161.47835
    145.43613 0.0058386 146.36556 161.59031
    163.33824 0.0052153 146.35213 161.727
    155.97171 0.00549119 146.33866 161.89071
    151.47874 0.00567613 146.32516 162.08429
    160.17294 0.0052948 146.31168 162.31065
    158.48037 0.00536448 146.29816 162.5736
    151.79789 0.00561506 146.28464 162.8771
    152.49463 0.00553906 146.27107 163.22606
    154.08402 0.005456 146.2575 163.62656
    144.21823 0.00588596 146.24392 164.08481
    137.38682 0.0062279 146.23031 164.60929
    135.48623 0.00624336 146.21668 165.20893
    139.92835 0.00613757 146.20303 165.89522
    149.61716 0.00570091 146.18938 166.68233
    155.90837 0.00545636 146.17573 167.58571
    147.03065 0.0058161 146.16201 168.6264
    159.39474 0.00536217 146.14832 169.82799
    133.20928 0.00648921 146.13457 171.22132
    128.42708 0.00665264 146.12083 172.84596
    146.38505 0.00580612 146.10708 174.74922
    143.71734 0.00595827 146.09328 176.99907
    152.94409 0.005603 146.07951 179.68562
    167.73621 0.0051042 146.06566 182.94904
    158.52267 0.0054246 146.05184 187.01721
    167.48927 0.00512097 146.038 192.26391
    166.05231 0.00512891 146.02413 199.33604
    171.77151 0.00495542 146.01025 209.27131
    196.18915 0.00433893 145.99633 223.67085
    203.21576 0.0041907 145.98242 244.77588
    196.91334 0.00431532 145.96849 275.30173
    249.41358 0.00341688 145.95453 318.12949
    297.49343 0.00283436 145.94056 375.39305
    332.09067 0.00256193 145.92656 447.58322
    417.57522 0.00205583 145.91256 532.17692
    591.55063 0.0014384 145.89855 621.64318
    750.66989 0.00112337 145.88451 701.74295
    924.50736 0.00091446 145.87045 752.03811
    984.81301 0.00086009 145.85638 756.22774
    911.58595 0.00092848 145.84229 715.95263
    741.43216 0.00115149 145.82819 649.86598
    583.73307 0.00145326 145.81406 578.6526
    475.45488 0.00177576 145.79992 515.97983
    419.03253 0.00203811 145.78574 467.36854
    343.35489 0.00246555 145.77158 432.07793
    341.17395 0.00248615 145.75741 404.73713
    307.46076 0.00279809 145.74317 378.31856
    292.79504 0.00292899 145.72895 348.9188
    277.41075 0.0030926 145.7147 317.43799
    244.95551 0.0035054 145.70045 286.85892
    212.30209 0.00404416 145.68618 259.57328
    197.32006 0.00432982 145.67188 236.68505
    190.79102 0.00445308 145.65758 218.41773
    176.86844 0.00481681 145.64326 204.43786
    183.95508 0.00461814 145.62891 194.05214
    169.86429 0.00505752 145.61455 186.47119
    139.47287 0.00609346 145.60018 180.9251
    153.74918 0.00554859 145.58579 176.79031
    148.9673 0.0057572 145.57139 173.61033
    158.81543 0.00534604 145.55695 171.07302
    155.66192 0.0054565 145.54252 168.98454
    152.39108 0.00559826 145.52803 167.21997
    139.57269 0.00615692 145.51357 165.70286
    133.1834 0.00645079 145.49907 164.38216
    126.44907 0.00672441 145.48458 163.22092
    123.44601 0.00694517 145.47005 162.19367
    138.7751 0.00615981 145.45551 161.27851
    130.87033 0.00651608 145.44095 160.45923
    120.63057 0.00703104 145.42637 159.72221
    123.02757 0.00694799 145.41179 159.05566
    124.48997 0.00687082 145.39718 158.451
    126.52315 0.00675398 145.38255 157.89978
    125.96224 0.00682381 145.36793 157.39577
    123.98026 0.00698468 145.35324 156.93326
    131.43558 0.00652715 145.33859 156.50723
    127.35135 0.00665982 145.32391 156.11403
    124.6466 0.00682162 145.30919 155.74971
    118.04229 0.00721129 145.29447 155.4115
    123.41572 0.00695432 145.27974 155.09668
    121.11607 0.00710865 145.26498 154.80271
    119.7983 0.00711846 145.25022 154.52793
    111.04702 0.00775156 145.23543 154.27022
    130.49947 0.00663494 145.22064 154.02826
    120.39764 0.00709255 145.2058 153.80054
    137.52642 0.00625158 145.19098 153.58574
    121.16015 0.00708955 145.17614 153.38298
    118.62393 0.00725466 145.16127 153.18418
    115.86188 0.00730034 145.14639 153.00239
    122.73458 0.00690549 145.13148 152.82987
    126.64499 0.00674253 145.11658 152.66584
    131.87469 0.00642834 145.10165 152.50982
    131.23861 0.00645706 145.08671 152.36106
    114.45968 0.00750795 145.07175 152.21917
    109.4339 0.00783239 145.05675 152.08363
    113.67604 0.00747639 145.04177 151.95396
    104.41902 0.00823902 145.02677 151.82989
    116.42129 0.0073695 145.01175 151.71093
    121.46911 0.00710416 144.99671 151.59685
    127.10953 0.00678629 144.98164 151.48731
    126.95045 0.00670879 144.96659 151.38202
    119.32775 0.00710462 144.95151 151.2808
    121.01818 0.00704961 144.9364 151.18334
    117.06837 0.00728904 144.92129 151.08945
    124.46994 0.00689038 144.90614 150.99897
    122.24566 0.00691221 144.891 150.91167
    122.87751 0.00693827 144.87584 150.82747
    108.33701 0.0079746 144.86064 150.74609
    108.94713 0.00779741 144.84547 150.66754
    125.70874 0.00674582 144.83024 150.59157
    127.3383 0.00677222 144.81502 150.51808
    120.42169 0.00710792 144.79979 150.44703
    128.16486 0.00672973 144.78453 150.37822
    112.29868 0.00768601 144.76926 150.31164
    114.90371 0.00740213 144.75397 150.24715
    133.07812 0.0063894 144.73867 150.18467
    130.61244 0.00650428 144.72335 150.12416
    123.55784 0.00685745 144.708 150.0655
    100.76427 0.0085415 144.69266 150.00867
    127.2571 0.00679748 144.67729 149.9536
    127.75283 0.00677485 144.66191 149.90019
    111.54477 0.00758154 144.64654 149.84849
    130.21932 0.00651763 144.63111 149.79833
    134.52124 0.00631964 144.61569 149.74978
    128.57613 0.00664549 144.60023 149.70272
    136.14808 0.00627929 144.58481 149.65716
    145.18696 0.00585875 144.56933 149.61306
    133.92202 0.00641882 144.55384 149.57036
    148.67379 0.00576115 144.53835 149.5291
    141.53927 0.00601633 144.52281 149.4892
    171.33513 0.00498852 144.50729 149.45066
    171.18648 0.00494654 144.49176 149.41349
    173.31369 0.00489928 144.47619 149.37762
    171.97082 0.00496768 144.46061 149.34309
    182.27344 0.00470016 144.44502 149.30987
    199.99064 0.00426323 144.42942 149.27796
    242.51535 0.00352177 144.4138 149.24737
    257.37177 0.00330938 144.39816 149.21808
    269.57086 0.00315506 144.38252 149.18935
    292.42862 0.00291039 144.36684 149.16271
    302.66798 0.00283348 144.35117 149.13741
    313.1332 0.00271795 144.33548 149.11347
    298.19761 0.00284402 144.31976 149.09087
    285.0913 0.00299467 144.30405 149.0697
    283.89966 0.0029915 144.2883 149.04991
    288.16283 0.00295695 144.27256 149.03325
    287.8789 0.00294632 144.25679 149.01566
    265.0237 0.00320738 144.241 149.00033
    248.26452 0.00341322 144.22521 148.98658
    228.08896 0.0037202 144.20938 148.97441
    220.47672 0.00384206 144.19357 148.96392
    196.72706 0.00436745 144.17775 148.9552
    172.40763 0.00494892 144.16187 148.9482
    180.84719 0.00470721 144.14601 148.94312
    190.72082 0.00447794 144.13013 148.93999
    177.56307 0.00482768 144.11422 148.93887
    182.74079 0.00465121 144.09833 148.93996
    153.12524 0.0055999 144.08238 148.94325
    156.0336 0.00545564 144.06645 148.949
    151.68355 0.00556845 144.05048 148.95722
    156.04415 0.0054461 144.03452 148.96817
    161.54948 0.00523222 144.01854 148.98199
    142.7932 0.00591628 144.00253 148.99884
    140.84476 0.00600377 143.98653 149.019
    143.1621 0.00596782 143.97049 149.04264
    141.84867 0.00599915 143.95446 149.0701
    137.00514 0.00617683 143.93841 149.10167
    133.91827 0.0064178 143.92233 149.13763
    135.7716 0.00635634 143.90625 149.17846
    151.65195 0.00563696 143.89017 149.22453
    140.26426 0.0060963 143.87404 149.27633
    130.89117 0.00658734 143.85793 149.33451
    139.11455 0.006139 143.84177 149.39958
    145.23057 0.00578957 143.82564 149.47244
    164.40317 0.00517201 143.80947 149.55378
    162.02189 0.00527491 143.79328 149.71242
    176.38494 0.00484777 143.77709 149.81422
    183.8274 0.00464535 143.76086 149.92789
    182.85971 0.00465957 143.74465 150.0552
    182.64538 0.00463763 143.72842 150.19776
    180.52094 0.00468305 143.71216 150.35779
    192.6339 0.00438528 143.69591 150.53799
    205.29536 0.00413675 143.67961 150.74115
    224.6347 0.00376659 143.66332 150.97124
    257.57847 0.00328307 143.64704 151.23246
    298.63607 0.00281953 143.6307 151.53035
    314.98939 0.00269808 143.61437 151.87193
    374.19761 0.00227384 143.59801 152.2652
    397.67873 0.00212936 143.58165 152.72138
    436.29354 0.00193893 143.56527 153.29065
    494.8718 0.00170869 143.5489 153.9196
    571.28886 0.00148473 143.53249 154.67373
    641.67466 0.00132029 143.51607 155.59723
    685.6703 0.00123285 143.49966 156.76618
    730.11842 0.00116077 143.4832 158.30575
    713.07903 0.00119158 143.46675 160.4498
    690.76839 0.00123273 143.45027 163.48178
    629.37925 0.00135767 143.43379 167.89605
    580.77185 0.00146662 143.4173 174.31218
    526.52907 0.00161057 143.40077 183.40755
    468.56034 0.00181487 143.38425 195.79383
    413.53719 0.0020475 143.36775 211.7883
    398.57672 0.00212735 143.35118 231.08372
    403.36773 0.00210068 143.33462 252.43522
    392.23851 0.00216454 143.31804 273.05501
    366.79487 0.00232464 143.30147 288.42015
    351.60838 0.00241629 143.28486 293.53251
    360.07076 0.00236426 143.26823 286.38209
    317.78013 0.00269372 143.2516 269.81223
    271.7569 0.00313785 143.23495 248.98105
    244.27797 0.00349516 143.21831 228.10581
    229.95226 0.00370065 143.20164 209.6114
    200.15283 0.00425626 143.18495 194.56649
    172.73039 0.00494796 143.16827 183.10302
    161.09992 0.00529263 143.15154 174.85285
    159.18575 0.00539437 143.13482 169.1728
    143.60539 0.00593087 143.1181 165.3842
    143.5288 0.00594795 143.10135 162.90607
    155.34325 0.00550297 143.0846 161.2938
    142.34097 0.00600867 143.06781 160.25223
    153.30694 0.00559914 143.05102 159.59629
    135.76417 0.00631307 143.03424 159.21946
    153.5939 0.00558487 143.01742 159.06619
    178.69419 0.00474202 143.00062 159.10958
    155.62247 0.00547901 142.98375 159.34568
    141.12918 0.00604628 142.9669 159.7903
    139.77275 0.00610587 142.95005 160.48393
    131.27714 0.00651534 142.93316 161.50321
    144.81922 0.00591682 142.91628 162.97326
    135.21771 0.00633366 142.89936 165.07788
    129.93308 0.00658386 142.88247 168.06124
    142.05317 0.00598169 142.86555 172.20324
    158.99882 0.00531967 142.8486 177.76199
    176.69851 0.00478993 142.83165 184.90206
    188.92435 0.00443839 142.81467 193.56885
    183.54986 0.00456466 142.79771 203.3717
    202.49331 0.00418485 142.78073 213.38568
    219.92314 0.00386249 142.76371 222.03025
    232.42355 0.00365065 142.74671 227.55125
    237.60456 0.0036134 142.72967 229.36232
    225.51286 0.00382733 142.71265 229.00506
    221.2064 0.00385385 142.6956 229.36003
    249.91513 0.00341034 142.67853 233.48807
    234.31845 0.00361459 142.66147 244.11506
    257.24732 0.00329596 142.64436 263.66588
    267.40225 0.00316732 142.62726 294.01501
    315.19536 0.00268394 142.61016 335.92862
    382.81428 0.00220444 142.59301 388.51422
    461.35254 0.00183502 142.57588 447.98581
    530.17517 0.00160567 142.55873 506.4846
    549.17408 0.00155719 142.54157 551.05629
    625.00932 0.00136226 142.5244 566.96412
    585.99768 0.0014534 142.5072 547.57977
    487.17841 0.00174038 142.49001 500.33289
    430.36217 0.00197681 142.47279 439.8907
    320.88833 0.00266043 142.45558 378.66859
    260.3993 0.00327835 142.43836 324.04808
    222.40921 0.00384059 142.4211 279.17464
    209.25365 0.00408855 142.40385 244.6606
    191.4812 0.00449238 142.38655 219.44536
    161.75982 0.00539273 142.36929 201.71443
    153.28607 0.00564923 142.352 189.52677
    152.93065 0.00557946 142.33468 181.14283
    150.60581 0.00568408 142.31737 175.25811
    144.96843 0.00593492 142.30002 170.9652
    144.55447 0.00591648 142.28269 167.69071
    128.89552 0.00669281 142.26534 165.09385
    134.0982 0.00638639 142.24797 162.96723
    128.22614 0.00662847 142.2306 161.18972
    121.83144 0.00704042 142.2132 159.68098
    125.89647 0.00681095 142.19582 158.38615
    141.15895 0.00604586 142.1784 157.2671
    133.28698 0.00642263 142.16096 156.29228
    128.81859 0.0066114 142.14353 155.43903
    133.53127 0.00642027 142.12608 154.68772
    148.68891 0.00575553 142.10862 154.02252
    131.6821 0.00645287 142.09116 153.43161
    118.41574 0.00721414 142.07366 152.90385
    130.77121 0.00650398 142.05619 152.43129
    119.87999 0.00715934 142.03867 152.00635
    123.83505 0.00693133 142.02115 151.62282
    122.00559 0.00703449 142.00363 151.27601
    109.46402 0.0079252 141.98609 150.96117
    105.84852 0.00810171 141.96854 150.67498
    130.7237 0.0065429 141.95098 150.41409
    132.23006 0.00644772 141.9334 150.17562
    143.69886 0.00594519 141.91582 149.95749
    118.40588 0.00729421 141.89823 149.7574
    122.64775 0.00698864 141.88062 149.57379
    122.01802 0.0070137 141.86298 149.40499
    125.48478 0.00675269 141.84538 149.24958
    129.42349 0.0066724 141.82772 149.10647
    115.26003 0.00736005 141.81007 148.97449
    102.18608 0.00839531 141.79241 148.85282
    112.42444 0.00763453 141.77473 148.7406
    122.37783 0.00699077 141.75705 148.63699
    140.50417 0.00610023 141.73936 148.54149
    122.97705 0.00691875 141.72164 148.45335
    131.77765 0.00648155 141.70392 148.37221
    135.84712 0.0062712 141.6862 148.29702
    114.55492 0.00754141 141.66844 148.22832
    109.97124 0.00771527 141.6507 148.16537
    124.36687 0.0067682 141.63293 148.10768
    121.86644 0.0069356 141.61516 148.05509
    113.90256 0.00759511 141.59739 148.00727
    107.13052 0.00803976 141.57958 147.96391
    105.70221 0.00808496 141.56178 147.92491
    114.1812 0.00747505 141.54395 147.88995
    118.18832 0.00718981 141.52611 147.8724
    111.00534 0.00766208 141.50829 147.84529
    117.67537 0.00719459 141.49043 147.82176
    118.10264 0.00721519 141.47258 147.80182
    115.47762 0.00738926 141.4547 147.78523
    110.98209 0.00770351 141.43683 147.77203
    112.60681 0.00755065 141.41892 147.76206
    117.30091 0.00723882 141.40103 147.75526
    126.6697 0.00669859 141.38312 147.75161
    123.04033 0.00688006 141.36518 147.75098
    127.75277 0.0066356 141.34725 147.75344
    123.84672 0.00689323 141.32929 147.7589
    118.45225 0.0071601 141.31134 147.76735
    125.40278 0.00676548 141.29339 147.77883
    123.39775 0.00689924 141.2754 147.79323
    116.13991 0.00733409 141.25742 147.81068
    106.82126 0.00799294 141.2394 147.83113
    111.85993 0.00758307 141.22141 147.85464
    112.71666 0.00758129 141.20339 147.88125
    124.10422 0.00687863 141.18535 147.91093
    109.81399 0.00767786 141.16732 147.94384
    117.45842 0.00723799 141.14926 147.97999
    112.69675 0.00753412 141.13121 148.01945
    113.23841 0.00749512 141.11314 148.06234
    121.8293 0.00693657 141.09507 148.1087
    119.01567 0.00708075 141.07696 148.15867
    118.42904 0.00718462 141.05885 148.21238
    115.8347 0.0074156 141.04076 148.26995
    131.14017 0.00656557 141.02264 148.33154
    130.41597 0.00656469 141.00449 148.39723
    111.57555 0.00780793 140.98636 148.46731
    106.66096 0.00808503 140.9682 148.54193
    117.93277 0.00726767 140.95005 148.62128
    115.7901 0.00728879 140.93189 148.70565
    118.41424 0.00714132 140.91368 148.79517
    129.98462 0.00657774 140.89551 148.89031
    130.93194 0.00648022 140.87729 148.99126
    131.42516 0.00643448 140.85908 149.09839
    132.85152 0.00647362 140.84087 149.21212
    130.46951 0.00655838 140.82263 149.33276
    127.48376 0.00676306 140.80441 149.46091
    135.40316 0.00637173 140.78612 149.59699
    142.66077 0.00600549 140.76788 149.74165
    124.47143 0.00687159 140.74961 149.89549
    138.54133 0.00613411 140.73133 150.05915
    143.33772 0.00595867 140.71304 150.23356
    124.31678 0.00683612 140.69473 150.41957
    120.81607 0.00713465 140.67643 150.61818
    116.69577 0.00732088 140.65813 150.83059
    114.24562 0.0075372 140.63978 151.05794
    129.92506 0.00664545 140.62144 151.30195
    120.58709 0.00704897 140.60309 151.56424
    128.52392 0.00659156 140.58474 151.8468
    128.34457 0.00657924 140.56638 152.15194
    121.64519 0.00698125 140.54799 152.48219
    129.23677 0.00657029 140.52962 152.84096
    118.53704 0.00723798 140.51121 153.23185
    124.36111 0.00683247 140.49281 153.65936
    126.28804 0.00669134 140.4744 154.1289
    124.4241 0.00681221 140.45597 154.64693
    118.30807 0.00723902 140.43754 155.22233
    107.35886 0.00801928 140.41909 155.86631
    121.59851 0.00710217 140.40065 156.59498
    129.04302 0.00654762 140.3822 157.43283
    142.36665 0.00595929 140.36371 158.41795
    141.13127 0.00604674 140.34525 159.61235
    132.74521 0.00636553 140.32674 161.11127
    132.51014 0.00647307 140.30825 163.05335
    142.6991 0.00603703 140.28976 165.62591
    144.95095 0.00589165 140.27123 169.04802
    151.62951 0.00563231 140.25271 173.54284
    156.70296 0.00544139 140.23416 179.27632
    166.28933 0.00514901 140.21563 186.27109
    166.86301 0.00509466 140.19709 194.32207
    182.61239 0.00463691 140.1785 202.8345
    176.2377 0.00479757 140.15995 210.71154
    176.32882 0.00480009 140.14136 216.50679
    170.32814 0.00500045 140.12277 219.23836
    180.51346 0.00472416 140.10418 219.54295
    216.16633 0.00390292 140.08556 219.45626
    220.46457 0.00384933 140.06695 221.39649
    221.08454 0.00383157 140.04832 227.5364
    245.97289 0.00345285 140.0297 239.99256
    259.36479 0.00325869 140.01107 260.39028
    310.51165 0.00272579 139.99241 289.86683
    327.77316 0.00257486 139.97375 328.52356
    354.66189 0.00237351 139.95507 374.6823
    444.85883 0.00191042 139.9364 424.10886
    532.10489 0.00159771 139.91773 468.62365
    572.10578 0.00148281 139.89902 496.60828
    534.36646 0.00158272 139.88033 498.03895
    468.18919 0.00181949 139.8616 472.48925
    417.31856 0.00204097 139.84289 429.46009
    351.37442 0.00242254 139.82417 380.67377
    312.34244 0.00272268 139.80541 334.35738
    275.57411 0.00309744 139.78669 294.82261
    255.19495 0.00334576 139.76793 263.71241
    230.0369 0.00368882 139.74916 240.8665
    210.29028 0.00402925 139.73039 225.23912
    173.50514 0.00487616 139.71161 215.36379
    177.06286 0.00482627 139.69283 209.86226
    168.58516 0.00508009 139.67402 207.71955
    180.3627 0.00476862 139.65523 208.381
    206.62761 0.00413067 139.63643 211.85154
    188.6964 0.0045372 139.6176 218.65593
    196.42449 0.00438809 139.59876 229.83737
    214.04776 0.00401591 139.57992 246.83737
    218.5798 0.0038977 139.56109 271.18213
    248.6755 0.00344733 139.54223 304.14627
    252.26614 0.00338137 139.52337 346.02698
    298.19845 0.00284421 139.5045 395.5083
    372.49547 0.00227292 139.48561 448.61039
    439.49492 0.00192759 139.46674 497.27875
    492.90096 0.00172098 139.44785 529.62403
    476.45339 0.0017941 139.42893 534.61498
    445.64012 0.00191691 139.41003 510.76276
    370.92135 0.00229773 139.3911 467.42204
    329.46573 0.00259927 139.37217 417.07635
    297.38146 0.00285935 139.35326 368.78563
    258.04341 0.00332524 139.3343 327.51631
    234.80908 0.00365351 139.31536 295.13198
    216.96147 0.00391085 139.29639 271.65081
    220.01268 0.00386991 139.27744 256.02866
    216.30251 0.00389778 139.25847 246.72316
    222.89464 0.00381262 139.23947 242.22519
    236.0106 0.00360146 139.2205 241.28228
    221.29977 0.00385188 139.20148 243.02562
    223.55746 0.00382743 139.18249 246.94192
    220.37864 0.00386624 139.16349 252.82103
    258.34913 0.00330408 139.14445 260.67491
    292.32625 0.00290122 139.12544 270.73393
    289.49108 0.0029352 139.10639 283.47384
    335.07282 0.0025412 139.08735 299.70491
    366.31437 0.00230849 139.0683 320.87454
    382.33215 0.00221468 139.04923 349.38787
    420.58663 0.00201243 139.03018 389.25675
    494.50723 0.00171799 139.01109 446.72154
    573.49793 0.00147849 138.99203 530.54774
    652.19334 0.00130019 138.97294 652.11493
    755.07437 0.00112367 138.95385 823.66682
    890.74458 0.0009527 138.93474 1056.06246
    1181.52996 0.00072284 138.91562 1354.65796
    1592.54085 0.00053479 138.89651 1713.32244
    1998.10225 0.00042438 138.87739 2108.7063
    2482.85479 0.00034217 138.85827 2489.03377
    2896.10298 0.00029286 138.83911 2770.85028
    3038.28966 0.00027924 138.81996 2862.64645
    2883.70091 0.00029485 138.80081 2727.99486
    2527.39042 0.00033651 138.78167 2419.0115
    1976.85767 0.00043169 138.7625 2030.30079
    1522.38683 0.00055784 138.7433 1639.56268
    1243.93691 0.0006847 138.72411 1291.67626
    1016.57732 0.00084085 138.70493 1006.61106
    789.22761 0.0010836 138.68574 787.17857
    632.60245 0.00134755 138.66652 627.0538
    553.35432 0.00153676 138.64732 514.78682
    513.75318 0.00165493 138.62808 438.15682
    439.91307 0.00193923 138.60886 386.6344
    383.28761 0.00223619 138.58966 352.13875
    370.04263 0.00230161 138.57039 329.32169
    355.18756 0.00239105 138.55117 314.82413
    313.13691 0.00272703 138.53189 306.59755
    303.99398 0.00279267 138.51264 303.25762
    306.52892 0.00276462 138.49338 303.4444
    323.11624 0.00262436 138.47411 305.37672
    325.89902 0.0025931 138.45482 306.51107
    330.03318 0.00255581 138.43552 303.90363
    334.42502 0.00253673 138.41623 295.87127
    319.11596 0.00267006 138.39695 283.25208
    287.61692 0.00295102 138.37762 268.53693
    262.78522 0.00324857 138.35832 254.01019
    239.17023 0.00359372 138.33898 241.08195
    229.60342 0.00372967 138.31967 230.3818
    222.75688 0.00382122 138.30035 222.0349
    231.82348 0.00366622 138.28098 215.8846
    240.12399 0.0035371 138.26165 211.60754
    231.69729 0.00367655 138.24228 208.85308
    229.76599 0.00372742 138.22292 207.31446
    211.27179 0.0041017 138.20357 206.76496
    208.8814 0.00409892 138.18419 207.07272
    205.90743 0.00416089 138.1648 208.19305
    217.08832 0.00394401 138.14541 210.15781
    229.48238 0.00367935 138.12603 213.09648
    212.46636 0.00401105 138.10664 217.26287
    205.47958 0.00416867 138.08722 223.10582
    226.68513 0.00376447 138.06783 231.41487
    220.67257 0.0038144 138.04838 243.46043
    246.77707 0.00343719 138.02897 261.2156
    277.06726 0.00306269 138.00955 287.4589
    296.57072 0.00287285 137.9901 325.61414
    340.90467 0.00249766 137.97066 379.43128
    398.12133 0.00212233 137.95121 451.91858
    466.26144 0.00182008 137.93176 544.29295
    573.12099 0.00148169 137.9123 654.29456
    711.45583 0.00119066 137.89281 773.7133
    893.28795 0.00094633 137.87336 885.95838
    958.49275 0.00088748 137.85386 964.7031
    1007.47591 0.00084998 137.8344 983.55364
    979.08774 0.00087227 137.8149 935.02773
    810.05254 0.0010548 137.79539 837.70212
    619.31829 0.00138075 137.77589 719.90995
    529.58218 0.00161767 137.75637 603.96107
    439.37842 0.00196237 137.73687 502.18642
    378.28779 0.00226606 137.71736 419.6662
    336.97453 0.00252796 137.69781 357.01949
    291.50579 0.00291843 137.67828 311.98236
    264.63734 0.00321647 137.65874 281.18908
    257.02733 0.00330839 137.63919 261.06581
    268.05935 0.00318635 137.61966 248.64318
    263.90913 0.00324135 137.60007 241.90037
    255.97352 0.00334628 137.58054 239.76894
    239.08118 0.00356979 137.56096 242.10593
    231.27702 0.00368042 137.54138 249.55074
    250.72647 0.00340595 137.52181 263.30289
    264.38392 0.00320901 137.50221 284.87019
    276.33877 0.00306168 137.48262 315.59362
    293.60215 0.0028984 137.46303 355.97502
    362.67054 0.00235501 137.44343 405.05547
    418.57313 0.00203053 137.42383 459.19592
    503.10816 0.00169488 137.40421 510.93883
    597.24843 0.00142695 137.38461 548.33407
    649.4412 0.00130773 137.36496 558.68887
    620.51273 0.00137287 137.34534 537.59481
    498.57019 0.00169362 137.32571 492.938
    414.95173 0.00204115 137.30606 437.92553
    362.45444 0.0023469 137.28642 383.18435
    284.78797 0.00299373 137.26677 334.87685
    253.39395 0.00336807 137.24711 295.5453
    240.10458 0.00354219 137.22746 265.61199
    210.55262 0.00405544 137.20778 244.11389
    213.91115 0.00397665 137.18812 229.48968
    208.85733 0.00408141 137.16843 220.12825
    211.8956 0.00403678 137.14875 214.65612
    181.54593 0.00470689 137.12908 212.17697
    185.12197 0.00459785 137.10937 212.28099
    197.19821 0.00433058 137.08968 215.01882
    211.03274 0.00403997 137.06996 220.83835
    203.12059 0.00418045 137.05027 230.40772
    207.58982 0.00411911 137.03057 244.44642
    260.64781 0.00327408 137.01084 263.43044
    268.60214 0.00313664 136.99112 287.19147
    275.24471 0.00308344 136.97137 314.55407
    318.22989 0.00268481 136.95165 342.59021
    338.0184 0.00250581 136.93192 366.13899
    351.78255 0.00240813 136.91216 378.51074
    369.96004 0.00229702 136.89242 375.22209
    366.24935 0.0023259 136.87266 357.86956
    335.2837 0.00253834 136.85291 332.6606
    319.36178 0.00267021 136.83316 305.80202
    297.30828 0.00285451 136.81337 281.28993
    281.66717 0.00302266 136.79362 261.121
    261.78668 0.00325911 136.77381 245.87136
    253.77012 0.00337401 136.75406 235.33334
    272.1793 0.00313664 136.73428 228.81742
    273.27647 0.00310334 136.71446 225.4989
    281.63885 0.00302991 136.69468 224.62418
    301.1472 0.00284373 136.67487 225.60106
    317.49293 0.00267265 136.65507 228.05735
    351.72587 0.0024065 136.63527 231.80221
    338.79876 0.00251599 136.61544 236.8233
    349.47753 0.00242949 136.59563 243.27239
    361.1898 0.00235005 136.5758 251.50886
    315.92572 0.00270092 136.55598 262.20682
    310.60729 0.00274796 136.53616 276.48586
    317.01579 0.00268112 136.51632 296.15641
    333.80099 0.00253866 136.49649 323.84356
    332.87141 0.00254991 136.47662 363.06699
    372.87914 0.00228033 136.45677 417.98121
    432.00264 0.00196408 136.43693 492.53195
    521.82444 0.00162134 136.41709 589.52802
    623.70609 0.00135766 136.39721 708.72965
    800.08879 0.00106448 136.37732 845.12183
    998.27598 0.00085106 136.35746 985.91131
    1249.19037 0.00067954 136.33761 1107.27732
    1425.46758 0.00059517 136.31772 1177.78105
    1428.06886 0.00059464 136.29782 1174.83254
    1277.26312 0.00066507 136.27793 1104.21046
    1070.0336 0.00079361 136.25805 994.79243
    974.42207 0.0008688 136.23815 877.36936
    876.39894 0.00097066 136.21825 772.44019
    748.38112 0.00113591 136.19836 691.357
    697.91624 0.00121821 136.17842 639.31043
    764.83524 0.00110681 136.15851 618.86381
    768.67533 0.00109674 136.13862 632.59633
    869.93454 0.00097052 136.11868 684.92152
    995.77393 0.00084485 136.09876 783.99169
    1159.79298 0.00072613 136.07883 941.09479
    1298.49876 0.000648 136.0589 1169.30873
    1546.40589 0.00054559 136.03898 1479.58859
    1895.05634 0.0004451 136.01903 1874.44418
    2306.15302 0.00036508 135.99909 2342.29881
    2686.10405 0.00031432 135.97913 2845.82084
    3076.66726 0.00027546 135.95918 3311.67464
    3400.64255 0.00024951 135.93924 3628.34683
    3589.28525 0.00023678 135.91926 3689.07823
    3459.73617 0.00024659 135.89932 3473.35925
    3075.52697 0.00027837 135.87934 3066.35057
    2534.53972 0.0003381 135.85938 2587.40938
    2021.9064 0.00042438 135.83941 2127.38016
    1701.74975 0.00050256 135.81942 1739.24407
    1517.66189 0.00056195 135.79945 1447.58044
    1375.1472 0.00062254 135.77944 1261.60551
    1248.17065 0.00068533 135.75948 1181.32026
    1205.48888 0.00070686 135.7395 1202.55586
    1281.78888 0.00066285 135.71948 1319.37564
    1407.93654 0.00060527 135.69949 1522.59653
    1647.17654 0.00051848 135.67948 1796.04318
    1913.28405 0.00044605 135.65948 2110.98806
    2348.72604 0.00036279 135.63949 2415.7223
    2742.69567 0.00030953 135.61946 2633.01543
    2930.32046 0.00028981 135.59945 2682.78425
    2726.32091 0.00031124 135.57942 2537.45391
    2241.63233 0.00038054 135.5594 2246.06187
    1746.30779 0.00048731 135.53939 1891.10442
    1368.4488 0.00062179 135.51935 1538.54823
    1076.41768 0.0007892 135.49933 1225.85054
    851.377 0.0010048 135.47927 969.31733
    686.60649 0.00124295 135.45926 770.72673
    555.15015 0.00155292 135.43921 624.20535
    472.50505 0.00180148 135.41914 519.58814
    447.62074 0.00190279 135.39912 446.07227
    396.32544 0.00215964 135.37905 394.29135
    364.65948 0.0023348 135.35901 356.92029
    330.46599 0.00257001 135.33895 328.96228
    298.02853 0.00284366 135.31889 307.1567
    256.01301 0.00332015 135.29884 289.50405
    235.71528 0.00361062 135.27876 274.82365
    230.24524 0.00367897 135.2587 262.35698
    218.85406 0.00386036 135.23863 251.63366
    204.60881 0.00414782 135.21854 242.31464
    209.04397 0.00405861 135.19848 234.14762
    201.80178 0.00421258 135.17838 226.95195
    197.09862 0.00433532 135.15832 220.56881
    190.12634 0.00448773 135.13824 214.88164
    188.53893 0.00454133 135.11813 209.78923
    209.0459 0.00407853 135.09804 205.20624
    202.72925 0.00421206 135.07795 201.06986
    181.95497 0.00470563 135.05785 197.31914
    188.32495 0.00452372 135.03777 193.90777
    165.70781 0.0051438 135.01764 190.79483
    169.46026 0.0050274 134.99754 187.94365
    174.51218 0.00485748 134.97744 185.32783
    182.26601 0.00468438 134.95733 182.91906
    180.51596 0.00470091 134.93722 180.69699
    162.78009 0.00518216 134.9171 178.64209
    164.45297 0.00514406 134.89698 176.73625
    159.91877 0.00534051 134.87684 174.69454
    167.15361 0.00512138 134.85674 173.04796
    148.94154 0.00576746 134.83663 171.51307
    133.98126 0.00635795 134.81648 170.07968
    146.03096 0.00579899 134.79635 168.75536
    166.44455 0.00508881 134.77622 167.49889
    152.7294 0.00559807 134.75609 166.31936
    139.43854 0.00607981 134.73596 165.21113
    147.9639 0.00577037 134.7158 164.16847
    141.0291 0.00608155 134.69567 163.18557
    144.08086 0.00585018 134.67551 162.25891
    153.53563 0.00550472 134.65537 161.38346
    166.89372 0.00512943 134.63523 160.55593
    139.92388 0.006134 134.61507 159.77289
    146.8363 0.0058817 134.59493 159.03071
    169.03447 0.00505677 134.57475 158.32734
    157.36525 0.00546267 134.5546 157.65957
    146.51445 0.00583446 134.53446 157.0254
    141.26497 0.00597095 134.51428 156.42264
    156.02577 0.00539671 134.49413 155.84894
    169.70385 0.00499826 134.47395 155.30306
    155.54765 0.0055284 134.45379 154.78285
    133.08424 0.00646457 134.43362 154.28704
    141.78259 0.00603459 134.41344 153.81419
    134.53052 0.00633258 134.39327 153.36271
    148.5467 0.0057227 134.37308 152.93183
    155.83247 0.00546178 134.35292 152.52008
    148.13825 0.0057685 134.33275 152.1266
    156.09271 0.00542374 134.31255 151.75044
    151.2336 0.00576706 134.29238 151.39046
    140.73512 0.00617364 134.27218 151.04619
    162.96822 0.00524987 134.252 150.71659
    148.06193 0.00577661 134.23182 150.40106
    158.32314 0.0053707 134.21161 150.09897
    149.63815 0.00563808 134.19142 149.80949
    148.14658 0.00577533 134.17122 149.53234
    143.17418 0.00604755 134.15104 149.26674
    149.47374 0.00575955 134.13085 149.01229
    153.97852 0.00553065 134.11064 148.76855
    136.01523 0.00626745 134.09045 148.53491
    135.96205 0.00628611 134.07024 148.31121
    133.81121 0.00639861 134.05004 148.09685
    126.48519 0.00672728 134.02983 147.89158
    142.07787 0.00602165 134.00964 147.69511
    130.75107 0.00661087 133.98942 147.50691
    121.47081 0.00697647 133.96919 147.32533
    123.0717 0.00697171 133.94899 147.15318
    129.263 0.0066606 133.92879 146.98865
    127.19123 0.00670565 133.90857 146.83154
    126.01197 0.00679841 133.88835 146.68146
    130.73181 0.00657351 133.86812 146.53841
    120.76771 0.0071213 133.84791 146.40205
    130.60818 0.00655081 133.82771 146.2723
    135.30115 0.00624742 133.80749 146.14899
    133.52026 0.00640115 133.78725 146.03183
    127.80701 0.00675824 133.76701 145.92088
    124.487 0.0068839 133.74681 145.8159
    127.10238 0.00667261 133.72658 145.71678
    120.19769 0.00702251 133.70634 145.62346
    118.90827 0.0072537 133.68612 145.53578
    132.91527 0.00651134 133.66588 145.45375
    129.13852 0.00657801 133.64566 145.37719
    136.65448 0.0062543 133.62543 145.3061
    146.63571 0.00578971 133.60518 145.24043
    137.80117 0.00619997 133.58497 145.18008
    129.93783 0.00659012 133.56471 145.12507
    121.02783 0.00702705 133.54448 145.07532
    140.64792 0.00606266 133.52425 145.03085
    150.84747 0.00564612 133.50401 144.99167
    140.35141 0.00604313 133.48377 144.95769
    118.59533 0.00719153 133.46352 144.92904
    127.31884 0.00671157 133.44328 144.90561
    125.87162 0.00680016 133.42307 144.88753
    122.66946 0.00700622 133.4028 144.87479
    117.76864 0.00718995 133.38257 144.86741
    127.98413 0.00661932 133.36232 144.86552
    135.114 0.00634992 133.34208 144.8691
    117.22616 0.00736693 133.32183 144.87825
    115.16028 0.00744868 133.30157 144.89311
    121.01271 0.00702396 133.28134 144.91371
    121.12673 0.00700755 133.26109 144.93952
    130.02607 0.00649627 133.24084 144.97197
    127.58026 0.0066117 133.22059 145.01057
    132.28277 0.00638658 133.20033 145.05548
    132.07896 0.00640811 133.18008 145.10678
    129.47708 0.00654447 133.15982 145.16475
    133.52905 0.00634413 133.13959 145.22948
    113.83508 0.00752352 133.11934 145.30121
    120.33808 0.00713631 133.09907 145.38023
    124.24257 0.0068879 133.07884 145.46672
    113.39033 0.00755928 133.05856 145.56097
    114.24095 0.0075914 133.03832 145.66323
    108.50631 0.00790123 133.01807 145.77385
    111.64025 0.00773591 132.99781 145.89321
    106.10394 0.00808036 132.97755 146.02158
    118.77928 0.00713386 132.95728 146.15945
    121.74524 0.00701534 132.93705 146.30747
    119.25943 0.00724393 132.9168 146.46553
    120.36122 0.00711928 132.89653 146.63452
    122.37744 0.00703195 132.87628 146.81486
    111.13381 0.00775498 132.85599 147.00723
    120.30516 0.00712356 132.83575 147.21222
    122.31029 0.00688756 132.81551 147.43055
    120.38886 0.00715145 132.79525 147.6631
    113.78474 0.00751699 132.77499 147.91055
    119.11609 0.00720144 132.75471 148.17395
    110.5011 0.00776609 132.73447 148.4542
    122.59695 0.00696129 132.71421 148.75245
    121.80196 0.00697728 132.69394 149.07004
    125.41938 0.00680339 132.6737 149.40821
    115.56051 0.00743755 132.65342 149.76857
    115.0792 0.00746545 132.63317 150.15264
    118.96635 0.00719795 132.61293 150.5624
    121.3797 0.00702649 132.59265 151.00008
    130.19222 0.00658229 132.57239 151.4679
    129.12671 0.00666615 132.55213 151.96872
    132.07083 0.00648552 132.53188 152.50543
    134.36667 0.00638018 132.51164 153.08165
    127.8674 0.00674322 132.49136 153.70169
    117.00988 0.00731789 132.47112 154.37014
    123.09027 0.00692381 132.45084 155.09279
    127.64333 0.00670581 132.4306 155.87619
    149.81083 0.00569855 132.41035 156.72867
    140.22627 0.00600986 132.39007 157.66103
    144.14338 0.00587227 132.36982 158.6871
    138.40652 0.00616818 132.34956 159.82699
    146.47284 0.00583337 132.32932 161.11103
    150.34322 0.00562464 132.30907 162.58714
    146.43319 0.00578809 132.28879 164.33233
    153.44689 0.00559308 132.26854 166.46462
    186.2978 0.00458193 132.24828 169.15436
    177.1129 0.00477802 132.22803 172.62996
    181.69324 0.00467771 132.2078 177.15708
    178.73414 0.00475622 132.18752 183.00403
    177.95952 0.00480321 132.16727 190.36886
    193.5956 0.00442652 132.14701 199.272
    195.64309 0.00439841 132.12677 209.4518
    178.49305 0.00480902 132.10651 220.15396
    190.06426 0.00445766 132.08626 229.96039
    199.41637 0.00422425 132.06601 236.86338
    201.50642 0.00422009 132.04576 239.22365
    190.13048 0.00449301 132.02551 237.11139
    203.76354 0.00416975 132.00527 232.27366
    217.10634 0.00391785 131.98501 226.76413
    199.49876 0.00428925 131.96477 222.23915
    194.10185 0.00438581 131.94451 219.08442
    202.90055 0.00421405 131.92428 217.82723
    223.66985 0.00381773 131.90406 218.53074
    230.4641 0.00369117 131.88379 221.09937
    223.17724 0.00382841 131.86355 225.38484
    223.03236 0.00379525 131.8433 231.28183
    241.85872 0.00349889 131.82307 238.74573
    254.98621 0.00330448 131.80283 247.85526
    299.90015 0.00281452 131.78257 258.82324
    301.27858 0.00280624 131.76236 272.0221
    327.22673 0.0025722 131.74211 288.11434
    381.78234 0.00219618 131.72188 308.16635
    394.44798 0.00213144 131.70166 333.99816
    446.08151 0.00189624 131.6814 368.6007
    500.65591 0.00168751 131.66118 416.59011
    578.37623 0.00145612 131.64094 484.82024
    662.36272 0.00126831 131.62071 582.23673
    806.24656 0.00104225 131.60049 719.4547
    943.17885 0.00089109 131.58025 906.99695
    1097.10461 0.00076756 131.56002 1151.95493
    1359.08138 0.00062014 131.5398 1454.89279
    1644.83513 0.00051257 131.51957 1803.4735
    1984.20049 0.00042462 131.49935 2166.25809
    2413.26607 0.0003496 131.47914 2484.03296
    2753.90397 0.00030705 131.4589 2674.13467
    2884.23483 0.00029516 131.43868 2671.80717
    2790.78635 0.00030629 131.41846 2482.71025
    2408.48052 0.00035643 131.39824 2178.66562
    1973.60638 0.00043396 131.37804 1842.32003
    1615.49569 0.00053128 131.35781 1532.90271
    1315.14037 0.00065293 131.33759 1282.87821
    1198.0041 0.00071614 131.31738 1108.09886
    1037.60649 0.00082189 131.29719 1013.19092
    975.43604 0.00087186 131.27698 996.13433
    981.29015 0.00086653 131.25675 1051.01125
    979.05087 0.00087205 131.23654 1167.68852
    1030.12806 0.00083032 131.21635 1331.68459
    1192.27838 0.00071635 131.19614 1520.06401
    1344.84505 0.00063425 131.17592 1696.91833
    1449.87552 0.00058717 131.15573 1818.29879
    1493.1711 0.0005672 131.13553 1854.74777
    1487.47243 0.00057009 131.11534 1816.39967
    1461.05267 0.00057916 131.09515 1741.31378
    1444.68924 0.00058208 131.07493 1663.69931
    1474.96166 0.00057132 131.05476 1594.15475
    1467.80156 0.00057632 131.03456 1519.80409
    1384.70573 0.00061415 131.01438 1417.14303
    1230.33813 0.00069507 130.99419 1275.05451
    998.42857 0.00085637 130.97399 1106.26581
    792.25842 0.00107762 130.95382 933.80844
    633.50521 0.00134261 130.93361 775.86519
    540.53056 0.0015713 130.91345 641.22833
    459.69293 0.00185759 130.89327 532.49761
    369.08797 0.00230783 130.87309 448.29451
    334.52739 0.00255061 130.85291 385.1769
    314.59221 0.00270818 130.83274 338.93377
    310.16208 0.00275792 130.81257 305.2522
    249.93859 0.00341425 130.79241 280.4997
    223.18668 0.00378441 130.77223 261.8514
    226.86686 0.00370284 130.75207 247.32122
    235.95217 0.00360139 130.7319 235.61877
    239.11898 0.00357638 130.71175 225.90702
    205.54047 0.00417918 130.6916 217.67076
    189.96171 0.00455055 130.67142 210.57435
    181.72696 0.00472088 130.65128 204.38799
    182.67651 0.0046892 130.63111 198.95434
    191.02073 0.00448071 130.61096 194.14682
    174.07676 0.00491438 130.59084 189.87039
    160.01514 0.00538149 130.57067 186.04711
    169.49672 0.00506238 130.55053 182.61186
    181.87382 0.00469392 130.53038 179.51468
    167.17273 0.0051355 130.51024 176.71005
    159.33765 0.00531606 130.49013 174.16189
    164.32375 0.00512589 130.46998 171.83909
    154.59412 0.00545893 130.44985 169.71442
    157.17467 0.00544455 130.4297 167.76674
    154.59951 0.0055994 130.40956 165.97579
    146.12442 0.00580148 130.38946 164.32517
    153.58381 0.00548876 130.36932 162.80037
    153.68167 0.00553408 130.34921 161.3883
    149.55101 0.00573092 130.32908 160.07878
    159.44372 0.00536578 130.30897 158.86163
    144.76902 0.00587708 130.28888 157.72849
    146.2279 0.00588837 130.26875 156.67183
    141.49988 0.00605719 130.24864 155.68471
    146.70279 0.00578004 130.22852 154.76174
    133.87218 0.0064101 130.20843 153.89738
    141.10834 0.00608507 130.18833 153.08694
    130.4244 0.00662646 130.16822 152.32627
    135.42212 0.00638964 130.14814 151.61137
    142.79909 0.00608585 130.12803 150.93922
    143.7564 0.00605751 130.10794 150.30656
    139.96045 0.00605683 130.08787 149.71067
    139.81012 0.00614531 130.06777 149.14909
    129.544 0.00662641 130.0477 148.61943
    143.40264 0.00594567 130.02759 148.1199
    136.77757 0.00625353 130.00753 147.64856
    131.03083 0.00653976 129.98746 147.20374
    129.16623 0.00658077 129.96739 146.78396
    147.51545 0.00573832 129.94732 146.38774
    145.38301 0.00584146 129.92724 146.01405
    143.97794 0.0059292 129.90718 145.66169
    138.69082 0.00619496 129.88714 145.32968
    132.18645 0.00645299 129.86706 145.01712
    129.76992 0.00656971 129.84702 144.72315
    140.25003 0.00620159 129.82695 144.44721
    132.07296 0.00659771 129.8069 144.18859
    122.80373 0.00699758 129.78687 143.9468
    126.89412 0.00675959 129.76682 143.72137
    139.71355 0.00607734 129.74678 143.51185
    151.17444 0.00561466 129.72674 143.31809
    139.25556 0.00611833 129.7067 143.13976
    133.28902 0.00634729 129.68669 142.97675
    132.09781 0.00641877 129.66665 142.82901
    134.76135 0.00632602 129.64663 142.69644
    122.95903 0.00702188 129.62659 142.5793
    125.73117 0.00679584 129.60659 142.47766
    132.86694 0.00633338 129.58659 142.41073
    143.03514 0.00592304 129.56655 142.34116
    142.51746 0.00598439 129.54655 142.28818
    142.34513 0.0059892 129.52652 142.25255
    136.7747 0.00618656 129.50655 142.2349
    151.18654 0.0055777 129.48656 142.23612
    150.94886 0.00559975 129.46654 142.25738
    131.80597 0.00647906 129.44655 142.29972
    130.87721 0.00646972 129.42655 142.36488
    137.91476 0.00620563 129.40657 142.4543
    158.18728 0.00547733 129.3866 142.57011
    159.21732 0.00541797 129.36661 142.71493
    137.53117 0.00617904 129.34665 142.89095
    143.6296 0.00589369 129.32666 143.10189
    152.69458 0.00556869 129.3067 143.35112
    146.63466 0.00580634 129.28674 143.64324
    140.6114 0.00607884 129.26676 143.98379
    137.7808 0.00623813 129.24682 144.37842
    160.85743 0.00534785 129.22684 144.83514
    168.25161 0.00507193 129.2069 145.36211
    151.9801 0.00559916 129.18696 145.97021
    151.6241 0.0056048 129.16701 146.67275
    163.74665 0.00517736 129.14708 147.48434
    156.37328 0.00544879 129.12712 148.42518
    167.55688 0.00507193 129.10719 149.5176
    161.52101 0.00533417 129.08728 150.79175
    160.76384 0.00534073 129.06733 152.28638
    164.62497 0.00512882 129.04742 154.04955
    174.88848 0.00487049 129.02749 156.15272
    183.55661 0.00464119 129.00758 158.69515
    198.00991 0.00431647 128.98768 161.83762
    189.24689 0.00448839 128.96778 165.84326
    206.99553 0.0040911 128.94787 171.13593
    225.52401 0.00375238 128.92795 178.41182
    233.49172 0.00361364 128.90805 188.7107
    255.99873 0.00331489 128.88819 203.51098
    292.94902 0.00289732 128.86831 224.69756
    302.29901 0.00278506 128.84839 254.30905
    293.51132 0.00289182 128.8285 294.22531
    325.59943 0.00262049 128.80865 345.38847
    401.66332 0.00211366 128.78877 407.12957
    405.39964 0.00207798 128.76892 475.98775
    429.15803 0.00198126 128.74904 543.9648
    507.05984 0.00167655 128.72917 597.63475
    525.28367 0.00161811 128.70932 620.83706
    534.73505 0.00159744 128.68947 604.8143
    501.51053 0.00170924 128.6696 555.70631
    465.01069 0.00183448 128.64977 489.1861
    416.39691 0.00205772 128.62992 419.62918
    351.12815 0.00243193 128.61008 356.06944
    306.38694 0.00277129 128.59027 302.67669
    288.30941 0.00294851 128.57043 260.55723
    269.64345 0.00315701 128.55061 229.02257
    246.30597 0.00349299 128.53077 206.29929
    237.97517 0.0036225 128.51096 190.35403
    209.31905 0.00408526 128.49117 179.24193
    208.19901 0.00408966 128.47135 171.402
    217.85393 0.00390864 128.45155 165.71654
    202.78979 0.00420192 128.43174 161.42763
    199.9416 0.00425483 128.41196 158.06952
    195.83374 0.00432267 128.39218 155.35281
    189.42298 0.00449168 128.37238 153.10153
    177.94493 0.00480002 128.35261 151.20795
    174.61117 0.00490522 128.33281 149.59571
    166.92232 0.0051299 128.31305 148.214
    168.94197 0.00505064 128.2933 147.02222
    158.57579 0.00535022 128.27351 145.98903
    165.82314 0.00512316 128.25378 145.09132
    174.49369 0.00487176 128.234 144.30833
    162.44197 0.0052425 128.21425 143.62509
    153.9523 0.00553134 128.19452 143.02812
    176.19468 0.00483312 128.17476 142.50642
    167.89309 0.00511243 128.15503 142.05187
    156.95493 0.00545205 128.13529 141.65667
    147.30482 0.00583015 128.11557 141.3153
    143.75518 0.00595343 128.09586 141.0226
    151.39565 0.00560903 128.07612 140.77438
    148.51267 0.00572772 128.05642 140.56769
    135.64688 0.00623885 128.03669 140.39964
    153.36973 0.0055311 128.017 140.2684
    145.60873 0.00581327 127.99731 140.17231
    128.05656 0.00673672 127.97761 140.11028
    123.82044 0.00690079 127.95793 140.08174
    125.699 0.00675468 127.93822 140.08644
    119.33258 0.0071575 127.91856 140.12459
    122.52668 0.00698587 127.89889 140.19673
    113.10872 0.00765069 127.87921 140.30398
    135.47519 0.0063454 127.85954 140.44763
    139.56754 0.00606196 127.83986 140.62981
    138.43217 0.00615441 127.82023 140.85276
    131.71468 0.00646793 127.80058 141.11958
    128.80236 0.00665442 127.78092 141.43417
    128.13498 0.00666957 127.76128 141.80061
    127.82846 0.00658071 127.74164 142.22238
    133.24752 0.00645335 127.72202 142.71009
    134.27856 0.00641329 127.7024 143.26927
    124.04007 0.00687952 127.68277 143.90953
    124.89995 0.00677581 127.66315 144.64112
    137.35631 0.00617339 127.64353 145.47826
    145.81097 0.00583118 127.62394 146.436
    148.08283 0.00579673 127.60434 147.53434
    157.36401 0.00545168 127.58473 148.79803
    145.46884 0.00583155 127.56515 150.25505
    142.84515 0.00597245 127.54555 151.94407
    144.37534 0.00596993 127.52597 153.90979
    148.78348 0.00572922 127.50642 156.21423
    160.35741 0.0053148 127.48683 158.94233
    156.26979 0.0054616 127.46726 162.21091
    156.89947 0.00542594 127.44769 166.20867
    153.06874 0.00561531 127.42815 171.22825
    175.27395 0.00492031 127.40861 177.7607
    186.44175 0.00457311 127.38905 186.60415
    200.2573 0.00427928 127.36952 198.9748
    215.18858 0.00397572 127.34998 216.65966
    237.14379 0.00361254 127.33045 241.96092
    246.62169 0.00346506 127.31094 277.57914
    249.57891 0.00344081 127.2914 326.15606
    308.33411 0.0027989 127.27191 389.42042
    344.64986 0.00249544 127.25238 467.4165
    418.3235 0.0020609 127.23289 556.86023
    535.15296 0.00159428 127.2134 649.53716
    629.93535 0.00135965 127.1939 730.07864
    771.42754 0.00110722 127.17442 777.13468
    793.16595 0.00107089 127.15493 773.99894
    703.6513 0.00120945 127.13547 721.92007
    597.8069 0.001425 127.11601 638.9965
    503.02925 0.00168362 127.09653 546.06439
    436.21072 0.00194821 127.07708 457.7538
    331.7405 0.00256651 127.05762 381.50148
    290.1667 0.00293977 127.03817 320.12891
    245.40503 0.00345232 127.01875 273.34263
    210.87903 0.0040231 126.99929 239.19588
    206.26079 0.00412237 126.97988 215.08171
    201.77469 0.00424287 126.96044 198.30991
    189.53904 0.00452006 126.94103 186.63325
    163.32538 0.00524783 126.92163 178.34839
    159.22914 0.00531808 126.90221 172.29031
    153.34196 0.005552 126.88281 167.72598
    154.72835 0.00553188 126.86341 164.19899
    159.77765 0.00537676 126.84403 161.44031
    154.95039 0.00551322 126.82465 159.30619
    166.60031 0.00514861 126.80526 157.70134
    180.36246 0.00476224 126.78589 156.5927
    159.81509 0.00534309 126.76651 155.99025
    177.75278 0.00481926 126.74716 155.96559
    195.23594 0.00435226 126.72782 156.67085
    154.72021 0.00548295 126.70845 158.36063
    177.28874 0.00478596 126.68912 161.42132
    191.75823 0.00442536 126.66978 166.36113
    194.94493 0.0043688 126.65045 173.75126
    221.55479 0.00383635 126.63114 184.14103
    247.86026 0.00341215 126.6118 197.84737
    268.70151 0.00316906 126.59251 214.77203
    290.77223 0.00293859 126.57318 234.07809
    331.7972 0.00259051 126.55388 253.70772
    376.31288 0.00225402 126.5346 270.04665
    363.55349 0.00231904 126.51532 278.37243
    365.40509 0.00232177 126.49603 275.49183
    356.25446 0.00239168 126.47674 262.36148
    318.10955 0.00268947 126.45748 243.25848
    280.94734 0.00304161 126.43822 222.58797
    234.4852 0.00363872 126.41895 203.29073
    214.10407 0.00398557 126.39971 186.80793
    194.47748 0.00441455 126.38045 173.60657
    166.42386 0.00516195 126.36122 163.57803
    159.51744 0.00535133 126.342 156.25283
    145.66647 0.00589599 126.32279 151.05283
    139.65255 0.00613484 126.30355 147.40184
    131.73897 0.00642151 126.2843 144.82461
    118.73766 0.00715202 126.26511 142.97653
    133.52713 0.00641232 126.24593 141.62537
    142.46853 0.00606816 126.22671 140.63731
    152.43435 0.00558642 126.20753 139.94691
    130.53143 0.00645307 126.18835 139.53887
    125.90867 0.00676821 126.16916 139.43658
    139.61925 0.00612772 126.15 139.68623
    138.97266 0.00615033 126.13085 140.34252
    147.48894 0.00580902 126.11168 141.45046
    141.58185 0.0059819 126.09252 143.01361
    143.52336 0.00591323 126.07338 144.96756
    135.44623 0.00625721 126.05426 147.12894
    150.98703 0.00561163 126.0351 149.13136
    155.04865 0.00545149 126.01599 150.42746
    146.03026 0.0058727 125.99687 150.4819
    140.69744 0.00609901 125.97775 149.16597
    152.81228 0.00557472 125.95866 146.86546
    135.47719 0.00627487 125.93956 144.16128
    142.66741 0.0060143 125.92046 141.5004
    132.88092 0.00642045 125.90136 139.13736
    110.87491 0.0076744 125.88229 137.17519
    113.56827 0.00750046 125.86323 135.62485
    117.75014 0.00725499 125.84416 134.44553
    121.08522 0.00704515 125.82509 133.56715
    128.70659 0.0066455 125.80606 132.91647
    126.45143 0.00679384 125.787 132.42733
    117.51912 0.00734333 125.76797 132.04827
    127.59338 0.00673588 125.74895 131.74334
    135.94485 0.00627733 125.72991 131.48839
    141.15335 0.00603533 125.71088 131.29232
    125.68381 0.00679541 125.69188 131.09839
    129.4863 0.00658956 125.67288 130.92433
    118.32033 0.00723865 125.65387 130.7664
    120.16721 0.00710912 125.63488 130.62183
    115.35756 0.00739818 125.61591 130.48861
    107.37543 0.00800612 125.59691 130.36517
    122.11893 0.00698442 125.57796 130.25021
    127.80335 0.00663758 125.559 130.14273
    128.01235 0.00664326 125.54003 130.04181
    126.39123 0.00678763 125.52107 129.94673
    115.75301 0.00724294 125.50214 129.85696
    129.15593 0.00660298 125.48321 129.77189
    125.18073 0.00680817 125.46426 129.69108
    115.36094 0.00740575 125.44536 129.61419
    105.56263 0.00817221 125.42643 129.54081
    105.54474 0.00804745 125.40753 129.47073
    122.12545 0.00696575 125.38864 129.40364
    124.04197 0.00679435 125.36975 129.33932
    118.58585 0.00721148 125.35086 129.27756
    122.4017 0.00697009 125.33196 129.21817
    119.88618 0.00711922 125.31309 129.16104
    114.38333 0.00744072 125.29425 129.10601
    135.28199 0.00628727 125.27538 129.05289
    136.74352 0.00621757 125.25653 129.00163
    123.87958 0.00694393 125.23767 128.95209
    127.43446 0.00677134 125.21885 128.90421
    121.32389 0.007038 125.20003 128.85788
    120.7256 0.00703396 125.18121 128.81302
    117.97608 0.00731921 125.16238 128.76953
    127.82869 0.00676217 125.14356 128.72737
    121.75237 0.00704482 125.12477 128.68651
    111.8976 0.0076032 125.10599 128.64686
    117.6509 0.00739139 125.08719 128.60836
    124.51366 0.00690538 125.06842 128.57099
    122.18749 0.00700576 125.04963 128.53466
    112.15922 0.00759651 125.03088 128.49941
    120.37284 0.00710535 125.01214 128.46514
    128.47091 0.00667864 124.99337 128.4318
    121.90673 0.00714771 124.97464 128.39942
    100.53922 0.00858314 124.9559 128.36793
    109.71007 0.00789946 124.93718 128.33732
    118.50152 0.00718422 124.91846 128.30756
    105.29689 0.00805589 124.89974 128.27861
    108.51166 0.00789088 124.88105 128.25048
    113.35589 0.00755872 124.86234 128.22312
    109.0376 0.00791578 124.84366 128.19654
    98.77554 0.00862213 124.82499 128.17072
    112.15668 0.00763017 124.80629 128.14561
    109.49813 0.00781395 124.78764 128.12125
    109.79627 0.0077478 124.76897 128.09757
    102.85679 0.00829772 124.75032 128.07462
    110.08102 0.00781249 124.7317 128.05236
    111.95558 0.00773426 124.71305 128.03076
    126.7951 0.00673766 124.69443 128.00985
    113.25537 0.00747162 124.67579 127.98958
    106.86047 0.00795635 124.65719 127.97001
    111.903 0.00761365 124.6386 127.95108
    118.11384 0.00709762 124.61998 127.93278
    126.39143 0.00668737 124.6014 127.91516
    119.04481 0.00718316 124.58281 127.89816
    112.16187 0.00760226 124.56423 127.88183
    121.82666 0.00704062 124.54568 127.86615
    129.82734 0.00663331 124.5271 127.85109
    119.18203 0.00716866 124.50857 127.83672
    104.12658 0.00818816 124.49001 127.82297
    113.47999 0.00751928 124.47149 127.80989
    114.81631 0.00747698 124.45297 127.79748
    122.04829 0.00705284 124.43443 127.78571
    115.2631 0.00742704 124.41593 127.77464
    103.86805 0.0082125 124.39742 127.76423
    111.07348 0.00771495 124.37893 127.75454
    118.33719 0.00732342 124.36045 127.74552
    112.48898 0.00754638 124.34195 127.73721
    101.68366 0.00853751 124.32349 127.72965
    116.52085 0.00743221 124.30501 127.7228
    108.05552 0.00804299 124.28657 127.71672
    99.60886 0.00851151 124.26813 127.71141
    119.67232 0.00713442 124.24967 127.70685
    111.5328 0.0076763 124.23126 127.70313
    113.50526 0.00755172 124.21281 127.69946
    129.42529 0.00659358 124.1944 127.69741
    133.46234 0.00641243 124.17601 127.69623
    145.50314 0.00588042 124.15762 127.69595
    168.68719 0.00505605 124.13922 127.69658
    159.35725 0.00529826 124.12082 127.69816
    150.67931 0.00563349 124.10245 127.70075
    189.11821 0.00451789 124.08409 127.70436
    195.89083 0.00433039 124.06573 127.70903
    195.08421 0.00437892 124.04738 127.71481
    197.07299 0.0043704 124.02903 127.72174
    199.67413 0.00428009 124.0107 127.72987
    200.33499 0.0042601 123.99238 127.74399
    172.78422 0.00490943 123.97407 127.7547
    158.99757 0.00537546 123.95575 127.7612
    151.23687 0.00569059 123.93743 127.77472
    147.64452 0.00584937 123.91915 127.78978
    133.66889 0.00640165 123.90087 127.80642
    133.27393 0.00632867 123.88258 127.82472
    122.57974 0.00696283 123.86433 127.84482
    116.4561 0.00737402 123.84607 127.8668
    131.33742 0.00644808 123.8278 127.89074
    112.12721 0.00756489 123.80958 127.9168
    122.93629 0.00694519 123.79135 127.94513
    128.50076 0.00666355 123.77311 127.97582
    117.9246 0.00729173 123.75488 128.00909
    122.63061 0.00702021 123.73668 128.04509
    106.59314 0.00793869 123.71848 128.08402
    126.69767 0.00670741 123.70027 128.12612
    129.14704 0.0065704 123.6821 128.17164
    112.66539 0.00751453 123.66394 128.22086
    119.5603 0.00714022 123.64576 128.27402
    130.00984 0.00655097 123.62761 128.33152
    125.00643 0.00682503 123.60946 128.39377
    125.38322 0.00688534 123.5913 128.46111
    121.70266 0.00698128 123.57316 128.53413
    112.31672 0.00747071 123.55505 128.61335
    124.1722 0.0068844 123.53695 128.69936
    120.75826 0.00711629 123.51882 128.7992
    129.31088 0.006645 123.50073 128.89529
    122.59695 0.00694752 123.48264 129.00665
    112.96296 0.00753562 123.46455 129.12837
    106.50237 0.00809505 123.44649 129.2618
    110.65687 0.00790253 123.42843 129.40853
    110.68686 0.00781042 123.41036 129.57011
    127.03574 0.00671213 123.3923 129.74879
    106.27228 0.00800951 123.37428 129.94688
    102.51062 0.00829218 123.35626 130.16733
    96.84443 0.00882541 123.33822 130.41378
    99.5012 0.00862617 123.32022 130.69026
    106.39014 0.00812978 123.30222 131.00217
    120.54754 0.00713797 123.28422 131.35555
    114.54448 0.00749451 123.26624 131.75847
    111.881 0.00760788 123.24827 132.22127
    120.86033 0.00703961 123.23029 132.75665
    126.27631 0.00670003 123.21232 133.38337
    123.4849 0.00678611 123.19437 134.12724
    126.36453 0.00675995 123.17645 135.02947
    110.51328 0.00771021 123.1585 136.15675
    117.83734 0.00728342 123.14059 137.61535
    140.12298 0.00612115 123.12266 139.5785
    151.48966 0.00567264 123.10476 142.30417
    162.8176 0.00523683 123.08686 146.15963
    147.38451 0.00574541 123.069 151.61687
    150.9175 0.00562965 123.05111 159.19471
    165.92853 0.00514095 123.03322 169.38929
    178.19346 0.00485793 123.01537 182.48732
    204.50776 0.00419509 122.99752 198.40633
    213.82233 0.00396542 122.97967 216.4112
    230.22264 0.00369501 122.96184 234.68073
    250.15389 0.00339333 122.94401 250.00888
    275.20899 0.0030838 122.92621 258.18424
    261.01204 0.0032678 122.90841 256.25822
    282.98639 0.0030203 122.89062 245.0809
    258.59694 0.00330182 122.87281 228.38392
    250.04401 0.00339297 122.85502 210.13769
    240.00186 0.00355436 122.83726 193.02919
    276.4653 0.003107 122.81952 178.39385
    281.27377 0.00302318 122.80174 166.68604
    279.96099 0.00302455 122.78401 157.83862
    317.81019 0.00267303 122.76626 151.45386
    337.32313 0.00250447 122.74855 147.02724
    334.05821 0.00252965 122.73084 144.04226
    359.99953 0.00236131 122.71312 142.06041
    383.85319 0.0022193 122.69543 140.7449
    370.12734 0.00230898 122.67773 139.84302
    355.07391 0.00239783 122.66006 139.17844
    304.84762 0.002789 122.6424 138.64024
    291.68911 0.00292817 122.62473 138.18504
    272.32839 0.00314601 122.60709 137.81531
    241.90984 0.00354606 122.58944 137.54335
    210.23813 0.00410549 122.57181 137.37944
    205.23891 0.00414112 122.5542 137.32562
    202.51687 0.00421534 122.53657 137.37942
    175.60569 0.00482631 122.51897 137.54144
    171.60315 0.0049811 122.50137 137.80653
    173.23125 0.00492462 122.48379 138.17433
    162.32305 0.00525776 122.46623 138.64567
    158.20928 0.00535131 122.44865 139.22638
    164.57426 0.00516016 122.4311 139.92897
    139.1075 0.00608992 122.41354 140.77201
    149.85203 0.0056821 122.39602 141.78784
    158.11733 0.00542276 122.3785 143.02201
    168.92342 0.0050239 122.36096 144.54004
    159.92353 0.00531096 122.34346 146.42974
    138.55188 0.00624288 122.32594 148.79243
    125.1046 0.0068383 122.30847 151.7416
    142.97198 0.00598216 122.291 155.37771
    163.04179 0.00524682 122.2735 159.76654
    144.72733 0.00580145 122.25605 164.91492
    146.30172 0.00581218 122.2386 170.71212
    151.21254 0.00565035 122.22116 176.90566
    154.8845 0.00550517 122.20373 183.10948
    177.96394 0.00475443 122.1863 189.10255
    193.48194 0.00438145 122.16889 195.34815
    194.6144 0.00435493 122.15147 203.21769
    195.79157 0.00432978 122.13408 214.77546
    200.65604 0.00428422 122.11672 232.42347
    213.41205 0.00398672 122.09932 258.80345
    250.37978 0.00337919 122.08197 296.5489
    303.75732 0.00279776 122.0646 347.72326
    377.50801 0.00225211 122.04727 413.26323
    492.59311 0.00172093 122.02994 491.71958
    605.30959 0.00140352 122.0126 578.08356
    783.83206 0.00108135 121.99529 661.67463
    856.7752 0.00099376 121.97797 724.87669
    885.04071 0.00096722 121.96069 748.26814
    832.48794 0.0010276 121.9434 722.89268
    733.57461 0.00116255 121.92614 658.23128
    563.07041 0.00151397 121.90886 573.79295
    428.80068 0.00198152 121.89158 486.90953
    347.94006 0.00246707 121.87435 407.90666
    276.84551 0.00310774 121.85712 341.69382
    248.04005 0.00346143 121.83987 289.39248
    226.54269 0.00378305 121.82266 250.01667
    198.86022 0.00431311 121.80544 221.49556
    182.18056 0.00475932 121.78825 201.30068
    152.99473 0.00560139 121.77107 187.12296
    148.63611 0.00572313 121.7539 177.05364
    156.96506 0.00542237 121.73672 169.70467
    154.90266 0.00556105 121.71955 164.1522
    135.98686 0.00625694 121.70241 159.79542
    136.15946 0.00623999 121.68528 156.27382
    123.34825 0.00690795 121.66813 153.35888
    139.69676 0.00611783 121.65102 150.90547
    128.08862 0.00671458 121.63392 148.82011
    118.98891 0.00718716 121.61682 147.03098
    132.68478 0.00647338 121.59974 145.48858
    131.84848 0.00653741 121.58266 144.15144
    124.24572 0.00687647 121.56558 142.98661
    124.78304 0.00685485 121.54851 141.96344
    118.08051 0.00722913 121.53147 141.07197
    127.87377 0.00665272 121.51444 140.28963
    123.5868 0.00689242 121.4974 139.60139
    136.43005 0.00620928 121.48039 138.99471
    137.79447 0.00622635 121.46339 138.46047
    139.65064 0.00616309 121.44638 137.98921
    134.39851 0.00635266 121.4294 137.57453
    126.68027 0.00672444 121.41243 137.21003
    121.08684 0.00699021 121.39545 136.89003
    114.35141 0.00769227 121.37848 136.61076
    112.5842 0.00774328 121.36154 136.36775
    119.22619 0.00706192 121.34461 136.15818
    124.9759 0.00683635 121.32767 135.97903
    121.05012 0.00703947 121.31077 135.82752
    130.2432 0.0065109 121.29386 135.702
    120.4311 0.00710593 121.27696 135.60009
    122.77197 0.00693655 121.26008 135.52059
    146.86 0.00580509 121.24321 135.46202
    143.36416 0.00599154 121.22633 135.43221
    127.36198 0.00670158 121.20946 135.41187
    116.36073 0.00737587 121.19263 135.40902
    109.20815 0.00796403 121.1758 135.42316
    119.65153 0.00733853 121.15896 135.45365
    123.10989 0.00689885 121.14216 135.49643
    110.8367 0.00768499 121.12536 135.55787
    125.34417 0.00683619 121.10856 135.63396
    127.66401 0.00668518 121.09178 135.72471
    147.66815 0.00576187 121.07502 135.82994
    133.71193 0.00639324 121.05825 135.94915
    131.06538 0.00656184 121.04148 136.08268
    140.0343 0.00608759 121.02475 136.23011
    133.45041 0.00639734 121.00804 136.39296
    116.64705 0.00741175 120.99131 136.56893
    133.09132 0.0065192 120.9746 136.75907
    139.07363 0.00611318 120.95789 136.96398
    125.26734 0.00689579 120.94121 137.18352
    132.22609 0.0065561 120.92454 137.41826
    134.48292 0.00634428 120.90788 137.66871
    140.21909 0.00614233 120.89121 137.93488
    161.00203 0.00530783 120.87455 138.21775
    152.84331 0.00560938 120.85792 138.51741
    148.67456 0.00570336 120.8413 138.83479
    159.31617 0.00531811 120.82468 139.204
    170.80566 0.00498414 120.80809 139.559
    185.74471 0.0045912 120.79148 139.93432
    191.83085 0.00446093 120.7749 140.33045
    214.50603 0.00399629 120.75834 140.74879
    239.6455 0.00357219 120.74178 141.19081
    251.3312 0.00339682 120.72522 141.65735
    266.15983 0.00319187 120.70866 142.15058
    281.88499 0.00300057 120.69214 142.6717
    293.80352 0.00287667 120.67563 143.22312
    307.47235 0.00278312 120.65911 143.80756
    321.77433 0.00266218 120.64262 144.42736
    353.15305 0.00241062 120.62613 145.08703
    400.049 0.00213134 120.60966 145.77569
    431.75846 0.0019781 120.5932 146.53198
    451.12616 0.00188464 120.57673 147.35199
    471.65356 0.00180641 120.56029 148.25151
    457.03534 0.00186096 120.54384 149.25511
    421.73931 0.0020119 120.52743 150.39404
    378.87095 0.00223549 120.51103 151.70888
    336.76207 0.00252628 120.49462 153.24296
    266.74732 0.00321977 120.47823 155.03497
    245.34407 0.00349418 120.46184 157.10802
    233.53704 0.00365911 120.44548 159.45231
    221.84392 0.00382487 120.42913 162.00648
    192.80064 0.00437011 120.41277 164.62131
    189.97121 0.00445503 120.39645 167.03817
    199.61671 0.00424844 120.3801 168.94044
    192.02004 0.00444532 120.3638 170.13979
    196.52257 0.00433127 120.34751 170.74177
    190.02465 0.0044698 120.3312 171.05994
    195.51708 0.00434499 120.31493 171.39717
    188.37544 0.00449853 120.29864 171.95825
    188.74495 0.00449313 120.28239 172.7871
    186.81388 0.00455042 120.26615 174.03995
    171.21559 0.00499361 120.2499 175.66541
    159.01761 0.00539394 120.23368 177.64331
    163.51935 0.00524639 120.21745 179.95425
    192.76071 0.004418 120.20126 182.5747
    187.78777 0.00455504 120.18507 185.49497
    170.47432 0.00502049 120.16888 188.71723
    174.30403 0.00491936 120.1527 192.24788
    166.53097 0.0051197 120.13653 196.11198
    187.05721 0.00460053 120.12039 200.33359
    194.70002 0.00440085 120.10426 204.95175
    192.84932 0.00441434 120.08812 210.01425
    200.09698 0.00427256 120.07201 215.56758
    221.48925 0.00384474 120.0559 221.68069
    215.39146 0.00397864 120.0398 228.41889
    199.79193 0.00430885 120.02373 235.87143
    203.52911 0.00423438 120.00765 244.10482
    205.61266 0.00418299 119.99159 253.30895
    230.60126 0.00372247 119.97552 263.59805
    255.56661 0.00334298 119.9595 275.13084
    247.21053 0.0034292 119.94348 288.11941
    258.01577 0.00329197 119.92745 302.82373
    283.50185 0.00300207 119.91145 319.53203
    289.18687 0.00296637 119.89544 338.64357
    309.98421 0.00277239 119.87947 360.60964
    370.53744 0.00230636 119.86351 386.04934
    392.86364 0.00216754 119.84755 415.78992
    416.92492 0.00204857 119.83158 450.9224
    486.34441 0.00176067 119.81563 493.15917
    514.02912 0.0016578 119.79972 545.05372
    594.32776 0.00144071 119.78381 610.82908
    638.11559 0.00134171 119.76789 697.33098
    728.02132 0.00117741 119.75201 815.10689
    904.78413 0.00094736 119.73611 980.12902
    1072.70387 0.00079698 119.72025 1213.90445
    1273.64433 0.00066965 119.70439 1543.3979
    1616.92628 0.00052799 119.68856 1997.9616
    2053.11843 0.00041624 119.6727 2602.37573
    2739.68477 0.00031249 119.65686 3370.37142
    3706.01624 0.00023151 119.64106 4290.11714
    5308.29532 0.00016165 119.62526 5311.04638
    7495.18148 0.00011396 119.60945 6319.6161
    9684.92756 0.00008792 119.59369 7120.32268
    11150.97926 0.00007605 119.57793 7481.29379
    10489.34005 0.00008085 119.56216 7269.51852
    8309.85851 0.00010232 119.54642 6565.42796
    5988.63959 0.0001422 119.53069 5590.42199
    4191.19795 0.0002034 119.51495 4558.55148
    2986.67863 0.00028535 119.49922 3603.88138
    2243.20888 0.00037973 119.48354 2793.07966
    1735.43843 0.00049002 119.46785 2145.33
    1381.13485 0.00061627 119.45216 1652.54628
    1125.04787 0.00075818 119.43651 1292.36253
    912.76468 0.00093885 119.42085 1035.57648
    735.65243 0.00115198 119.40519 854.6237
    695.79547 0.00122137 119.38957 726.087
    623.76288 0.00137193 119.37396 632.5693
    527.45161 0.00160805 119.35834 562.28277
    473.19554 0.0018041 119.34273 507.46948
    414.96888 0.00204544 119.32715 463.44577
    403.21469 0.00210124 119.31159 427.25281
    340.05806 0.00249844 119.29601 397.04769
    314.79549 0.00269667 119.28046 371.59007
    284.37673 0.00302066 119.26493 349.95477
    288.25206 0.00298143 119.24939 331.42592
    278.73674 0.00305623 119.23387 315.30173
    265.26497 0.0032115 119.21838 300.90605
    249.44819 0.0034324 119.20287 287.68383
    231.9794 0.00367587 119.18738 275.30598
    232.1167 0.00367565 119.17192 263.7671
    222.58475 0.00381694 119.15646 253.16516
    214.99354 0.0039375 119.14101 243.56645
    206.183 0.00413157 119.12557 234.9826
    216.70004 0.00393985 119.11016 227.35998
    220.28343 0.00386662 119.09473 220.63741
    189.30408 0.00451697 119.07934 214.73957
    160.65347 0.00529238 119.06396 209.60405
    172.82184 0.00491557 119.04857 205.20395
    175.40609 0.00485438 119.03319 201.53877
    164.68719 0.00520342 119.01785 198.65663
    172.37694 0.00491424 119.00251 196.63105
    185.82456 0.00458746 118.98717 195.54825
    178.20095 0.00477699 118.97185 195.47235
    199.91229 0.0042525 118.95653 196.39574
    205.32297 0.00412963 118.94124 198.17763
    194.88907 0.00432379 118.92596 200.45766
    190.69473 0.00441376 118.91071 202.54521
    211.69429 0.00400107 118.89543 203.41043
    237.1412 0.00359789 118.88017 202.07772
    236.10244 0.00358451 118.86494 198.32716
    205.09883 0.00418798 118.84973 192.89107
    163.09974 0.00529477 118.83449 186.8624
    166.86503 0.00516101 118.81931 181.12985
    178.46078 0.00476176 118.80411 176.2203
    176.90056 0.00485664 118.78893 172.417
    167.69427 0.0052007 118.77377 169.82387
    167.95026 0.00503958 118.75862 168.43517
    175.97896 0.00479245 118.74347 168.15621
    167.60027 0.00505269 118.72832 168.7998
    150.17991 0.00564288 118.71321 170.07177
    153.7764 0.00552161 118.69812 171.49625
    149.43068 0.00565955 118.68301 172.39891
    154.19563 0.0055308 118.66793 172.05787
    154.31502 0.00555474 118.65284 170.13386
    149.52512 0.00576833 118.6378 166.92884
    132.12771 0.00645943 118.62276 163.10553
    143.87048 0.00585016 118.60771 159.24886
    149.07589 0.0056864 118.59269 155.72093
    149.54759 0.00573349 118.57767 152.68257
    137.19954 0.00618331 118.56268 150.17362
    121.09313 0.00702704 118.5477 148.16112
    120.3195 0.00709726 118.5327 146.56888
    137.7708 0.00619179 118.51775 145.31169
    134.53179 0.00631927 118.50279 144.30536
    136.81952 0.00622495 118.48785 143.48289
    125.55054 0.00669908 118.47294 142.79399
    138.38247 0.00615848 118.45801 142.2038
    130.32728 0.00658675 118.44311 141.69128
    134.00947 0.00639192 118.4282 141.24184
    148.54205 0.0057198 118.41334 140.84797
    134.30698 0.00637502 118.39848 140.50414
    108.35017 0.00792862 118.38361 140.20683
    127.66251 0.00670794 118.36876 139.95457
    129.58232 0.00658869 118.35393 139.74473
    112.86515 0.00759261 118.33911 139.57623
    131.43479 0.00644741 118.32431 139.44637
    138.316 0.00609246 118.30951 139.35244
    125.3404 0.00677658 118.29473 139.29349
    132.11355 0.00647727 118.27994 139.26993
    129.62205 0.00651972 118.2652 139.28685
    122.86852 0.00694898 118.25046 139.34908
    127.29932 0.00670702 118.2357 139.46196
    128.73387 0.00658618 118.22099 139.63123
    126.98739 0.00669373 118.20627 139.86104
    128.76154 0.00665414 118.19157 140.15801
    131.13431 0.00649753 118.1769 140.52776
    142.50173 0.00599499 118.16221 140.97814
    136.94436 0.00629903 118.14755 141.51925
    130.24758 0.00655753 118.1329 142.16106
    124.01525 0.00687567 118.11826 142.91862
    119.97881 0.00715342 118.10365 143.80726
    125.90773 0.00675175 118.08902 144.84773
    142.54974 0.00596913 118.07443 146.06625
    147.28199 0.00578564 118.05982 147.49162
    131.01402 0.00646566 118.04525 149.16467
    135.2564 0.00625656 118.0307 151.13197
    144.12354 0.00587691 118.01613 153.4585
    156.72385 0.005419 118.0016 156.23393
    147.44905 0.00579145 117.98706 159.58067
    148.23971 0.00587168 117.97254 163.69623
    160.40589 0.00541866 117.95805 168.88231
    174.27939 0.00491415 117.94356 175.63674
    173.78711 0.00491362 117.92908 184.75325
    193.28403 0.00443459 117.9146 197.41612
    189.79936 0.00452715 117.90015 215.33898
    226.15268 0.00377138 117.88571 240.69754
    257.80869 0.00327437 117.87128 276.02897
    269.56634 0.00314838 117.85685 323.82402
    309.3853 0.00276112 117.84245 385.76141
    366.67289 0.00234557 117.82806 462.0458
    445.46064 0.00192373 117.81369 549.89312
    511.50068 0.0016684 117.79933 642.06109
    627.50227 0.00136159 117.78496 724.63036
    715.32737 0.00119154 117.7706 777.38121
    749.07153 0.00113948 117.75627 782.64111
    694.04756 0.00123293 117.74197 738.38641
    600.85187 0.00141117 117.72765 660.12386
    505.67154 0.00168754 117.71336 568.44543
    409.8161 0.00207665 117.69909 478.94043
    343.97858 0.00246105 117.6848 400.0222
    327.74163 0.00259807 117.67056 335.25979
    292.35324 0.00289146 117.65632 284.93366
    252.31037 0.00334416 117.64207 247.51618
    221.66761 0.00379934 117.62784 220.62622
    202.76865 0.00418444 117.61364 201.58108
    199.60766 0.00423956 117.59946 187.99728
    196.1171 0.00434636 117.58526 177.97324
    170.55428 0.00500076 117.5711 170.23311
    185.17742 0.00458932 117.55694 164.03098
    183.54967 0.00467338 117.54278 158.92968
    176.40649 0.00491297 117.52866 154.6742
    155.53132 0.00546821 117.51455 151.08983
    152.53433 0.005554 117.50043 148.05276
    150.46392 0.00568076 117.48632 145.46993
    145.58889 0.00587872 117.47225 143.26013
    142.74149 0.00601159 117.45819 141.35907
    124.2389 0.00692905 117.44412 139.71
    127.23031 0.00679337 117.43007 138.26713
    139.64941 0.00605545 117.41605 136.9957
    145.2364 0.00579187 117.40202 135.86586
    124.97056 0.00677449 117.38802 134.85644
    132.24493 0.00648317 117.37403 133.94897
    137.15477 0.00624515 117.36003 133.12888
    121.40158 0.00704346 117.34604 132.38539
    116.05767 0.00739166 117.3321 131.70817
    122.6983 0.00696679 117.31816 131.08979
    123.30723 0.00695354 117.30422 130.52299
    116.00442 0.00744451 117.29031 130.00178
    125.1117 0.00689403 117.27639 129.52055
    133.32052 0.00636147 117.2625 129.07661
    124.80531 0.00686256 117.24862 128.66561
    125.68997 0.00693582 117.23476 128.28398
    126.50732 0.00680775 117.22089 127.92876
    146.26061 0.00586171 117.20704 127.59775
    141.1647 0.006022 117.19321 127.28848
    137.26807 0.00617064 117.1794 126.99929
    132.37188 0.00635462 117.1656 126.72825
    132.57845 0.00642556 117.1518 126.47376
    122.43418 0.00702329 117.13801 126.23469
    114.05325 0.00750001 117.12424 126.00963
    119.63081 0.00718781 117.1105 125.79771
    120.03305 0.00716029 117.09676 125.5978
    108.80754 0.00773181 117.08301 125.40897
    124.97669 0.00676915 117.06929 125.23062
    118.83804 0.00717548 117.05559 125.06191
    117.89289 0.00725904 117.0419 124.90235
    118.80642 0.00719195 117.02823 124.75125
[truncated: 1,249,100 more chars]
