# Supplementary material for: Crystal structure of aqua­(citric acid)(hydrogen citrato)calcium monohydrate, [Ca(HC6H5O7)(H3C6H5O7)(H2O)]·H2O, from synchrotron X-ray powder data, and DFT-optimized crystal structure of existing calcium hydrogen citrate trihydrate, [Ca(HC6H5O7)(H2O)3]
Source: Acta Crystallogr E Crystallogr Commun. 2020 Sep 25;76(Pt 10):1689–93. doi: 10.1107/S2056989020012864 (PMC7534247; doi:10.1107/S2056989020012864)
Supplement: Supplementary file 2 [file e-76-01689-Isup2.hkl]

data_I
#kadu1514_11bm

# STRUCTURE FACTOR TABLE
loop_
   _refln_index_h
   _refln_index_k
   _refln_index_l
   _refln_F_squared_meas
   _refln_F_squared_calc
   _refln_phase_calc
   _refln_d_spacing
   _gsas_i100_meas
  0    0    1    4888.2832  4404.5421  -180.0  10.15627 100.00 
  0    1    0    41.4179    32.6329    0.0     9.52804  0.71   
  0    1    -1   19.2564    13.7592    -0.0    8.65837  0.29   
  1    -1   0    943.8989   1001.8172  180.0   7.65197  11.72  
  1    0    0    634.7546   580.9411   0.0     7.45060  8.03   
  1    0    -1   728.9553   735.6298   180.0   7.14929  8.79   
  1    -1   -1   2455.9007  1425.5927  -0.0    6.20176  19.63  
  1    -1   1    245.4316   187.8018   180.0   6.02511  1.84   
  0    1    1    649.7089   429.1081   180.0   5.96756  4.36   
  0    1    -2   37.3741    40.5989    -180.0  5.34123  0.22   
  1    1    -1   2225.1382  2078.2189  -180.0  5.33304  14.36  
  1    0    1    111.0200   135.6644   -180.0  5.28125  0.64   
  1    -2   0    933.4175   928.9782   0.0     5.11823  4.84   
  0    0    2    859.5669   869.7773   -180.0  5.07813  4.40   
  0    2    -1   5031.8012  4233.9069  -0.0    5.06279  25.26  
  1    0    -2   9.5018     8.7233     -0.0    4.96876  0.05   
  1    1    0    1891.0605  1674.7336  180.0   4.93983  9.79   
  1    -2   1    789.7707   706.7260   0.0     4.92242  3.85   
  0    2    0    408.8053   209.6937   180.0   4.76402  1.75   
  1    1    -2   6538.7211  6080.4806  0.0     4.53008  30.60  
  0    2    -2   417.6784   520.9569   -0.0    4.32919  1.59   
  1    -1   -2   96.8413    59.7269    0.0     4.29100  0.36   
  1    -2   -1   68.4919    60.1580    -0.0    4.28489  0.25   
  1    -1   2    301.6747   42.4596    0.0     4.17377  1.06   
  2    -1   0    3763.8752  3637.8942  180.0   4.11099  14.20  
  2    -1   -1   506.0997   542.2866   180.0   4.08426  1.91   
  1    -2   2    21.1700    28.8469    0.0     3.96036  0.07   
  0    1    2    27629.6613 26470.2720 0.0     3.93642  81.99  
  2    0    -1   117.2250   130.2340   180.0   3.90841  0.42   
  1    1    1    112.9571   67.0535    180.0   3.88691  0.34   
  2    -2   0    883.8005   876.6821   180.0   3.82598  2.75   
  0    2    1    201.0682   243.7775   -0.0    3.82089  0.55   
  2    0    0    856.0061   214.7737   -180.0  3.72530  2.71   
  1    2    -1   98.9133    92.1278    -0.0    3.70661  0.28   
  1    0    2    731.9987   718.7430   180.0   3.69911  2.01   
  0    1    -3   50.0989    81.0512    -0.0    3.62369  0.13   
  2    -2   -1   555.3149   581.8479   0.0     3.61640  1.54   
  1    -3   1    510.2765   667.9089   -0.0    3.60316  1.30   
  2    -1   1    4693.2684  4682.8331  -0.0    3.58557  12.97  
  2    0    -2   135.5109   122.0402   180.0   3.57464  0.41   
  1    2    -2   1350.2095  1432.1836  180.0   3.55820  3.69   
  2    -2   1    669.7781   691.6877   -0.0    3.54538  1.77   
  2    -1   -2   332.3305   335.2967   180.0   3.53302  0.92   
  1    0    -3   1866.7157  1684.4382  -180.0  3.51726  4.91   
  1    -3   0    6993.1360  6976.3131  0.0     3.50718  16.59  
  1    1    -3   4130.5400  4267.8332  -0.0    3.49883  11.21  
  1    2    0    93.8503    127.6759   180.0   3.41043  0.22   
  0    3    -1   5455.9169  5423.1205  0.0     3.39580  12.15  
  0    2    -3   2349.6693  2769.0474  0.0     3.38860  5.54   
  0    0    3    1611.6726  1849.8698  180.0   3.38542  3.67   
  1    -2   -2   1167.5261  1100.8866  0.0     3.33062  2.53   
  1    -3   2    1311.5270  1477.4628  0.0     3.29437  2.84   
  2    1    -1   409.8515   281.1095   180.0   3.27896  1.03   
  0    3    -2   33.5712    41.1215    180.0   3.26701  0.07   
  2    0    1    565.3533   293.6444   0.0     3.19373  1.25   
  2    1    -2   19.3811    2.2881     180.0   3.18733  0.05   
  0    3    0    54.5865    53.0104    0.0     3.17601  0.10   
  2    -3   0    1645.7336  1509.9813  -0.0    3.17039  3.38   
  1    -1   -3   63.1896    25.8268    180.0   3.13097  0.12   
  2    -3   1    20746.4353 18719.7457 -180.0  3.11046  41.16  
  2    -2   -2   18.6846    22.3652    0.0     3.10088  0.04   
  1    2    -3   83.0628    82.4593    0.0     3.09238  0.17   
  1    -3   -1   44.3706    60.4064    0.0     3.08664  0.08   
  1    -2   3    0.1439     0.2538     0.0     3.07680  0.00   
  1    -1   3    1573.6077  1783.8220  180.0   3.06209  2.96   
  2    1    0    10.3881    9.4403     -0.0    3.05746  0.02   
  2    -2   2    371.0776   290.1510   -180.0  3.01255  0.70   
  2    0    -3   690.5968   403.1849   0.0     3.00905  1.43   
  1    1    2    1.7776     0.4246     -0.0    3.00436  0.00   
  0    2    2    3485.9730  2509.0212  180.0   2.98378  5.86   
  2    -3   -1   560.5816   475.8117   0.0     2.94874  0.99   
  2    -1   2    1013.8446  617.7665   180.0   2.93883  1.82   
  1    2    1    1918.5875  1001.9673  -0.0    2.90426  3.15   
  2    -1   -3   1420.5342  920.9218   -0.0    2.89073  2.56   
  0    3    -3   152.4878   127.9597   180.0   2.88612  0.26   
  0    1    3    4059.9311  3661.9668  -180.0  2.88220  6.53   
  2    1    -3   2069.0759  1799.9680  -180.0  2.84845  3.95   
  2    -3   2    17.0641    21.1054    0.0     2.81028  0.03   
  1    -3   3    200.1402   249.2650   -180.0  2.80998  0.32   
  1    0    3    55.5928    69.4835    -0.0    2.77672  0.08   
  3    -1   -1   248.3824   233.6419   180.0   2.77431  0.44   
  0    3    1    2202.1628  1298.7642  -180.0  2.76349  3.15   
  1    3    -2   0.3073     0.0753     180.0   2.76006  0.00   
  1    3    -1   580.5403   418.4081   -0.0    2.74781  0.88   
  1    1    -4   639.1371   570.4246   180.0   2.73144  1.03   
  3    -2   0    27.5651    23.4044    0.0     2.72687  0.05   
  3    -2   -1   0.9505     0.8072     180.0   2.72683  0.00   
  1    -4   1    1019.2731  997.1371   0.0     2.72357  1.46   
  0    1    -4   1646.1862  1665.2995  -0.0    2.70521  2.45   
  3    -1   0    215.8584   169.2324   180.0   2.69885  0.36   
  0    2    -4   191.1699   201.8050   0.0     2.67062  0.28   
  2    1    1    390.0101   406.7342   0.0     2.66949  0.59   
  1    0    -4   16920.5287 15952.4705 0.0     2.66736  25.10  
  2    2    -2   1969.7039  1899.5762  180.0   2.66652  3.19   
  3    -1   -2   1251.6433  1289.4565  -180.0  2.65423  2.04   
  1    -4   2    4742.0605  4827.8587  0.0     2.64855  6.56   
  2    2    -1   5116.5614  5183.2253  -180.0  2.64826  7.94   
  2    0    2    15.0151    19.9374    -180.0  2.64062  0.02   
  1    -2   -3   70.0532    135.2978   180.0   2.62417  0.09   
  1    -4   0    142.8406   286.2752   0.0     2.61306  0.19   
  3    0    -1   24.3611    50.5355    180.0   2.60474  0.04   
  1    -3   -2   293.2570   400.4977   -180.0  2.59926  0.38   
  2    -4   1    697.4767   734.6894   180.0   2.58896  0.94   
  1    3    -3   71.7998    81.7953    0.0     2.58642  0.10   
  1    2    -4   955.0973   1083.8843  180.0   2.58588  1.38   
  2    -3   -2   193.8073   217.1116   0.0     2.58272  0.26   
  2    -2   -3   747.2636   742.1323   180.0   2.57406  1.02   
  3    0    -2   712.0538   563.0852   -0.0    2.56459  1.12   
  2    -4   0    4976.0245  4654.1739  180.0   2.55911  6.48   
  1    3    0    1579.3368  1621.2840  -180.0  2.55652  2.02   
  3    -3   0    86.0014    73.7205    -0.0    2.55066  0.12   
  3    -2   1    57.1709    61.0341    -180.0  2.54931  0.08   
  3    -2   -2   74.1365    80.3812    180.0   2.54922  0.11   
  0    0    4    162.0656   174.5330   180.0   2.53907  0.21   
  0    4    -2   34.1690    56.5994    -0.0    2.53139  0.04   
  0    4    -1   67.8509    102.8428   180.0   2.52816  0.08   
  2    2    -3   10197.7087 9841.9989  -0.0    2.51511  14.85  
  2    -2   3    432.0061   452.8524   -180.0  2.49838  0.55   
  3    -3   -1   19.7988    21.0843    0.0     2.49159  0.03   
  2    0    -4   282.2417   272.0404   -180.0  2.48438  0.39   
  3    0    0    6248.5798  6330.8203  180.0   2.48353  8.80   
  2    2    0    0.1539     0.1456     0.0     2.46992  0.00   
  3    -1   1    1663.5210  1637.5927  -180.0  2.46896  2.23   
  2    -4   2    593.3232   601.6265   -0.0    2.46121  0.73   
  3    -3   1    10076.7434 9095.0474  180.0   2.45645  12.92  
  0    3    -4   237.9526   218.2573   -0.0    2.45586  0.29   
  1    -2   4    580.8864   620.3250   -0.0    2.44779  0.70   
  2    1    -4   247.6786   207.1545   180.0   2.44374  0.34   
  1    -1   -4   10305.1241 8594.1979  -0.0    2.43181  12.23  
  2    -3   3    1.9941     1.7443     0.0     2.43059  0.00   
  1    -4   3    637.1986   491.8492   180.0   2.42757  0.75   
  1    2    2    2.4673     1.8245     180.0   2.42161  0.00   
  2    -1   3    1991.3682  2030.8524  0.0     2.40302  2.35   
  3    -1   -3   1485.8472  1478.9680  0.0     2.40175  1.95   
  1    1    3    447.3486   410.2151   -180.0  2.39198  0.50   
  0    4    -3   1.0632     0.9104     -0.0    2.39014  0.00   
  1    -1   4    721.5568   629.6896   0.0     2.38850  0.82   
  0    2    3    238.7562   235.8394   -180.0  2.38680  0.26   
  2    -4   -1   3350.4433  3330.3497  -180.0  2.38649  3.77   
  3    0    -3   366.9590   324.2305   0.0     2.38310  0.49   
  0    4    0    1753.2718  1549.5347  180.0   2.38201  1.88   
  1    -4   -1   109.1369   81.7824    -180.0  2.37365  0.12   
  2    -1   -4   4521.4958  3615.0169  180.0   2.36615  5.36   
  1    -3   4    1529.2573  667.9528   -180.0  2.35349  1.72   
  0    3    2    949.1369   343.3981   180.0   2.34314  0.98   
  3    1    -2   1196.8771  855.9002   0.0     2.33020  1.55   
  3    1    -1   1706.2480  1059.4466  0.0     2.31318  2.13   
  1    3    -4   3453.2229  2348.7777  180.0   2.31191  3.93   
  3    -3   -2   402.6378   165.9807   180.0   2.30728  0.45   
  3    -2   2    12.4931    8.3393     -0.0    2.27835  0.01   
  3    -2   -3   23.6096    16.0872    -180.0  2.27825  0.03   
  1    3    1    5274.1000  4844.2890  0.0     2.27652  5.25   
  2    1    2    3214.2299  3056.2608  -0.0    2.27584  3.42   
  2    2    -4   3834.2868  3765.2110  -180.0  2.26504  4.50   
  3    -4   0    0.7720     0.7617     -0.0    2.26478  0.00   
  0    1    4    1993.2424  1720.0445  -0.0    2.26101  1.99   
  3    0    1    92.2511    96.4259    -0.0    2.25730  0.10   
  3    -3   2    5955.2315  5572.8328  0.0     2.25230  6.35   
  3    -4   1    282.8876   230.0650   0.0     2.23827  0.29   
  2    -4   3    191.7690   177.3987   0.0     2.23405  0.19   
  3    1    -3   4098.4063  3356.3351  180.0   2.23140  4.89   
  2    -3   -3   831.6128   613.7942   -0.0    2.21289  0.82   
  2    2    1    1636.2978  1408.8414  180.0   2.21054  1.65   
  2    3    -2   1985.9585  1649.6637  180.0   2.20930  2.11   
  1    4    -2   8208.5014  7386.2928  180.0   2.20548  8.05   
  1    0    4    6.2449     5.7658     -180.0  2.20484  0.01   
  1    1    -5   395.0696   365.9841   -180.0  2.20448  0.41   
  2    0    3    2189.4320  1916.5646  0.0     2.19173  2.14   
  3    1    0    1008.8668  979.0293   -180.0  2.18741  1.09   
  3    -4   -1   439.6012   350.7003   180.0   2.18370  0.43   
  3    -1   2    595.6147   505.3902   0.0     2.18117  0.60   
  1    -3   -3   2760.8087  2605.3306  0.0     2.17982  2.53   
  0    2    -5   161.9202   126.2521   0.0     2.16818  0.16   
  0    4    -4   6548.4925  6045.9518  0.0     2.16459  6.25   
  1    2    -5   2893.6456  2708.0116  -0.0    2.16212  2.90   
  1    4    -1   1564.1317  1517.2322  0.0     2.16104  1.44   
  2    3    -1   5631.9712  5446.9311  -0.0    2.16071  5.57   
  1    -5   1    306.8513   267.8957   -0.0    2.15854  0.28   
  2    3    -3   2023.0247  1737.1705  0.0     2.15691  2.09   
  1    -5   2    168.5725   145.7573   -0.0    2.15666  0.15   
  0    4    1    4.7414     4.5403     180.0   2.15455  0.00   
  1    -4   4    524.0045   546.4933   -180.0  2.15059  0.49   
  1    4    -3   31.3564    29.0646    0.0     2.14951  0.03   
  0    1    -5   337.1085   297.5701   -0.0    2.14903  0.32   
  2    -5   1    8181.2556  6727.8654  0.0     2.14641  7.44   
  2    -2   -4   799.7114   657.9510   180.0   2.14550  0.75   
  2    -4   -2   5966.1285  5416.9084  -0.0    2.14245  5.39   
  3    0    -4   71.1625    79.2033    -0.0    2.13437  0.08   
  1    0    -5   347.7448   432.0557   -0.0    2.13366  0.33   
  1    -2   -4   1.8570     2.3367     -180.0  2.13358  0.00   
  3    -4   2    50.7169    83.0435    -180.0  2.11459  0.05   
  3    -1   -4   924.6479   1147.9649  -180.0  2.11214  0.92   
  2    -5   2    3852.9873  3501.8173  -180.0  2.10549  3.41   
  1    -4   -2   910.1163   1020.2899  0.0     2.09468  0.76   
  2    -5   0    3.9139     4.4160     0.0     2.09460  0.00   
  4    -2   -1   297.4929   324.0966   -180.0  2.09178  0.30   
  2    -2   4    223.4178   247.1267   0.0     2.08688  0.20   
  0    3    -5   155.7860   133.9226   -0.0    2.08089  0.14   
  2    1    -5   1519.0536  1315.8373  -180.0  2.08042  1.47   
  2    -3   4    807.6739   800.7307   -0.0    2.07924  0.71   
  2    0    -5   2916.4221  2964.0149  180.0   2.07176  2.72   
  1    -5   0    2043.5617  2093.1029  -0.0    2.06884  1.67   
  3    -3   -3   1676.8531  1944.2840  -180.0  2.06725  1.50   
  1    -5   3    35.6302    36.8018    0.0     2.06388  0.03   
  4    -1   -1   2012.7336  1948.5790  -180.0  2.05878  1.98   
  4    -2   0    2929.2131  2690.5700  0.0     2.05550  2.78   
  3    1    -4   128.0736   129.1134   -0.0    2.05456  0.13   
  3    2    -2   111.4022   113.8433   -0.0    2.04840  0.11   
  4    -2   -2   10.1274    9.9412     0.0     2.04213  0.01   
  4    -1   -2   591.5749   579.4754   -180.0  2.04206  0.58   
  0    5    -2   1886.8917  1943.4745  0.0     2.03932  1.53   
  1    2    3    21.5063    20.7136    -0.0    2.03327  0.02   
  1    4    0    206.6302   185.0456   -0.0    2.03253  0.17   
  0    0    5    19.5632    15.1074    180.0   2.03125  0.02   
  2    3    0    1970.3345  1708.8661  180.0   2.02902  1.67   
  4    -3   -1   2483.7984  2161.4442  -180.0  2.02783  2.26   
  3    -4   -2   837.2896   831.2769   -0.0    2.02510  0.71   
  4    -3   0    222.5820   227.5569   -0.0    2.02463  0.20   
  1    3    -5   663.9070   704.8088   0.0     2.02408  0.58   
  2    3    -4   267.0732   308.9635   -180.0  2.02274  0.24   
  1    4    -4   23.7118    33.3301    -0.0    2.01347  0.02   
  1    -2   5    177.1338   184.6118   -180.0  2.00986  0.14   
  3    2    -3   1000.6014  1036.7651  -180.0  2.00957  0.95   
  3    -3   3    863.6792   833.0538   0.0     2.00837  0.72   
  0    5    -1   506.8962   501.1486   -180.0  2.00715  0.39   
  3    2    -1   3004.7499  3065.6362  180.0   2.00637  2.75   
  3    0    2    144.3175   133.3273   180.0   2.00091  0.12   
  2    -1   4    34.3285    29.6776    0.0     2.00018  0.03   
  3    1    1    4.3211     3.7430     180.0   1.99803  0.00   
  3    -2   3    4894.2304  4360.9075  180.0   1.99677  4.07   
  3    -2   -4   434.1278   386.3668   -180.0  1.99667  0.37   
  2    2    -5   2592.6626  2232.4787  -0.0    1.99546  2.33   
  4    -1   0    636.2929   525.0320   0.0     1.99426  0.58   
  0    5    -3   8.5811     6.1789     180.0   1.99177  0.01   
  1    3    2    1821.9831  1415.2283  180.0   1.99088  1.38   
  0    3    3    2353.5258  2084.0284  -0.0    1.98919  1.76   
  2    -5   3    1151.9237  1109.3426  -0.0    1.98620  0.91   
  1    -3   5    566.4639   578.9207   180.0   1.98487  0.45   
  2    -4   4    30.6533    24.9415    -180.0  1.98018  0.02   
  3    -5   1    196.7343   166.5779   -0.0    1.97828  0.16   
  1    -1   -5   4206.7078  3619.7492  -180.0  1.97806  3.30   
  2    -1   -5   2060.5360  1932.0606  0.0     1.97277  1.67   
  0    2    4    3271.6536  3283.6304  0.0     1.96821  2.44   
  1    1    4    434.2356   437.0412   0.0     1.96816  0.33   
  2    -5   -1   194.1417   196.6955   0.0     1.96803  0.15   
  3    -5   0    510.6510   522.4640   180.0   1.96781  0.40   
  4    -3   -2   2669.5298  2520.0038  -0.0    1.95439  2.25   
  4    0    -2   1064.2704  1011.9779  -180.0  1.95421  0.97   
  4    -1   -3   240.2029   264.1486   -0.0    1.94967  0.21   
  1    -1   5    1658.0137  1671.8418  -0.0    1.94879  1.26   
  4    -3   1    2498.9724  2037.9654  180.0   1.94583  2.06   
  4    -2   1    162.9584   134.9999   -180.0  1.94546  0.14   
  2    2    2    912.8392   918.4828   0.0     1.94345  0.70   
  2    1    3    544.0969   655.1507   180.0   1.94183  0.41   
  4    0    -1   70.3907    92.2991    -0.0    1.94130  0.06   
  3    -4   3    145.0154   179.0408   0.0     1.93506  0.11   
  4    -2   -3   3653.8992  3794.1043  -180.0  1.92298  3.05   
  0    4    -5   66.5530    55.1586    180.0   1.92026  0.05   
  1    -5   -1   84.1615    70.6051    180.0   1.91726  0.06   
  3    -5   2    274.1803   200.2946   -180.0  1.91677  0.21   
  4    -4   0    525.8270   270.7969   -180.0  1.91299  0.41   
  1    -5   4    924.1096   717.3087   180.0   1.91069  0.68   
  0    4    2    248.0813   194.3446   0.0     1.91044  0.17   
  0    5    0    640.5328   615.2001   -0.0    1.90561  0.44   
  3    -1   3    1.9885     1.7518     0.0     1.90440  0.00   
  3    2    -4   130.8770   146.5079   180.0   1.90239  0.11   
  4    0    -3   79.3334    103.8792   -0.0    1.89746  0.07   
  3    2    0    642.9148   918.6421   -0.0    1.89697  0.51   
  2    -3   -4   13.3066    19.0643    0.0     1.89696  0.01   
  2    -4   -3   13.1838    31.5276    0.0     1.89141  0.01   
  4    -4   -1   0.0281     0.0380     0.0     1.89030  0.00   
  3    -5   -1   215.9259   202.9901   0.0     1.88860  0.16   
  1    -4   5    45.2920    14.3463    0.0     1.88269  0.03   
  3    0    -5   1033.4427  272.4487   180.0   1.88200  0.83   
  0    5    -4   163.3151   16.1875    0.0     1.87951  0.12   
  4    -4   1    313.5829   223.7566   0.0     1.86974  0.23   
  4    -1   1    379.2059   338.6055   -180.0  1.86878  0.29   
  4    0    0    10.4340    17.8639    180.0   1.86265  0.01   
  1    4    1    796.4850   945.8220   0.0     1.85893  0.53   
  0    1    5    1616.6264  1657.0528  -180.0  1.85620  1.09   
  2    3    1    16.5498    20.5647    -180.0  1.85378  0.01   
  2    4    -2   812.4252   991.8955   -180.0  1.85330  0.59   
  1    -3   -4   98.7359    93.3063    180.0   1.84968  0.07   
  2    0    4    4522.6554  4281.0446  180.0   1.84955  3.11   
  3    1    -5   1585.9760  1502.7088  180.0   1.84949  1.26   
  2    3    -5   34.2395    23.0266    180.0   1.84660  0.03   
  2    4    -3   1080.5527  561.0667   180.0   1.84476  0.79   
  3    -1   -5   2.0460     1.2787     -0.0    1.84319  0.00   
  1    4    -5   982.0411   834.7120   180.0   1.83713  0.70   
  1    1    -6   117.5097   86.1769    -180.0  1.83525  0.08   
  3    -4   -3   2201.0473  2342.6978  180.0   1.83381  1.51   
  1    2    -6   172.5321   192.5736   180.0   1.83287  0.12   
  1    -4   -3   132.5107   147.6581   -0.0    1.83271  0.09   
  3    -3   -4   58.5677    67.3283    180.0   1.82714  0.04   
  4    -3   -3   871.2366   947.2062   180.0   1.82631  0.64   
  2    -5   4    1589.6057  1586.9036  180.0   1.82337  1.07   
  1    0    5    1649.5027  1627.5557  0.0     1.82240  1.08   
  1    5    -2   8.6526     13.5280    -180.0  1.81989  0.01   
  2    -2   -5   720.9856   1099.6862  -0.0    1.81684  0.48   
  4    -3   2    700.7230   1121.4391  -180.0  1.81470  0.49   
  0    2    -6   310.6992   415.9450   -180.0  1.81185  0.21   
  1    5    -3   66.2499    68.9745    180.0   1.80951  0.04   
  4    -1   -4   1591.7289  1718.4357  180.0   1.80855  1.20   
  4    -4   -2   1.0322     1.1240     -180.0  1.80820  0.00   
  4    1    -2   70.1152    76.8312    -0.0    1.80796  0.05   
  2    -6   1    1211.6906  1076.5653  -0.0    1.80494  0.77   
  2    4    -1   394.9524   367.9820   0.0     1.80237  0.26   
  2    -5   -2   34.7125    32.3557    -180.0  1.80235  0.02   
  2    -6   2    984.4201   940.5310   180.0   1.80158  0.63   
  3    -5   3    166.7321   165.5042   -0.0    1.80119  0.11   
  1    -6   2    13.5667    7.5135     -180.0  1.79758  0.01   
  4    -2   2    324.3283   311.1984   -0.0    1.79278  0.23   
  3    1    2    697.1933   710.3284   -180.0  1.79206  0.47   
  2    -3   5    121.9743   130.5042   180.0   1.78818  0.08   
  4    0    -4   669.1143   766.3705   -180.0  1.78732  0.51   
  1    -2   -5   12.2239    13.5959    0.0     1.78593  0.01   
  2    1    -6   26.8502    26.1718    0.0     1.78450  0.02   
  4    1    -3   1634.9803  1686.3067  180.0   1.78328  1.25   
  3    3    -2   7.9264     8.2692     180.0   1.78312  0.01   
  0    3    -6   2023.7605  2292.0959  -0.0    1.78041  1.32   
  0    1    -6   50.4113    49.6510    -180.0  1.77949  0.03   
  2    4    -4   384.4891   361.1682   -0.0    1.77910  0.26   
  3    3    -3   471.0060   448.3870   -180.0  1.77768  0.34   
  1    -6   1    849.0295   811.9131   0.0     1.77760  0.52   
  4    1    -1   1298.1162  1271.0870  -0.0    1.77669  0.96   
  1    5    -1   774.6558   958.8452   180.0   1.77375  0.48   
  3    -3   4    21.4898    26.4615    -180.0  1.77303  0.01   
  1    0    -6   274.3833   338.3816   180.0   1.77288  0.18   
  4    -4   2    1569.1782  1950.7737  180.0   1.77269  1.05   
  2    -2   5    491.4145   647.2132   180.0   1.77216  0.31   
  4    -2   -4   906.2178   1076.3434  0.0     1.76651  0.63   
  1    3    -6   243.5157   289.8133   -180.0  1.76646  0.16   
  3    -5   -2   152.6904   173.1390   -180.0  1.76263  0.10   
  1    -6   3    2580.7303  2927.6459  -0.0    1.76263  1.58   
  0    5    1    418.6842   484.7351   -180.0  1.76246  0.25   
  3    0    3    769.0791   1044.8550  -180.0  1.76042  0.50   
  2    0    -6   127.3676   183.8707   0.0     1.75863  0.08   
  3    2    -5   0.2591     0.2636     -0.0    1.75576  0.00   
  4    -5   0    562.5686   540.7825   180.0   1.75522  0.36   
  2    -6   0    1013.0935  1124.2197  180.0   1.75359  0.61   
  2    2    -6   236.4936   339.0013   180.0   1.74941  0.16   
  3    2    1    217.8105   313.4157   -180.0  1.74938  0.14   
  1    5    -4   106.6803   147.9433   -0.0    1.74535  0.07   
  3    -2   4    875.4446   1185.5707  0.0     1.74511  0.55   
  3    -2   -5   0.0406     0.0547     0.0     1.74503  0.00   
  2    -6   3    9.0232     11.6718    180.0   1.74438  0.01   
  2    -4   5    1494.4008  1728.3404  0.0     1.74319  0.92   
  1    -5   -2   119.7116   101.9686   0.0     1.74121  0.07   
  3    -4   4    116.6759   98.5616    180.0   1.74111  0.07   
  4    -5   1    111.6204   93.3177    -0.0    1.74075  0.07   
  4    0    1    0.0196     0.0193     -180.0  1.73946  0.00   
  1    3    3    953.4697   1106.1948  -0.0    1.73808  0.55   
  3    3    -1   325.2023   294.2702   -180.0  1.73560  0.22   
  1    -5   5    4971.1207  4682.6111  -0.0    1.73433  3.03   
  1    2    4    237.1974   216.7137   0.0     1.73387  0.14   
  3    -6   1    2495.3593  2308.9338  180.0   1.73171  1.51   
  0    5    -5   1031.9812  960.7874   -0.0    1.73167  0.63   
  3    3    -4   1339.3250  1635.9665  -180.0  1.72067  0.92   
  4    -5   -1   0.0125     0.0356     -180.0  1.71862  0.00   
  4    -1   2    458.4203   642.8423   0.0     1.71340  0.29   
  4    1    -4   29.5821    32.7026    -180.0  1.70904  0.02   
  0    3    4    1263.8850  1505.0768  180.0   1.70822  0.70   
  3    -6   2    353.1492   422.6198   -180.0  1.70808  0.21   
  1    -6   0    939.7821   1122.4244  -180.0  1.70783  0.52   
  3    -6   0    229.9110   257.5102   -0.0    1.70608  0.13   
  2    4    0    933.5236   1205.8977  -180.0  1.70522  0.55   
  2    2    3    43.2166    59.6924    0.0     1.70434  0.02   
  2    -1   5    267.6041   360.0676   -180.0  1.69974  0.16   
  1    -3   6    80.9409    100.7250   0.0     1.69883  0.05   
  0    6    -2   58.6434    70.3229    180.0   1.69790  0.03   
  4    1    0    745.9822   898.0216   -180.0  1.69748  0.49   
  1    -2   6    0.3737     0.4056     180.0   1.69614  0.00   
  0    4    -6   1893.9898  1932.6311  0.0     1.69430  1.12   
  0    0    6    100.7733   77.4336    -0.0    1.69271  0.06   
  0    6    -3   1.2909     2.6963     0.0     1.68760  0.00   
  4    -4   -3   219.9064   478.8860   180.0   1.68735  0.13   
  0    4    3    8.0231     26.5794    -0.0    1.68563  0.00   
  1    5    0    68.3595    124.5631   0.0     1.68276  0.04   
  1    -6   4    56.6961    96.0875    180.0   1.68156  0.03   
  2    -1   -6   2.3742     3.7431     -0.0    1.67914  0.00   
  4    -5   2    466.0831   647.6404   180.0   1.67880  0.28   
  1    4    2    202.2501   283.6758   -180.0  1.67578  0.11   
  2    1    4    990.9105   1116.4997  -180.0  1.67430  0.55   
  4    -3   -4   704.8220   765.5619   0.0     1.67316  0.43   
  2    4    -5   7.0624     7.4911     0.0     1.67268  0.00   
  2    3    2    640.5967   850.2787   180.0   1.67020  0.35   
  5    -2   -1   472.9921   630.7508   -180.0  1.66986  0.30   
  0    2    5    4.9581     5.4206     -180.0  1.66636  0.00   
  2    -4   -4   1002.1942  1127.0790  0.0     1.66531  0.55   
  3    -1   4    59.7980    66.5933    -180.0  1.66516  0.03   
  1    1    5    303.6633   316.8393   0.0     1.66454  0.16   
  5    -3   -1   310.5481   301.1325   180.0   1.66363  0.19   
  1    -1   -6   4028.0578  3907.1644  0.0     1.66333  2.24   
  2    3    -6   1819.3079  1772.7768  180.0   1.66320  1.12   
  5    -2   -2   1202.4576  1204.6318  -0.0    1.66268  0.77   
  0    6    -1   417.8070   422.8483   -0.0    1.66202  0.22   
  4    -3   3    100.2123   114.0602   0.0     1.66068  0.06   
  2    -6   -1   3148.4151  3787.9034  0.0     1.66017  1.68   
  3    -5   4    131.9699   143.2657   180.0   1.65822  0.07   
  3    0    -6   198.3896   270.7308   -180.0  1.65625  0.12   
  1    4    -6   93.3830    116.7885   -0.0    1.65452  0.05   
  3    1    -6   18.8861    37.1957    0.0     1.65028  0.01   
  1    -4   6    81.9347    124.3259   -0.0    1.64973  0.05   
  2    -5   5    8.6485     12.6451    -180.0  1.64964  0.00   
  4    0    -5   27.0610    34.6494    0.0     1.64910  0.02   
  4    -1   -5   24.5918    31.2103    -0.0    1.64895  0.02   
  2    -6   4    0.2811     0.3745     180.0   1.64719  0.00   
  3    3    0    245.4571   343.7580   -0.0    1.64661  0.14   
  4    -4   3    164.2036   242.0788   -0.0    1.64445  0.09   
  5    -3   0    0.1887     0.4061     180.0   1.64348  0.00   
  3    -4   -4   130.1649   286.4233   180.0   1.64337  0.07   
  1    5    -5   7.0125     15.6734    -0.0    1.64282  0.00   
  1    -1   6    8.9157     18.6063    180.0   1.64238  0.00   
  2    -3   -5   0.1297     0.2610     -180.0  1.64183  0.00   
  3    -6   3    6.7490     11.4867    -0.0    1.64081  0.00   
  5    -3   -2   185.6665   274.8932   -180.0  1.64002  0.11   
  4    -5   -2   10.5708    15.3107    -180.0  1.63973  0.01   
  4    2    -2   72.5442    104.9320   -0.0    1.63948  0.05   
  3    -6   -1   298.2439   384.2899   0.0     1.63726  0.16   
  4    2    -3   11.4291    15.0286    -180.0  1.63694  0.01   
  5    -1   -2   47.7736    63.2237    180.0   1.63584  0.03   
  0    6    -4   1047.9010  1179.0563  180.0   1.63351  0.56   
  5    -2   0    31.0038    35.9688    -180.0  1.63319  0.02   
  2    -5   -3   1109.5286  1140.0230  -180.0  1.62892  0.57   
  4    -2   3    4612.1437  5207.7290  180.0   1.62771  2.60   
  5    -1   -1   772.2044   947.5026   -0.0    1.62658  0.48   
  3    3    -5   690.3573   917.1628   0.0     1.62550  0.42   
  3    -5   -3   27.4623    58.6522    180.0   1.61635  0.01   
  3    -1   -6   45.4405    69.9315    0.0     1.61390  0.03   
  5    -2   -3   33.1338    50.6776    -180.0  1.61327  0.02   
  3    -3   -5   207.5060   383.2902   -0.0    1.61275  0.11   
  5    -4   -1   311.3207   474.7676   0.0     1.60947  0.18   
  1    -4   -4   246.2752   369.0240   -180.0  1.60764  0.12   
  5    -4   0    250.3675   320.7442   -0.0    1.60627  0.14   
  0    5    2    653.4772   829.1598   -180.0  1.60568  0.32   
  1    -6   -1   39.0414    37.1829    180.0   1.60410  0.02   
  5    -1   -3   594.0491   554.9329   -0.0    1.60371  0.36   
  4    1    -5   4.1412     4.5925     0.0     1.60195  0.00   
  4    -2   -5   200.7520   234.7752   -180.0  1.60154  0.11   
  4    2    -1   358.7745   500.0077   180.0   1.60072  0.21   
  3    1    3    54.4212    82.4931    -180.0  1.59789  0.03   
  3    2    -6   481.1565   691.1211   180.0   1.59748  0.28   
  4    0    2    179.4637   257.4461   180.0   1.59686  0.10   
  1    -3   -5   317.0060   434.3051   -180.0  1.59414  0.16   
  4    2    -4   697.4472   973.1630   0.0     1.59366  0.42   
  2    5    -3   0.2153     0.4254     180.0   1.59157  0.00   
  3    2    2    62.9886    108.1593   -0.0    1.59107  0.03   
  2    0    5    434.7838   489.1909   0.0     1.58938  0.22   
  4    -6   1    930.7058   1036.9952  180.0   1.58910  0.49   
  0    6    0    49.9925    70.2717    0.0     1.58801  0.02   
  4    1    1    42.4012    60.3886    0.0     1.58772  0.02   
  4    -6   0    194.3087   179.3021   -180.0  1.58519  0.10   
  5    -3   1    1130.1024  1123.1637  0.0     1.58404  0.63   
  4    -5   3    138.6778   151.0302   -180.0  1.58309  0.07   
  2    4    1    1409.9831  1616.0281  0.0     1.58238  0.70   
  2    5    -2   7.8238     8.9742     -0.0    1.58225  0.00   
  1    2    -7   352.6882   415.3507   0.0     1.57953  0.19   
  5    -1   0    714.9181   780.5134   0.0     1.57795  0.41   
  5    -3   -3   708.5613   771.6552   -180.0  1.57787  0.40   
  0    5    -6   738.3568   750.9234   180.0   1.57472  0.38   
  5    -4   -2   2442.3473  2674.5789  180.0   1.57351  1.33   
  0    1    6    0.7478     0.8470     0.0     1.57281  0.00   
  1    -6   5    301.9028   299.9643   -0.0    1.57169  0.15   
  1    -5   -3   237.5536   211.3618   -180.0  1.56744  0.11   
  3    4    -3   316.6886   302.1736   -0.0    1.56693  0.17   
  1    1    -7   2185.6044  2156.8310  -0.0    1.56669  1.12   
  3    -3   5    207.7669   226.4633   180.0   1.56618  0.10   
  5    0    -2   103.7882   113.9680   180.0   1.56615  0.06   
  1    5    1    244.2486   282.3784   0.0     1.56587  0.11   
  2    -2   -6   130.4650   156.6839   180.0   1.56548  0.06   
  5    -4   1    10.8242    12.4168    -0.0    1.56457  0.01   
  2    5    -4   502.9030   413.0877   0.0     1.56271  0.26   
  1    -5   6    1512.2624  1309.4050  180.0   1.56099  0.75   
  5    -2   1    5.9007     4.8820     0.0     1.56063  0.00   
  3    -4   5    84.5542    74.8270    180.0   1.55780  0.04   
  2    -7   2    384.5314   422.2422   0.0     1.55670  0.18   
  3    4    -2   145.3053   158.6539   -180.0  1.55656  0.08   
  4    -6   2    1864.6543  1706.1784  0.0     1.55523  0.94   
  2    -3   6    229.9151   218.6517   -0.0    1.55501  0.11   
  4    -1   3    0.4075     0.6544     -180.0  1.55359  0.00   
  3    0    4    0.1229     0.1877     0.0     1.55235  0.00   
  5    0    -3   6.7562     9.7005     -0.0    1.55147  0.00   
  1    0    6    106.5477   129.0602   -180.0  1.55065  0.05   
  0    2    -7   70.7814    85.0754    -180.0  1.55061  0.03   
  4    -4   -4   3.6860     4.3028     -0.0    1.55044  0.00   
  1    3    -7   0.2964     0.3278     0.0     1.54997  0.00   
  2    1    -7   3440.2022  3814.5872  0.0     1.54969  1.79   
  1    6    -3   3.7396     4.1562     -180.0  1.54966  0.00   
  0    6    -5   263.4403   299.6384   0.0     1.54711  0.13   
  2    4    -6   359.5314   358.9419   -180.0  1.54619  0.19   
  2    -7   1    51.6131    46.4058    -0.0    1.54510  0.02   
  4    -6   -1   10.9410    9.6192     -0.0    1.54432  0.01   
  5    0    -1   563.5329   493.4570   -0.0    1.54426  0.31   
  0    3    -7   116.9189   101.6318   180.0   1.54416  0.06   
  3    -6   4    22.9226    19.6681    0.0     1.54394  0.01   
  2    -6   -2   115.1947   98.0388    -180.0  1.54332  0.05   
  1    6    -2   153.4053   120.5026   0.0     1.54247  0.07   
  3    4    -4   345.2358   293.6645   -180.0  1.54077  0.18   
  2    2    -7   38.0884    43.3558    180.0   1.53983  0.02   
  3    -6   -2   2008.0085  2432.6215  180.0   1.53951  0.95   
  2    -4   6    75.7016    83.1983    -180.0  1.53840  0.04   
  5    -1   -4   9.4840     11.4188    180.0   1.53695  0.01   
  2    5    -1   1053.1041  1288.2124  180.0   1.53665  0.50   
  4    -5   -3   240.8801   237.0410   0.0     1.53452  0.12   
  3    3    1    508.9645   508.8222   -180.0  1.53382  0.25   
  3    -2   5    388.8135   384.4065   180.0   1.53338  0.19   
  3    -2   -6   421.5381   415.9531   -180.0  1.53331  0.21   
  2    -7   3    653.6141   646.4809   0.0     1.53245  0.30   
  1    -7   2    380.5484   385.2530   180.0   1.53216  0.17   
  5    -2   -4   745.8754   771.7708   0.0     1.53194  0.40   
  2    -2   6    1854.9800  2014.0560  0.0     1.53104  0.88   
  1    -2   -6   328.8423   362.1721   -0.0    1.53076  0.15   
  5    -5   0    17.1463    19.1736    180.0   1.53039  0.01   
  2    -6   5    273.3168   331.0074   -0.0    1.52876  0.13   
  4    2    0    451.0301   548.3449   0.0     1.52873  0.24   
  1    3    4    56.7000    109.9499   180.0   1.52651  0.03   
  1    -7   3    699.0527   1041.0463  -0.0    1.52321  0.32   
  1    6    -4   20.3371    31.4761    0.0     1.52162  0.01   
  1    5    -6   41.5766    52.1930    0.0     1.52115  0.02   
  5    -5   -1   32.3843    30.3179    -180.0  1.52006  0.02   
  2    0    -7   119.5224   107.9878   -180.0  1.51956  0.06   
  3    -7   1    2.3550     2.5302     180.0   1.51893  0.00   
  4    2    -5   567.4045   709.2301   180.0   1.51852  0.31   
  4    -3   -5   233.5280   372.3683   180.0   1.51794  0.12   
  0    1    -7   0.4672     0.8971     0.0     1.51714  0.00   
  3    -7   2    266.9340   414.4945   -180.0  1.51557  0.12   
  1    0    -7   170.9536   423.8806   -180.0  1.51438  0.08   
  3    4    -1   13.6112    48.6555    -180.0  1.51175  0.01   
  3    -5   5    37.7219    178.6069   180.0   1.51012  0.02   
  3    3    -6   1.0951     5.0018     -0.0    1.51003  0.00   
  1    -7   1    61.2389    78.3195    -0.0    1.50696  0.03   
  5    -5   1    5.3405     6.0014     -180.0  1.50665  0.00   
  4    -4   4    176.8668   177.9606   180.0   1.50628  0.08   
  4    -3   4    101.0652   96.9211    -180.0  1.50597  0.05   
  5    -4   -3   168.6014   155.7831   0.0     1.50564  0.08   
  4    0    -6   39.9834    38.3086    -180.0  1.50452  0.02   
  1    4    3    653.4032   712.2823   0.0     1.50381  0.28   
  5    0    -4   24.6317    26.8783    180.0   1.50314  0.01   
  1    2    5    543.2193   588.2828   180.0   1.50283  0.24   
  2    2    4    2.9851     3.1774     -0.0    1.50218  0.00   
  1    6    -1   127.9040   128.4373   -180.0  1.50144  0.06   
  2    5    -5   1098.0789  1101.5486  180.0   1.50142  0.53   
  2    -7   0    13.6758    13.9231    0.0     1.49992  0.01   
  5    -1   1    1237.8361  1288.8137  -180.0  1.49963  0.62   
  0    4    -7   232.7543   254.5004   -180.0  1.49923  0.11   
  2    3    3    992.0369   1256.6331  180.0   1.49847  0.44   
  5    -3   2    117.9759   164.5574   180.0   1.49700  0.06   
  5    -4   2    16.2668    20.4411    0.0     1.49264  0.01   
  2    3    -7   270.1512   322.9540   0.0     1.49215  0.13   
  4    -1   -6   57.2627    66.5536    -180.0  1.49202  0.03   
  0    4    4    162.8471   184.1413   -0.0    1.49189  0.07   
  4    -6   3    455.9195   488.2942   -180.0  1.49027  0.21   
  5    0    0    697.6715   751.2229   180.0   1.49012  0.36   
  0    6    1    256.6091   277.8121   -0.0    1.48994  0.11   
  3    -7   0    74.8338    83.8759    180.0   1.48921  0.03   
  5    -3   -4   1259.9674  1412.8899  -0.0    1.48921  0.62   
  0    3    5    462.0608   571.2752   -0.0    1.48731  0.20   
  2    -5   6    74.8850    101.2786   180.0   1.48488  0.03   
  1    4    -7   1.1898     1.5911     180.0   1.48461  0.00   
  1    -6   -2   89.2050    118.7900   -0.0    1.48446  0.04   
  4    3    -3   18.9069    24.8278    -180.0  1.48419  0.01   
  3    4    -5   151.9724   194.4504   180.0   1.48320  0.08   
  1    -7   4    312.8698   431.1596   0.0     1.48182  0.14   
  4    1    -6   540.4815   866.1783   -0.0    1.48027  0.28   
  3    -7   3    111.3625   189.7880   -180.0  1.47979  0.05   
  5    -5   -2   21.0324    44.3154    180.0   1.47762  0.01   
  2    -7   4    3.3460     7.3414     -180.0  1.47703  0.00   
  1    -3   7    11.3211    23.4672    180.0   1.47673  0.01   
  4    -6   -2   101.9699   244.5916   180.0   1.47437  0.05   
  4    3    -2   66.2822    148.3270   0.0     1.47414  0.03   
  2    -4   -5   3.8592     5.6996     -180.0  1.47277  0.00   
  3    1    -7   61.0973    81.8685    -0.0    1.47216  0.03   
  2    -1   6    32.7606    43.3693    180.0   1.47173  0.01   
  3    -4   -5   753.5858   922.8635   -180.0  1.47030  0.33   
  4    -5   4    9.0302     11.0178    0.0     1.47027  0.00   
  3    -5   -4   46.8751    46.2053    -0.0    1.46956  0.02   
  4    -2   4    61.6333    57.5630    -0.0    1.46942  0.03   
  5    1    -2   226.3147   188.9930   -180.0  1.46849  0.12   
  5    1    -3   1443.3585  1213.7293  0.0     1.46789  0.75   
  3    -1   5    1193.4143  1068.1014  -180.0  1.46652  0.52   
  2    -5   -4   797.9830   779.5125   -0.0    1.46599  0.33   
  5    -2   2    71.6082    69.6251    -180.0  1.46545  0.03   
  4    1    2    415.7256   399.5758   180.0   1.46534  0.19   
  3    0    -7   210.7040   178.1964   -180.0  1.46468  0.10   
  1    6    -5   44.1454    34.6128    -0.0    1.46366  0.02   
  2    5    0    48.7522    38.5178    -0.0    1.46341  0.02   
  1    -2   7    299.4667   237.1774   -180.0  1.46328  0.13   
  4    3    -4   122.0858   96.6203    0.0     1.46312  0.06   
  2    1    5    277.2476   212.9457   0.0     1.46233  0.12   
  2    -1   -7   234.1103   325.8463   180.0   1.45589  0.10   
  1    -4   7    387.0254   492.0190   -0.0    1.45537  0.17   
  0    7    -3   10.1349    12.3982    -0.0    1.45523  0.00   
  0    5    3    308.1604   284.9812   0.0     1.45372  0.12   
  4    0    3    412.6372   380.5268   -0.0    1.45369  0.19   
  5    -5   2    40.1502    35.8772    -0.0    1.45328  0.02   
  1    -7   0    206.4769   191.3924   180.0   1.45232  0.08   
  2    4    2    676.9139   628.2214   -180.0  1.45213  0.28   
  0    0    7    413.2654   400.4687   180.0   1.45090  0.17   
  0    7    -2   2000.5037  2080.6858  -180.0  1.45044  0.82   
  1    -6   6    7.9390     8.3302     0.0     1.45037  0.00   
  5    -1   -5   231.6921   219.0522   -180.0  1.44755  0.11   
  4    -2   -6   673.2409   693.0991   180.0   1.44537  0.31   
  3    2    -7   784.3577   812.7224   0.0     1.44531  0.37   
  0    6    -6   367.9537   296.6348   -180.0  1.44306  0.16   
  0    2    6    153.2815   108.9904   0.0     1.44110  0.06   
  3    4    0    58.0240    44.7363    180.0   1.44070  0.03   
  1    5    2    264.1687   213.0589   180.0   1.44049  0.10   
  3    2    3    3.9650     3.8983     -0.0    1.43938  0.00   
  5    1    -1   869.6873   856.2155   -0.0    1.43929  0.42   
  1    1    6    254.0526   244.2765   -0.0    1.43877  0.10   
  2    -3   -6   86.7408    81.3238    0.0     1.43823  0.04   
  5    1    -4   279.2108   256.3295   -180.0  1.43759  0.14   
  4    -7   1    82.8918    76.9645    -0.0    1.43736  0.04   
  4    2    1    361.5259   366.7447   180.0   1.43605  0.16   
  4    3    -1   521.0098   493.7064   -0.0    1.43476  0.24   
  1    6    0    548.6028   493.2067   0.0     1.43404  0.22   
  1    -1   -7   426.7603   364.6864   -180.0  1.43340  0.18   
  3    -6   5    107.3509   91.8829    0.0     1.43301  0.05   
  5    -2   -5   6.9912     5.5923     -0.0    1.43241  0.00   
  3    -7   -1   250.7845   182.0575   -180.0  1.43184  0.10   
  5    -6   0    32.5917    24.3319    -180.0  1.43094  0.01   
  0    7    -4   403.2401   308.3482   -0.0    1.43079  0.16   
  3    -3   -6   17.4786    14.4805    0.0     1.43033  0.01   
  5    0    -5   1522.5411  1381.0927  -0.0    1.42986  0.74   
  2    -7   -1   507.0484   528.3410   -0.0    1.42931  0.20   
  3    -6   -3   1765.7973  2223.5131  0.0     1.42830  0.72   
  3    1    4    8.8031     9.8224     180.0   1.42665  0.00   
  0    5    -7   176.6922   148.0866   -0.0    1.42502  0.07   
  3    -1   -7   0.0289     0.0231     180.0   1.42437  0.00   
  4    2    -6   76.5515    61.3445    0.0     1.42423  0.04   
  4    -7   0    773.3868   623.0415   0.0     1.42371  0.32   
  4    -7   2    535.0114   371.7158   -0.0    1.42264  0.22   
  5    -6   1    329.0472   234.5105   180.0   1.42196  0.14   
  1    -4   -5   229.3968   168.2334   180.0   1.42060  0.09   
  2    -6   -3   1387.4912  1450.5344  0.0     1.41954  0.54   
  4    -5   -4   148.6018   149.5915   -180.0  1.41874  0.06   
  2    5    -6   2.2136     2.1190     -0.0    1.41833  0.00   
  3    -7   4    548.8442   511.4846   0.0     1.41795  0.22   
  1    -1   7    252.8672   233.6405   -0.0    1.41772  0.10   
  5    -4   -4   385.3869   345.6743   -180.0  1.41741  0.17   
  0    7    -1   129.9483   113.3636   0.0     1.41727  0.05   
  2    4    -7   64.9891    36.1217    180.0   1.41627  0.03   
  1    -7   5    112.1602   44.0466    -180.0  1.41532  0.05   
  4    3    -5   62.7574    28.6794    -180.0  1.41464  0.03   
  4    -4   -5   173.0672   100.7928   -180.0  1.41399  0.07   
  3    3    2    107.9227   81.8064    0.0     1.41324  0.04   
  5    0    1    307.3252   239.7125   -0.0    1.41312  0.14   
  5    -6   -1   435.1387   403.4114   -180.0  1.41199  0.18   
  5    -5   -3   163.4593   121.4363   -0.0    1.41053  0.07   
  1    -5   -4   359.3622   406.3216   0.0     1.40916  0.14   
  4    -6   4    620.5838   546.8847   -0.0    1.40514  0.25   
  2    -6   6    96.8595    84.7358    -180.0  1.40499  0.04   
  5    -1   2    28.8289    26.0378    180.0   1.40428  0.01   
  3    4    -6   85.3861    81.3569    -180.0  1.40401  0.04   
  4    -1   4    204.8744   199.3913   0.0     1.40389  0.08   
  1    -5   7    110.5720   113.6905   -0.0    1.40343  0.04   
  5    -4   3    73.8329    73.6168    -180.0  1.40228  0.03   
  2    -7   5    906.1366   904.3588   180.0   1.39984  0.36   
  1    5    -7   118.3256   97.5181    180.0   1.39591  0.05   
  5    -3   3    66.4509    56.6643    -0.0    1.39576  0.03   
  3    -4   6    505.9039   470.9900   180.0   1.39527  0.20   
  1    -3   -6   164.1431   154.8829   -180.0  1.39467  0.06   
  6    -3   -1   134.3671   114.4618   0.0     1.39282  0.06   
  3    -3   6    1799.7309  1871.1428  -180.0  1.39126  0.71   
  2    6    -3   1260.3742  1344.9226  180.0   1.38979  0.50   
  6    -3   -2   98.0003    104.6719   -180.0  1.38968  0.04   
  3    3    -7   237.2903   247.0426   180.0   1.38936  0.10   
  2    0    6    43.1158    40.6339    0.0     1.38836  0.02   
  5    -3   -5   387.3407   376.8509   -180.0  1.38735  0.17   
  6    -2   -2   648.0344   637.4277   -0.0    1.38716  0.29   
  4    -6   -3   234.2069   241.3743   -180.0  1.38655  0.09   
  5    -6   2    580.6876   598.5315   -0.0    1.38655  0.24   
  3    5    -3   18.2756    18.8769    -180.0  1.38653  0.01   
  1    6    -6   453.0061   504.1122   180.0   1.38534  0.18   
  5    1    0    292.7349   326.4443   -180.0  1.38525  0.13   
  4    -7   -1   657.1092   765.2774   -180.0  1.38401  0.26   
  5    1    -5   247.2789   269.4994   0.0     1.38272  0.11   
  1    2    -8   30.1421    30.8829    -0.0    1.38231  0.01   
  4    -7   3    1333.7963  1332.2168  180.0   1.38205  0.52   
  0    6    2    286.8779   285.8191   -0.0    1.38174  0.10   
  0    7    -5   149.3139   145.2316   180.0   1.38127  0.06   
  6    -2   -1   196.0723   178.4608   180.0   1.38048  0.09   
  2    6    -4   46.1089    40.7331    180.0   1.38003  0.02   
  5    -5   3    246.8840   166.1861   180.0   1.37905  0.10   
  3    0    5    0.0648     0.0449     180.0   1.37796  0.00   
  3    5    -4   7.9097     5.6414     -180.0  1.37785  0.00   
  1    -7   -1   238.4550   222.8453   0.0     1.37718  0.09   
  6    -4   -1   322.5942   278.7502   0.0     1.37588  0.14   
  2    6    -2   384.1445   302.4870   0.0     1.37391  0.15   
  2    5    1    11.7706    9.2936     0.0     1.37389  0.00   
  4    -3   -6   2.8414     2.2112     180.0   1.37338  0.00   
  4    3    0    158.6174   110.3148   180.0   1.37260  0.07   
  4    -4   5    122.6292   82.9160    -180.0  1.37219  0.05   
  1    3    -8   331.6019   205.4170   -0.0    1.37178  0.13   
  2    -2   -7   1285.8366  925.6065   0.0     1.37035  0.49   
  6    -3   0    241.5961   174.5350   180.0   1.37033  0.10   
  3    -5   6    142.8316   107.4441   0.0     1.37009  0.05   
  3    5    -2   1.6972     1.3136     -0.0    1.36976  0.00   
  2    -3   7    922.7480   853.8662   0.0     1.36876  0.35   
  6    -2   -3   4.3359     4.3220     180.0   1.36839  0.00   
  5    -6   -2   15.9036    16.1544    0.0     1.36824  0.01   
  5    2    -3   577.3935   602.8047   180.0   1.36744  0.26   
  4    0    -7   31.3094    32.6491    180.0   1.36688  0.01   
  2    -4   7    207.9284   212.0281   -0.0    1.36670  0.08   
  2    2    -8   1154.6722  1019.5734  180.0   1.36572  0.47   
  1    1    -8   100.0650   76.1928    180.0   1.36422  0.04   
  0    1    7    479.4251   361.9088   -180.0  1.36380  0.18   
  6    -4   0    242.0994   185.1343   -0.0    1.36343  0.10   
  6    -4   -2   280.4044   214.6983   180.0   1.36342  0.12   
  2    1    -8   528.2147   416.4078   180.0   1.36315  0.21   
  1    -6   -3   124.2157   101.7440   0.0     1.36291  0.04   
  4    -3   5    584.4625   504.0719   -0.0    1.36254  0.23   
  2    -8   2    945.2460   889.5114   -0.0    1.36179  0.34   
  6    -3   -3   512.0509   487.7031   0.0     1.36142  0.22   
  0    7    0    193.9658   181.9772   180.0   1.36115  0.07   
  5    -2   3    10.0562    8.4499     180.0   1.36070  0.00   
  3    -2   6    277.2524   186.0017   -0.0    1.35877  0.10   
  3    -2   -7   208.6119   141.4960   -0.0    1.35871  0.08   
  5    2    -2   313.5153   217.3991   -180.0  1.35859  0.14   
  4    1    -7   3030.0689  2473.7717  180.0   1.35775  1.29   
  0    3    -8   1.3235     1.1312     0.0     1.35744  0.00   
  6    -1   -2   47.6273    35.4362    180.0   1.35630  0.02   
  3    -7   -2   83.3986    56.2673    0.0     1.35580  0.03   
  2    -8   3    682.6826   410.3441   180.0   1.35453  0.25   
  3    4    1    0.0211     0.0136     -0.0    1.35408  0.00   
  4    -5   5    1050.3368  680.0319   180.0   1.35386  0.40   
  0    2    -8   214.6383   128.1982   0.0     1.35260  0.08   
  1    3    5    64.1330    38.4590    -180.0  1.35252  0.02   
  5    2    -4   61.1349    40.9386    -0.0    1.35186  0.03   
  1    4    4    856.7928   705.5761   180.0   1.35125  0.30   
  1    6    1    604.3799   527.4134   180.0   1.35045  0.21   
  6    -2   0    285.6527   206.3490   -180.0  1.34942  0.12   
  1    7    -3   251.5623   179.8003   -0.0    1.34907  0.09   
  3    -8   2    162.8868   124.2278   180.0   1.34841  0.06   
  4    -1   -7   50.1565    38.6285    0.0     1.34836  0.02   
  1    0    7    605.9048   469.6016   0.0     1.34833  0.22   
  5    -1   -6   525.7509   462.7560   -180.0  1.34776  0.22   
  6    -1   -3   98.8193    87.6918    -180.0  1.34767  0.04   
  2    3    4    202.4963   171.5483   0.0     1.34642  0.07   
  4    3    -6   32.0689    27.1233    0.0     1.34638  0.01   
  2    6    -5   420.7308   353.2336   -180.0  1.34618  0.16   
  3    5    -5   123.3816   94.3064    180.0   1.34509  0.05   
  2    -8   1    64.6806    48.8915    -0.0    1.34494  0.02   
  2    -7   -2   462.4781   369.9858   180.0   1.34367  0.16   
  4    1    3    288.2948   221.4833   -0.0    1.34335  0.11   
  2    -2   7    1042.5343  793.2674   180.0   1.34330  0.38   
  5    0    -6   54.3764    33.4546    -180.0  1.34227  0.02   
  3    -8   1    235.4413   162.1635   180.0   1.34178  0.08   
  6    -1   -1   411.7292   333.0063   180.0   1.34107  0.17   
  2    3    -8   551.2421   460.6431   -180.0  1.34092  0.22   
  4    4    -3   764.3495   766.7389   -0.0    1.34019  0.31   
  3    -7   5    24.7285    23.6378    0.0     1.33935  0.01   
  1    7    -4   85.5880    78.0933    180.0   1.33921  0.03   
  2    -5   7    952.8427   1009.4975  0.0     1.33749  0.35   
  1    -2   -7   557.4846   589.5742   180.0   1.33703  0.20   
  1    7    -2   180.5983   180.2346   180.0   1.33545  0.06   
  0    4    -8   580.6179   589.7126   180.0   1.33531  0.21   
  2    6    -1   9.8800     10.3928    180.0   1.33488  0.00   
  4    2    2    355.1416   375.1193   -180.0  1.33474  0.14   
  2    2    5    194.4933   205.9271   180.0   1.33460  0.07   
  1    4    -8   640.5086   678.7890   0.0     1.33452  0.24   
  0    6    -7   871.8350   915.2259   0.0     1.33391  0.32   
  1    -8   3    163.2455   169.6878   -0.0    1.33373  0.06   
  2    0    -8   180.3683   186.9011   0.0     1.33368  0.07   
  1    -7   6    752.8408   764.7886   0.0     1.33345  0.27   
  4    4    -4   318.4911   316.6993   180.0   1.33326  0.13   
  3    -5   -5   2.1840     2.1141     180.0   1.33308  0.00   
  6    -5   -1   10.1497    9.1963     -180.0  1.33268  0.00   
  3    -8   3    2.6743     2.3386     180.0   1.33164  0.00   
  1    -8   2    1169.6322  1206.4979  0.0     1.33095  0.40   
  5    -6   3    58.7671    55.0925    -0.0    1.33024  0.02   
  3    5    -1   95.3707    88.5171    180.0   1.33017  0.04   
  1    -6   7    6.4208     5.8659     -0.0    1.32999  0.00   
  6    -5   0    67.0432    61.1610    -0.0    1.32995  0.03   
  0    4    5    931.1430   844.9826   0.0     1.32918  0.32   
  5    -5   -4   242.3809   212.1837   -180.0  1.32849  0.09   
  6    -4   1    92.0133    78.7157    -180.0  1.32801  0.04   
  6    -4   -3   957.1531   817.3129   -0.0    1.32798  0.38   
  6    -2   -4   9.0838     7.8271     0.0     1.32711  0.00   
  5    -2   -6   383.3943   342.8261   180.0   1.32682  0.15   
  5    2    -1   424.6289   384.9255   0.0     1.32668  0.17   
  4    -2   5    25.0662    22.8488    180.0   1.32660  0.01   
  2    4    3    333.6896   305.7045   -180.0  1.32631  0.11   
  6    -3   1    403.8580   352.1778   -0.0    1.32571  0.16   
  2    5    -7   262.1252   195.4083   -180.0  1.32454  0.10   
  4    -7   -2   255.6609   187.9692   -180.0  1.32434  0.09   
  2    -8   4    7.3651     5.3950     180.0   1.32428  0.00   
  4    4    -2   2.1661     1.5750     -180.0  1.32413  0.00   
  5    0    2    80.8372    58.7087    0.0     1.32386  0.03   
  5    -7   1    750.8420   548.2073   -0.0    1.32379  0.28   
  4    2    -7   898.9550   760.8692   -180.0  1.32255  0.37   
  5    -7   0    265.5936   226.3421   -0.0    1.32242  0.10   
  1    2    6    507.5526   439.4661   0.0     1.32187  0.17   
  4    -7   4    62.5466    54.2275    -0.0    1.32176  0.02   
  0    1    -8   152.2477   132.2016   180.0   1.32163  0.05   
  2    -5   -5   60.7286    53.4423    0.0     1.32092  0.02   
  1    0    -8   100.3335   90.3203    -180.0  1.32069  0.04   
  4    0    4    98.0910    93.7463    180.0   1.32031  0.04   
  5    -4   -5   678.5770   661.2086   -180.0  1.32019  0.26   
  3    -6   6    164.3084   161.5386   0.0     1.32012  0.06   
  3    -4   -6   822.1872   842.3571   -0.0    1.31960  0.29   
  3    1    -8   782.3204   792.8085   180.0   1.31873  0.30   
  1    5    3    118.0446   118.5835   0.0     1.31831  0.04   
  6    -1   -4   33.3201    23.1636    180.0   1.31652  0.01   
  3    -6   -4   473.9303   393.9232   180.0   1.31551  0.16   
  0    5    4    311.6886   260.7631   0.0     1.31544  0.10   
  5    1    1    15.1110    12.6578    -180.0  1.31430  0.01   
  5    2    -5   121.0122   101.7170   -0.0    1.31422  0.05   
  0    7    -6   703.4042   597.1653   -0.0    1.31399  0.25   
  1    -8   4    49.6517    42.2025    0.0     1.31396  0.02   
  3    4    -7   126.6181   108.4542   -180.0  1.31373  0.05   
  6    -5   -2   1201.4348  1075.6596  0.0     1.31292  0.46   
  3    -8   0    119.8163   109.4781   0.0     1.31275  0.04   
  6    -3   -4   22.0850    20.8286    -0.0    1.31234  0.01   
  0    3    6    21.9393    20.5679    0.0     1.31214  0.01   
  2    -4   -6   83.5685    78.0364    0.0     1.31208  0.03   
  5    1    -6   21.8122    17.7296    -0.0    1.31127  0.01   
  2    -7   6    27.0112    21.6351    -0.0    1.31119  0.01   
  4    -6   5    401.0871   285.1800   180.0   1.31071  0.14   
  3    2    -8   4.9736     3.3102     -180.0  1.30749  0.00   
  1    7    -5   179.2037   123.0487   0.0     1.30735  0.06   
  2    -8   0    276.9950   233.6113   0.0     1.30653  0.09   
  5    -6   -3   28.8771    24.8025    -0.0    1.30617  0.01   
  1    -8   1    728.5412   620.6454   180.0   1.30604  0.24   
  4    -2   -7   173.7292   134.6026   -0.0    1.30535  0.06   
  6    -5   1    61.6572    47.2107    180.0   1.30513  0.02   
  3    0    -8   44.2452    33.8939    -0.0    1.30507  0.02   
  5    -4   4    27.6079    22.1908    -180.0  1.30449  0.01   
  4    4    -5   11.2098    9.1093     -0.0    1.30437  0.00   
  6    -1   0    1352.7539  1106.0074  -0.0    1.30430  0.53   
  4    -5   -5   2.0031     1.6376     180.0   1.30372  0.00   
  3    -1   6    516.8835   416.4886   0.0     1.30336  0.18   
  5    -7   2    1122.0962  907.4586   -180.0  1.30316  0.40   
  5    -1   3    714.9732   580.5364   -180.0  1.30308  0.26   
  6    0    -3   306.5455   253.8130   -0.0    1.30280  0.12   
  6    0    -2   178.0610   152.1331   180.0   1.30237  0.07   
  3    2    4    360.4324   309.0023   -180.0  1.30221  0.12   
  1    -3   8    1041.4646  875.3397   -0.0    1.30188  0.36   
  1    7    -1   50.2202    39.2533    -0.0    1.30038  0.02   
  2    -6   -4   444.6661   385.4624   180.0   1.29963  0.15   
  5    -7   -1   1078.0852  949.5769   180.0   1.29926  0.38   
  6    -2   1    390.2479   302.2858   0.0     1.29861  0.15   
  4    -8   1    170.1882   108.9783   180.0   1.29741  0.06   
  1    6    -7   70.5208    57.4710    180.0   1.29671  0.02   
  4    3    1    1702.1164  1530.3014  -180.0  1.29623  0.62   
  3    3    3    65.2909    60.8217    -180.0  1.29564  0.02   
  1    -4   8    1614.0617  1481.6774  -180.0  1.29510  0.56   
  2    -1   7    13.2234    11.0392    180.0   1.29463  0.00   
  4    -8   2    409.3990   328.4541   -180.0  1.29448  0.14   
  3    -8   4    72.9213    53.0213    -0.0    1.29395  0.02   
  5    -5   4    2.3034     1.6877     -0.0    1.29364  0.00   
  2    1    6    919.9072   706.4378   180.0   1.29322  0.31   
  2    6    -6   88.5119    68.0509    0.0     1.29321  0.03   
  3    5    -6   54.4435    42.3296    -0.0    1.29308  0.02   
  2    4    -8   214.8830   168.1535   -0.0    1.29294  0.08   
  4    -6   -4   17.5950    13.2035    0.0     1.29136  0.01   
  5    -3   4    20.8509    15.9017    -180.0  1.29123  0.01   
  1    -7   -2   180.0364   137.3397   180.0   1.29123  0.06   
  0    5    -8   144.7878   122.5443   -180.0  1.28991  0.05   
  0    7    1    987.0649   834.1781   0.0     1.28988  0.31   
  4    4    -1   66.9334    51.2593    0.0     1.28744  0.02   
  4    -4   -6   841.4685   809.6188   -0.0    1.28703  0.29   
  2    -6   7    0.3121     0.2641     -180.0  1.28599  0.00   
  1    -2   8    404.3618   217.1906   0.0     1.28474  0.14   
  5    -3   -6   3.2988     2.4949     0.0     1.28291  0.00   
  6    0    -4   3.9638     3.8529     180.0   1.28230  0.00   
  2    -1   -8   934.6320   946.4795   -0.0    1.28217  0.32   
  6    0    -1   0.8795     0.8754     -180.0  1.28106  0.00   
  3    1    5    173.5614   132.4381   -180.0  1.27997  0.06   
  4    -8   0    421.9554   310.6041   -0.0    1.27956  0.14   
  2    5    2    496.1526   250.3999   -180.0  1.27827  0.16   
  2    6    0    146.7072   73.7977    -0.0    1.27826  0.05   
  3    -3   -7   20.2657    7.7971     180.0   1.27775  0.01   
  1    5    -8   41.6140    15.6080    180.0   1.27658  0.01   
  5    2    0    256.0235   102.9155   -180.0  1.27627  0.09   
  2    -8   5    20.8362    10.8875    180.0   1.27537  0.01   
  6    -6   0    251.9490   133.7627   -180.0  1.27533  0.09   
  2    -3   -7   263.4416   168.0188   -180.0  1.27485  0.09   
  0    8    -3   939.9658   606.0951   180.0   1.27481  0.30   
  6    -4   2    47.4721    31.9073    0.0     1.27466  0.02   
  6    -4   -4   32.9597    22.3776    180.0   1.27461  0.01   
  1    -8   5    8.1088     5.6534     -180.0  1.27449  0.00   
  0    6    3    429.1681   362.7074   -180.0  1.27363  0.13   
  6    -5   -3   246.1763   213.2270   -180.0  1.27351  0.09   
  3    5    0    195.2972   175.8361   180.0   1.27332  0.07   
  3    3    -8   85.7424    79.2924    -180.0  1.27317  0.03   
  4    -8   3    349.3936   250.9220   0.0     1.27117  0.12   
  1    -5   -5   222.4386   183.3808   180.0   1.27046  0.07   
  3    -7   -3   97.7340    81.5640    -0.0    1.27036  0.03   
  4    -1   5    1019.5851  862.1716   -180.0  1.27017  0.34   
  6    -6   -1   91.6753    77.6291    180.0   1.27012  0.03   
  0    0    8    1561.1842  1346.7942  -0.0    1.26953  0.51   
  6    -2   -5   16.5952    14.6416    -180.0  1.26907  0.01   
  3    -1   -8   137.8904   113.3639   -180.0  1.26872  0.05   
  0    2    7    76.7882    57.1335    -0.0    1.26766  0.02   
  6    -1   -5   622.5225   490.9537   -0.0    1.26723  0.24   
  4    3    -7   44.2659    34.9381    -0.0    1.26695  0.02   
  1    -4   -6   60.9626    43.7126    0.0     1.26644  0.02   
  0    8    -4   88.0049    61.9003    0.0     1.26570  0.03   
  1    -5   8    135.5648   97.3912    180.0   1.26550  0.04   
  3    -8   -1   0.5282     0.3843     0.0     1.26541  0.00   
  1    1    7    216.9197   160.7791   0.0     1.26529  0.07   
  6    -3   2    429.7099   331.2854   180.0   1.26509  0.15   
  0    8    -2   1948.8013  2081.4848  -0.0    1.26408  0.61   
  5    -7   3    433.6290   455.9892   180.0   1.26344  0.15   
  1    -8   0    65.7532    57.6053    180.0   1.26251  0.02   
  5    3    -3   216.8182   184.9463   -180.0  1.26238  0.08   
  6    -5   2    35.5025    26.6727    -180.0  1.26171  0.01   
  3    4    2    3.8414     2.9019     -180.0  1.26149  0.00   
  6    -6   1    61.5601    50.1748    180.0   1.26072  0.02   
  5    -6   4    812.4289   639.5733   -180.0  1.26040  0.27   
  1    6    2    33.8972    25.2594    -180.0  1.26010  0.01   
  5    2    -6   8.6512     5.8170     -180.0  1.25972  0.00   
  1    -1   -8   0.0558     0.0282     0.0     1.25854  0.00   
  1    7    -6   235.4440   141.2821   -180.0  1.25790  0.08   
  4    4    -6   496.2935   320.7650   -180.0  1.25755  0.18   
  5    -7   -2   413.0359   267.4911   0.0     1.25754  0.14   
  5    3    -4   236.7480   155.5329   0.0     1.25735  0.09   
  5    -2   4    52.9879    30.2167    -0.0    1.25596  0.02   
  3    -4   7    65.3242    31.9660    -0.0    1.25526  0.02   
  3    -7   6    439.9626   272.2930   -0.0    1.25300  0.14   
  4    -7   -3   671.7539   531.2329   180.0   1.25229  0.21   
  2    -7   -3   94.0117    74.4034    -0.0    1.25229  0.03   
  2    -8   -1   369.1862   289.7808   -0.0    1.25177  0.11   
  6    -1   1    143.5317   85.6726    -180.0  1.25096  0.05   
  5    0    -7   31.2185    16.0796    0.0     1.24966  0.01   
  4    -7   5    50.3905    27.5756    0.0     1.24939  0.02   
  4    -4   6    67.2249    37.0397    180.0   1.24919  0.02   
  6    -3   -5   16.6058    8.9600     0.0     1.24889  0.01   
  1    7    0    68.0292    35.7671    180.0   1.24862  0.02   
  5    3    -2   31.6203    16.5738    -0.0    1.24818  0.01   
  1    -6   -4   130.4868   80.3129    -0.0    1.24777  0.04   
  5    -1   -7   273.8016   221.1316   -0.0    1.24688  0.10   
  1    -1   8    27.8553    24.3888    0.0     1.24638  0.01   
  6    -6   -2   730.0258   705.5600   -0.0    1.24579  0.25   
  1    -7   7    6.7591     6.7554     -0.0    1.24516  0.00   
  3    -3   7    182.4489   182.3227   0.0     1.24516  0.06   
  4    -3   -7   661.1308   641.8546   -180.0  1.24443  0.22   
  3    -5   7    46.6194    45.1431    -180.0  1.24386  0.01   
  6    0    -5   144.3928   131.5125   0.0     1.24365  0.05   
  4    -8   -1   32.1900    25.9833    180.0   1.24336  0.01   
  4    1    -8   83.5747    65.7956    0.0     1.24233  0.03   
  4    -5   6    679.2907   535.7199   -0.0    1.24232  0.22   
  4    0    -8   103.7671   83.2147    -0.0    1.24219  0.04   
  6    0    0    830.2937   692.7150   180.0   1.24177  0.29   
  6    1    -3   614.4740   488.1124   -0.0    1.24056  0.23   
  3    -8   5    79.6258    64.7716    -180.0  1.24037  0.02   
  5    -5   -5   0.8036     0.6548     0.0     1.24035  0.00   
  0    8    -5   640.5104   482.8644   -180.0  1.23796  0.20   
  0    7    -7   7.7803     4.6305     180.0   1.23691  0.00   
  1    -3   -7   4.1891     2.4267     0.0     1.23644  0.00   
  3    6    -4   547.3312   313.4092   -0.0    1.23629  0.18   
  3    6    -3   44.1634    25.3955    0.0     1.23554  0.01   
  4    4    0    168.1060   111.4628   180.0   1.23496  0.06   
  0    8    -1   0.5388     0.3590     -0.0    1.23494  0.00   
  4    -3   6    263.9811   178.2075   -180.0  1.23490  0.08   
  5    1    2    1355.8523  1004.6681  180.0   1.23458  0.45   
  6    -2   2    81.6556    62.1929    -180.0  1.23448  0.03   
  5    3    -5   187.9215   168.1136   -0.0    1.23376  0.07   
  4    2    3    417.0258   378.7953   0.0     1.23363  0.13   
  5    -6   -4   261.8077   244.2806   180.0   1.23325  0.08   
  6    1    -2   405.7162   379.0799   -180.0  1.23321  0.15   
  3    0    6    168.2403   158.0174   0.0     1.23304  0.05   
  5    1    -7   270.9521   262.8156   -180.0  1.23136  0.10   
  5    0    3    16.1345    15.8187    -180.0  1.23113  0.01   
  4    -8   4    63.0370    59.2977    -180.0  1.23060  0.02   
  2    0    7    126.7645   120.4803   180.0   1.22988  0.04   
  6    1    -4   651.7127   623.9625   -180.0  1.22961  0.24   
  4    1    4    35.4023    32.8740    180.0   1.22910  0.01   
  2    5    -8   319.8220   286.4142   0.0     1.22881  0.10   
  2    7    -4   471.0821   404.6363   180.0   1.22841  0.15   
  2    7    -3   1.0994     0.9432     -0.0    1.22839  0.00   
  3    5    -7   161.1375   137.6466   180.0   1.22831  0.05   
  6    -6   2    349.8701   297.9698   0.0     1.22823  0.11   
  0    6    -8   336.2432   282.1955   -0.0    1.22793  0.11   
  2    6    -7   0.7821     0.6341     -0.0    1.22770  0.00   
  1    2    -9   352.4891   273.2849   180.0   1.22603  0.11   
  1    3    -9   93.0319    70.5047    -180.0  1.22539  0.03   
  2    -4   8    937.2012   787.6636   180.0   1.22389  0.29   
  5    -2   -7   396.7187   332.4741   -180.0  1.22344  0.13   
  5    -8   1    64.4130    55.5797    -180.0  1.22284  0.02   
  5    -4   -6   1298.8704  1206.7645  -0.0    1.22246  0.42   
  4    2    -8   22.9334    19.7323    0.0     1.22187  0.01   
  2    2    -9   207.6779   172.2997   -0.0    1.22177  0.07   
  4    -1   -8   16.8443    12.5108    -0.0    1.22147  0.01   
  3    4    -8   261.6753   179.3803   -0.0    1.22086  0.09   
  1    -8   6    859.2772   581.3986   -0.0    1.22037  0.26   
  2    -7   7    242.8920   188.0135   180.0   1.21953  0.07   
  6    -5   -4   90.9059    71.3018    -0.0    1.21948  0.03   
  1    4    5    963.5059   776.7162   -0.0    1.21936  0.28   
  3    6    -5   1743.2734  1471.1842  -180.0  1.21908  0.56   
  2    -3   8    270.4356   223.5278   -0.0    1.21865  0.08   
  1    -6   8    18.8758    14.5299    180.0   1.21746  0.01   
  3    6    -2   384.3536   346.5306   -0.0    1.21693  0.12   
  5    3    -1   929.7592   893.7792   180.0   1.21660  0.31   
  2    -2   -8   298.2653   280.8027   -180.0  1.21590  0.09   
  4    -6   6    265.5405   250.6913   -180.0  1.21529  0.08   
  2    3    5    5.9698     5.6343     0.0     1.21512  0.00   
  5    -8   0    490.8668   462.9619   -180.0  1.21510  0.15   
  3    -2   7    301.2648   283.4791   180.0   1.21504  0.09   
  3    -2   -8   656.5102   615.9791   180.0   1.21499  0.20   
  2    -8   6    361.8298   317.1149   -180.0  1.21379  0.11   
  4    3    2    709.7285   627.4428   -0.0    1.21363  0.22   
  5    2    1    1485.1810  1315.5402  -0.0    1.21350  0.49   
  2    1    -9   0.0306     0.0270     -180.0  1.21330  0.00   
  5    -8   2    806.7039   706.1996   180.0   1.21305  0.25   
  4    5    -4   62.2836    52.8384    -180.0  1.21266  0.02   
  3    -6   7    239.8650   202.4175   180.0   1.21263  0.07   
  4    5    -3   17.3303    15.4626    180.0   1.21127  0.01   
  0    7    2    317.1423   294.0640   0.0     1.21115  0.09   
  3    -5   -6   0.0240     0.0227     -180.0  1.21109  0.00   
  2    7    -5   134.5017   135.3913   -0.0    1.21084  0.04   
  2    4    4    7.4097     7.5075     0.0     1.21080  0.00   
  2    7    -2   24.9641    25.3612    180.0   1.21079  0.01   
  2    6    1    551.5727   566.7517   180.0   1.21070  0.16   
  2    3    -9   119.3970   124.8840   0.0     1.21040  0.04   
  6    -4   3    639.1421   654.9783   -180.0  1.20971  0.20   
  6    -4   -5   278.4931   284.9714   -0.0    1.20966  0.09   
  5    -7   4    452.2401   462.2036   180.0   1.20962  0.14   
  1    3    6    31.8114    32.4358    0.0     1.20953  0.01   
  2    -5   8    11.9710    12.1777    180.0   1.20925  0.00   
  6    1    -1   476.8299   498.2914   0.0     1.20851  0.16   
  3    -6   -5   115.5135   122.8150   0.0     1.20835  0.03   
  0    3    -9   433.1773   451.6419   180.0   1.20790  0.13   
  5    -4   5    9.1294     7.8235     0.0     1.20724  0.00   
  2    -9   3    315.3834   264.8928   0.0     1.20712  0.09   
  6    -7   0    2.2929     1.9181     -180.0  1.20708  0.00   
  1    1    -9   122.2365   100.8648   0.0     1.20682  0.04   
  3    -9   2    353.6160   291.3681   180.0   1.20678  0.10   
  3    5    1    206.4788   187.4012   -0.0    1.20582  0.06   
  1    6    -8   60.6756    55.3639    -180.0  1.20580  0.02   
  2    -9   2    122.7018   113.9458   -0.0    1.20573  0.03   
  6    -1   -6   39.3488    36.6128    0.0     1.20572  0.01   
  1    -8   -1   57.0309    53.4002    -180.0  1.20570  0.02   
  3    -8   -2   15.4234    14.9412    0.0     1.20550  0.00   
  6    -6   -3   106.2725   103.2858   180.0   1.20547  0.03   
  1    5    4    264.8458   259.0830   -180.0  1.20538  0.07   
  6    -5   3    472.3748   457.2695   180.0   1.20503  0.15   
  5    -5   5    17.6919    17.1026    -0.0    1.20502  0.01   
  1    4    -9   130.5821   126.0421   -0.0    1.20501  0.04   
  5    -1   4    11.3884    8.1471     -0.0    1.20374  0.00   
  0    1    8    437.6097   304.7765   0.0     1.20348  0.13   
  5    -7   -3   8.8526     5.8191     -180.0  1.20238  0.00   
  1    -7   -3   0.7069     0.4657     0.0     1.20237  0.00   
  6    1    -5   818.2427   630.9454   0.0     1.20175  0.28   
  4    -2   6    11.7505    9.2121     180.0   1.20151  0.00   
  3    -9   3    5.1151     4.0511     0.0     1.20105  0.00   
  6    -7   1    664.0196   528.0614   0.0     1.20100  0.21   
  6    -2   -6   559.2406   450.7026   -0.0    1.20088  0.19   
  4    0    5    31.3314    25.3883    -180.0  1.20084  0.01   
  0    4    -9   400.2268   299.5166   -0.0    1.19852  0.12   
  4    4    -7   196.5642   144.5105   -0.0    1.19840  0.07   
  0    2    -9   12.6660    8.7434     0.0     1.19810  0.00   
  4    5    -5   204.7090   110.4854   -0.0    1.19708  0.07   
  1    7    -7   113.5860   65.0845    180.0   1.19670  0.03   
  4    -6   -5   73.3508    44.1124    -0.0    1.19646  0.02   
  6    -7   -1   4.7933     2.9843     180.0   1.19630  0.00   
  2    2    6    14.6483    9.9427     -0.0    1.19599  0.00   
  4    -5   -6   595.4898   421.1950   -180.0  1.19586  0.18   
  3    -9   1    352.5483   262.0104   0.0     1.19567  0.10   
  7    -3   -2   123.9950   96.0283    180.0   1.19535  0.04   
  6    -3   3    260.9278   203.0174   -0.0    1.19519  0.08   
  0    8    -6   128.7217   100.3193   -0.0    1.19507  0.04   
  2    -5   -6   5.2610     4.1067     0.0     1.19495  0.00   
  5    2    -7   247.2920   191.2432   -0.0    1.19461  0.08   
  5    3    -6   293.4360   226.4057   -0.0    1.19458  0.10   
  2    -2   8    29.1602    22.0632    0.0     1.19425  0.01   
  0    5    5    41.4889    35.2239    0.0     1.19351  0.01   
  0    4    6    585.7889   504.6141   -180.0  1.19340  0.16   
  4    -8   -2   17.2554    14.8979    0.0     1.19324  0.00   
  4    5    -2   7.9551     6.7814     -180.0  1.19306  0.00   
  1    0    8    33.6846    23.3543    0.0     1.19215  0.01   
  2    -9   4    46.4124    32.3681    180.0   1.19175  0.01   
  6    0    -6   141.9252   106.2920   180.0   1.19155  0.05   
  1    8    -3   34.5190    27.7540    180.0   1.19139  0.01   
  0    8    0    160.2740   143.0542   -180.0  1.19101  0.04   
  5    -8   -1   15.7094    14.1859    180.0   1.19078  0.00   
  1    8    -4   186.9700   168.9443   -180.0  1.19076  0.05   
  3    -4   -7   115.2746   104.3073   -0.0    1.19069  0.03   
  5    -3   5    33.6350    30.5799    -0.0    1.19044  0.01   
  7    -3   -1   343.7729   312.7831   -0.0    1.19042  0.11   
  7    -4   -1   1.1632     1.1668     -180.0  1.18973  0.00   
  6    0    1    21.5083    21.0919    0.0     1.18923  0.01   
  2    -6   -5   492.5183   469.1261   180.0   1.18909  0.14   
  3    1    -9   256.8766   210.9682   -0.0    1.18843  0.08   
  7    -4   -2   82.8070    67.9204    180.0   1.18842  0.03   
  2    -9   1    518.7118   404.3076   -180.0  1.18777  0.14   
  6    -1   2    252.3538   171.0764   -0.0    1.18712  0.08   
  5    -8   3    1620.4425  1095.0542  0.0     1.18694  0.48   
  2    -8   -2   13.9962    9.6006     0.0     1.18682  0.00   
  3    3    4    480.3193   339.5974   0.0     1.18668  0.14   
  3    2    -9   0.6654     0.5194     0.0     1.18629  0.00   
  2    0    -9   105.2611   84.2140    -0.0    1.18617  0.03   
  1    7    1    173.5920   141.8617   180.0   1.18607  0.05   
  3    6    -6   1163.9884  952.5222   0.0     1.18607  0.36   
  1    -2   -8   1428.0396  1267.0767  0.0     1.18561  0.40   
  5    -6   5    30.2290    21.1839    -180.0  1.18409  0.01   
  7    -3   -3   0.9593     0.6781     0.0     1.18393  0.00   
  2    5    3    8.5074     6.1130     0.0     1.18376  0.00   
  7    -2   -2   2.1182     1.5336     -180.0  1.18371  0.00   
  4    3    -8   4029.2494  2927.3569  -180.0  1.18368  1.31   
  4    -2   -8   5.4877     4.2911     -180.0  1.18307  0.00   
  3    -7   -4   47.0582    36.6818    180.0   1.18290  0.01   
  3    6    -1   8.3592     6.4845     -0.0    1.18277  0.00   
  5    -3   -7   122.7926   94.8167    -180.0  1.18262  0.04   
  1    -9   3    413.5797   315.5324   -180.0  1.18232  0.11   
  6    -6   3    44.6703    31.3364    180.0   1.18179  0.01   
  3    2    5    2.9185     2.0052     0.0     1.18169  0.00   
  2    4    -9   334.9618   229.3656   180.0   1.18078  0.10   
  3    -9   4    41.0804    28.4599    180.0   1.17918  0.01   
  6    -7   2    124.9998   101.5532   -0.0    1.17880  0.04   
  7    -2   -3   446.7926   390.7839   0.0     1.17860  0.15   
  2    -4   -7   3.3977     3.0871     0.0     1.17844  0.00   
  2    7    -6   485.7279   502.1380   180.0   1.17784  0.14   
  2    7    -1   615.1970   641.0311   -180.0  1.17775  0.17   
  6    -3   -6   0.0072     0.0075     -0.0    1.17767  0.00   
  4    -8   5    2.6757     2.8139     180.0   1.17753  0.00   
  1    2    7    30.8566    32.4618    0.0     1.17752  0.01   
  4    -9   2    244.5624   258.3867   180.0   1.17729  0.07   
  3    -8   6    150.6934   156.1716   180.0   1.17681  0.04   
  2    -6   8    111.8385   115.4015   0.0     1.17674  0.03   
  1    8    -2   40.4687    32.6909    180.0   1.17594  0.01   
  7    -4   0    350.7358   296.5410   0.0     1.17499  0.11   
  4    -7   -4   202.4688   183.1656   -0.0    1.17482  0.06   
  1    -9   4    726.5566   738.8298   -0.0    1.17441  0.20   
  1    -9   2    111.8500   114.4643   -0.0    1.17437  0.03   
  1    8    -5   5.8764     6.1173     180.0   1.17411  0.00   
  4    -9   1    8.8059     9.4227     180.0   1.17350  0.00   
  4    -4   -7   397.8438   415.7716   180.0   1.17312  0.11   
  7    -2   -1   23.1465    23.2984    0.0     1.17292  0.01   
  4    4    1    73.5738    70.4276    -0.0    1.17247  0.02   
  3    0    -9   587.5419   561.7885   -180.0  1.17242  0.17   
  4    -7   6    295.2018   284.2232   -180.0  1.17182  0.08   
  0    6    4    7.5147     7.2090     0.0     1.17157  0.00   
  5    3    0    121.4279   115.8640   -180.0  1.17141  0.04   
  0    3    7    169.7789   161.3851   -0.0    1.17125  0.05   
  0    5    -9   313.7135   298.1932   0.0     1.17124  0.09   
  7    -4   -3   118.1440   112.2820   -0.0    1.17122  0.04   
  7    -5   -1   855.7084   817.8897   -180.0  1.17094  0.26   
  0    1    -9   196.7113   193.8616   0.0     1.17046  0.05   
  1    0    -9   104.4461   103.3669   -0.0    1.17043  0.03   
  6    -7   -2   566.8360   590.1381   -180.0  1.16996  0.17   
  1    6    3    41.0525    42.8754    180.0   1.16991  0.01   
  3    4    3    14.8412    15.6013    180.0   1.16979  0.00   
  7    -3   0    142.2943   149.8858   180.0   1.16972  0.04   
  6    1    0    154.3133   160.5004   -0.0    1.16942  0.05   
  3    -9   0    8.5852     8.6527     -180.0  1.16906  0.00   
  3    -1   7    430.5213   433.0454   180.0   1.16900  0.12   
  6    2    -3   613.5746   615.1830   0.0     1.16848  0.20   
  1    5    -9   8.5681     8.0982     -180.0  1.16767  0.00   
  4    5    -6   177.3291   144.7135   -0.0    1.16638  0.06   
  3    3    -9   24.8846    20.4360    0.0     1.16628  0.01   
  3    -7   7    401.6159   320.1516   180.0   1.16578  0.11   
  4    -9   3    2.7314     1.9579     -180.0  1.16547  0.00   
  6    2    -4   12.5096    8.1680     -180.0  1.16510  0.00   
  7    -5   -2   297.2017   213.3613   -0.0    1.16384  0.09   
  6    -2   3    454.0976   357.4545   -0.0    1.16343  0.13   
  1    -4   9    1270.5414  1063.4602  -0.0    1.16273  0.35   
  7    -5   0    11.8681    9.9058     0.0     1.16263  0.00   
  5    4    -4   78.6002    65.2740    180.0   1.16254  0.02   
  2    -7   -4   286.3530   222.3637   -180.0  1.16182  0.07   
  1    -3   9    223.8386   173.7172   0.0     1.16181  0.06   
  2    -9   5    1369.1232  1083.6294  0.0     1.16146  0.37   
  5    4    -3   348.1286   287.5186   -0.0    1.16071  0.11   
  6    1    -6   360.6457   295.1031   -180.0  1.16026  0.12   
  4    5    -1   8.6189     7.0751     180.0   1.16021  0.00   
  5    0    -8   648.6097   592.4552   -180.0  1.15853  0.20   
  7    -2   -4   0.7079     0.6158     -0.0    1.15819  0.00   
  7    -3   -4   201.5592   158.8835   -180.0  1.15749  0.06   
  1    -8   7    204.3746   163.0560   180.0   1.15727  0.06   
  3    5    -8   266.9072   220.9551   0.0     1.15706  0.08   
  1    -7   8    0.6042     0.5013     0.0     1.15705  0.00   
  5    -2   5    101.8327   87.5629    -0.0    1.15688  0.03   
  0    7    -8   28.2704    25.2026    -0.0    1.15667  0.01   
  6    2    -2   216.0831   195.2027   -180.0  1.15659  0.07   
  2    1    7    0.0773     0.0705     0.0     1.15653  0.00   
  6    -5   -5   186.2502   170.9187   -0.0    1.15649  0.05   
  5    -6   -5   0.1162     0.1143     -180.0  1.15604  0.00   
  2    6    -8   177.8194   176.4854   180.0   1.15596  0.05   
  7    -1   -3   121.9052   121.1874   180.0   1.15594  0.04   
  3    1    6    104.0677   104.6245   180.0   1.15561  0.03   
  2    -9   0    7.5368     7.6909     -180.0  1.15534  0.00   
  7    -1   -2   627.3706   664.0077   -0.0    1.15504  0.20   
  4    -9   0    108.9164   106.8500   -180.0  1.15452  0.03   
  2    -1   8    13.7319    11.0316    0.0     1.15396  0.00   
  6    -6   -4   94.9100    77.2794    -0.0    1.15364  0.03   
  4    -1   6    5.0410     4.2195     -0.0    1.15341  0.00   
  5    -8   -2   256.2058   262.2445   -0.0    1.15273  0.07   
  5    1    3    513.8818   531.3642   -0.0    1.15266  0.15   
  5    -5   -6   551.3641   572.5308   -180.0  1.15257  0.16   
  1    -9   5    657.3920   607.1433   180.0   1.15156  0.17   
  1    -9   1    6.2418     5.8471     -180.0  1.15149  0.00   
  1    -5   -6   57.5141    59.3846    180.0   1.15094  0.01   
  5    -1   -8   30.5839    32.4047    180.0   1.15066  0.01   
  3    -3   -8   505.1557   543.6482   180.0   1.15041  0.14   
  5    1    -8   5.8611     4.3922     -180.0  1.14946  0.00   
  5    4    -5   74.6497    53.9225    0.0     1.14938  0.02   
  5    -8   4    399.2390   286.5182   180.0   1.14751  0.11   
  7    -2   0    545.9791   392.2371   -180.0  1.14749  0.17   
  5    -7   5    452.2874   334.8369   0.0     1.14722  0.12   
  6    2    -5   76.3361    59.6577    180.0   1.14684  0.02   
  1    -5   9    0.0175     0.0142     -0.0    1.14669  0.00   
  1    8    -1   788.1541   743.0016   -0.0    1.14619  0.20   
  7    -4   1    618.9454   612.3544   -180.0  1.14592  0.18   
  2    -8   7    828.1068   825.0535   0.0     1.14549  0.22   
  5    2    2    547.1447   441.2098   -180.0  1.14435  0.16   
  5    3    -7   356.5069   288.6741   0.0     1.14410  0.11   
  5    4    -2   0.0824     0.0668     -0.0    1.14408  0.00   
  1    -2   9    19.9306    16.1766    0.0     1.14402  0.01   
  2    -1   -9   683.3638   556.6254   -180.0  1.14394  0.18   
  3    -9   5    103.5787   85.5418    0.0     1.14367  0.03   
  1    8    -6   246.6569   203.1149   -0.0    1.14337  0.07   
  6    -7   3    287.4238   233.8960   0.0     1.14304  0.08   
  1    -6   -5   114.0776   94.7183    180.0   1.14286  0.03   
  2    -3   -8   120.6869   102.2782   -180.0  1.14218  0.03   
  7    -5   -3   215.3963   180.7791   -180.0  1.14214  0.06   
  7    -1   -4   32.7571    27.3024    -0.0    1.14212  0.01   
  0    8    -7   100.0663   73.6101    180.0   1.14165  0.03   
  1    -8   -2   27.2716    19.9680    0.0     1.14124  0.01   
  3    6    -7   566.8582   425.7934   180.0   1.14092  0.16   
  5    0    4    0.0216     0.0163     -0.0    1.14082  0.00   
  6    -5   4    1249.1327  946.6491   -0.0    1.14070  0.35   
  3    -1   -9   170.9264   133.5740   180.0   1.14035  0.05   
  7    -4   -4   0.7423     0.5964     0.0     1.14010  0.00   
  7    -5   1    107.2938   90.1318    180.0   1.13986  0.03   
  4    -5   7    74.5879    63.1472    -180.0  1.13983  0.02   
  4    -4   7    41.8104    37.6458    -180.0  1.13964  0.01   
  7    -1   -1   236.0280   221.8943   0.0     1.13952  0.07   
  4    -9   4    38.8539    38.2720    180.0   1.13938  0.01   
  5    -7   -4   0.0667     0.0675     180.0   1.13929  0.00   
  6    -4   4    29.6854    30.7320    0.0     1.13918  0.01   
  6    -4   -6   256.1893   267.2414   -180.0  1.13912  0.07   
  1    -4   -7   343.8735   361.3692   0.0     1.13897  0.09   
  3    -8   -3   59.0445    61.1502    -180.0  1.13877  0.02   
  2    6    2    168.2313   172.6844   -0.0    1.13826  0.04   
  4    2    4    192.1828   204.1994   180.0   1.13792  0.05   
  6    -1   -7   209.3133   225.0390   -0.0    1.13783  0.06   
  4    1    -9   299.1139   334.7920   -180.0  1.13755  0.09   
  0    8    1    0.4520     0.4687     180.0   1.13693  0.00   
  3    6    0    407.1472   407.0739   -180.0  1.13681  0.11   
  2    5    -9   282.9708   273.4439   -180.0  1.13671  0.08   
  7    -6   -1   6.0449     5.4432     180.0   1.13649  0.00   
  3    -4   8    40.7876    33.4146    180.0   1.13591  0.01   
  7    -3   1    105.9016   85.3214    -0.0    1.13559  0.03   
  4    -8   -3   508.1744   373.7593   180.0   1.13432  0.13   
  7    -6   0    2177.4582  1625.8389  -0.0    1.13423  0.62   
  3    5    2    4.8759     3.7746     -180.0  1.13364  0.00   
  2    7    -7   681.7321   476.2256   -0.0    1.13303  0.19   
  2    7    0    278.2319   192.6725   0.0     1.13292  0.07   
  3    -5   8    184.0795   126.5319   0.0     1.13276  0.05   
  6    -8   1    653.6891   449.0985   -0.0    1.13268  0.18   
  4    4    -8   58.1844    40.2645    -0.0    1.13252  0.02   
  6    -8   0    533.7494   374.6975   -180.0  1.13239  0.15   
  4    0    -9   157.3065   116.0075   180.0   1.13206  0.04   
  0    9    -3   938.1858   702.5639   -180.0  1.13193  0.24   
  4    -3   -8   2.1728     1.6495     -0.0    1.13177  0.00   
  6    0    -7   2143.0955  1681.2237  0.0     1.13119  0.65   
  6    -7   -3   86.9124    69.4506    0.0     1.13100  0.02   
  0    7    3    0.0577     0.0462     -0.0    1.13099  0.00   
  3    4    -9   113.7328   91.0924    180.0   1.13097  0.03   
  0    9    -4   10.6585    8.5990     0.0     1.13083  0.00   
  6    2    -1   8.0876     6.5359     0.0     1.13077  0.00   
  4    3    3    390.1106   315.3847   180.0   1.13076  0.10   
  0    2    8    373.5156   302.5459   0.0     1.13050  0.09   
  2    -7   8    58.2879    47.2081    0.0     1.13047  0.02   
  3    -9   -1   30.0330    23.9365    180.0   1.12990  0.01   
  0    6    -9   31.3253    24.4952    0.0     1.12953  0.01   
  5    -4   -7   474.7674   375.2078   180.0   1.12942  0.13   
  1    7    -8   94.3079    74.5582    0.0     1.12941  0.03   
  6    0    2    1751.7542  1704.6248  0.0     1.12865  0.50   
  0    0    9    577.5612   602.6295   -0.0    1.12847  0.15   
  6    -2   -7   3.5799     3.8182     -0.0    1.12842  0.00   
  1    1    8    1203.1648  1374.0266  180.0   1.12827  0.30   
  4    2    -9   55.2804    66.4734    0.0     1.12702  0.02   
  5    -2   -8   138.5711   154.8336   180.0   1.12685  0.04   
  6    -6   4    232.1026   174.1948   -0.0    1.12615  0.06   
  5    -9   1    262.4064   200.2510   -0.0    1.12589  0.07   
  4    1    5    3.7635     2.9737     -180.0  1.12569  0.00   
  7    -2   -5   268.3804   273.8296   180.0   1.12475  0.08   
  7    -6   -2   197.8215   204.0300   0.0     1.12472  0.06   
  5    2    -8   939.5212   1005.8520  -0.0    1.12460  0.28   
  4    -6   7    5.3570     5.7178     180.0   1.12405  0.00   
  4    5    -7   22.4208    22.4873    0.0     1.12391  0.01   
  4    -3   7    27.6636    21.3409    -0.0    1.12349  0.01   
  5    -9   2    42.4249    31.8555    180.0   1.12342  0.01   
  3    -3   8    1.7973     1.3323     -180.0  1.12315  0.00   
  5    4    -6   271.9405   227.3580   180.0   1.12267  0.08   
  4    -9   -1   43.7936    38.2644    0.0     1.12247  0.01   
  6    -3   4    17.6269    13.8541    0.0     1.12178  0.00   
  1    -1   -9   162.8171   138.0150   -180.0  1.12127  0.04   
  6    1    1    154.0622   122.0010   -0.0    1.12002  0.04   
  2    -9   6    409.6058   289.4846   180.0   1.11951  0.10   
  0    9    -2   141.2993   95.8091    0.0     1.11920  0.03   
  6    -8   2    1036.4758  703.3334   180.0   1.11914  0.28   
  7    -3   -5   15.4274    10.7447    0.0     1.11891  0.00   
  7    0    -3   3.0227     2.1609     -180.0  1.11879  0.00   
  5    -5   6    15.8934    11.9020    180.0   1.11861  0.00   
  6    -1   3    122.4483   97.6741    0.0     1.11834  0.03   
  6    -8   -1   415.0116   334.5740   0.0     1.11828  0.11   
  1    7    2    147.4774   119.3227   0.0     1.11826  0.04   
  7    -6   1    508.0925   416.6754   180.0   1.11818  0.14   
  1    6    -9   218.6218   188.8037   0.0     1.11788  0.06   
  2    -8   -3   59.8681    58.5624    -180.0  1.11727  0.01   
  5    3    1    638.8749   631.2164   0.0     1.11714  0.18   
  4    -8   6    750.5443   739.2404   180.0   1.11702  0.19   
  1    -9   6    20.3009    20.3868    -0.0    1.11626  0.01   
  4    5    0    668.1670   681.8415   180.0   1.11620  0.18   
  1    -9   0    254.0770   262.1398   0.0     1.11616  0.06   
  0    9    -5   20.7484    21.9208    -0.0    1.11600  0.01   
  1    -7   -4   162.6020   171.3512   -180.0  1.11593  0.04   
  6    2    -6   48.5335    48.1011    -0.0    1.11570  0.01   
  1    -6   9    11.0662    10.8390    -0.0    1.11566  0.00   
  3    7    -4   122.8994   114.0859   0.0     1.11536  0.03   
  5    -4   6    0.8968     0.8462     -180.0  1.11524  0.00   
  7    -1   -5   26.3060    25.5540    -180.0  1.11509  0.01   
  5    -9   0    257.2141   258.8103   -180.0  1.11469  0.07   
  5    4    -1   63.3475    64.9607    -180.0  1.11448  0.02   
  3    -6   8    522.0134   514.6880   -0.0    1.11408  0.13   
  7    0    -2   742.6575   562.1536   0.0     1.11286  0.22   
  3    0    7    27.2700    23.6345    -180.0  1.11235  0.01   
  2    -9   -1   113.3341   102.0834   -0.0    1.11186  0.03   
  1    -1   9    125.9975   113.7669   180.0   1.11159  0.03   
  7    0    -4   22.3978    21.0717    -180.0  1.11126  0.01   
  4    -1   -9   48.7824    45.8093    0.0     1.11121  0.01   
  7    -1   0    110.5758   100.8942   -0.0    1.11107  0.03   
  5    -1   5    230.5580   177.6626   0.0     1.11061  0.06   
  3    -6   -6   14.1444    11.3666    -0.0    1.11021  0.00   
  7    -2   1    646.2499   525.3485   -0.0    1.11014  0.18   
  3    7    -3   110.6623   91.9723    -180.0  1.10973  0.03   
  6    1    -7   95.2352    80.5976    0.0     1.10932  0.03   
  1    -3   -8   290.1451   265.6692   -0.0    1.10872  0.07   
  3    -8   7    377.6911   344.9192   0.0     1.10866  0.10   
  7    -5   -4   87.4077    71.7400    0.0     1.10818  0.02   
  3    7    -5   211.1090   159.3586   -180.0  1.10765  0.06   
  2    4    5    7.1439     5.3720     -180.0  1.10761  0.00   
  5    -9   3    0.4256     0.3185     -180.0  1.10756  0.00   
  5    -6   6    0.1208     0.0957     180.0   1.10677  0.00   
  1    4    6    1383.3083  1161.1449  180.0   1.10646  0.33   
  4    -6   -6   63.2691    53.1356    180.0   1.10644  0.02   
  7    -4   2    396.9664   294.1384   0.0     1.10556  0.11   
  4    4    2    60.1612    47.1670    180.0   1.10527  0.02   
  1    8    0    231.1408   181.5777   180.0   1.10526  0.05   
  7    -5   2    1212.6297  1009.2927  -0.0    1.10506  0.33   
  2    -4   9    224.4279   199.2196   0.0     1.10485  0.06   
  5    -8   -3   72.3999    65.1995    180.0   1.10480  0.02   
  4    6    -4   75.6078    71.1520    0.0     1.10465  0.02   
  1    3    -10  603.6614   618.8668   0.0     1.10438  0.16   
  3    -5   -7   816.0600   900.3196   -180.0  1.10416  0.20   
  6    -3   -7   25.8981    28.9976    -180.0  1.10411  0.01   
  1    5    5    438.4290   507.6629   0.0     1.10398  0.10   
  2    3    6    184.4941   186.2480   0.0     1.10276  0.04   
  2    8    -4   135.9672   137.4287   -180.0  1.10274  0.03   
  2    0    8    177.3411   175.3944   180.0   1.10242  0.04   
  2    2    -10  600.6700   567.7129   -180.0  1.10224  0.16   
  4    -9   5    797.0259   708.7205   -0.0    1.10177  0.20   
  4    3    -9   256.3475   227.9794   -0.0    1.10174  0.07   
  1    8    -7   159.6649   142.0317   -180.0  1.10172  0.04   
  7    -6   -3   476.8446   472.6120   180.0   1.10016  0.13   
  1    2    -10  1.1966     1.1425     -0.0    1.09991  0.00   
  2    -5   9    90.0646    82.2387    0.0     1.09890  0.02   
  2    3    -10  0.3677     0.3460     -180.0  1.09873  0.00   
  5    -8   5    100.0439   95.4328    -0.0    1.09868  0.03   
  4    6    -3   113.4490   108.3556   180.0   1.09867  0.03   
  7    -4   -5   54.4816    59.8792    0.0     1.09827  0.01   
  3    -7   -5   946.0973   1046.5783  -0.0    1.09825  0.23   
  3    -9   6    28.2131    32.2425    -180.0  1.09812  0.01   
  4    -5   -7   37.6981    44.0665    180.0   1.09793  0.01   
  2    8    -3   51.6128    60.2040    180.0   1.09782  0.01   
  4    6    -5   208.6101   239.5670   -180.0  1.09767  0.06   
  6    -7   4    1821.9686  1965.7562  -180.0  1.09730  0.47   
  4    -7   -5   260.3931   272.4058   -180.0  1.09711  0.06   
  5    -3   6    85.0257    88.1485    180.0   1.09705  0.02   
  2    -3   9    358.9068   312.2196   -180.0  1.09610  0.09   
  3    -2   8    305.3058   262.1044   -180.0  1.09601  0.07   
  3    -2   -9   412.2566   351.8804   0.0     1.09597  0.10   
  4    0    6    214.7734   180.6362   0.0     1.09586  0.05   
  6    3    -4   1447.2310  1328.4201  -0.0    1.09503  0.41   
  6    -6   -5   224.1151   206.6353   -180.0  1.09501  0.06   
  2    8    -5   503.5946   492.7240   0.0     1.09478  0.12   
  2    5    4    180.9709   181.7966   180.0   1.09460  0.04   
  1    4    -10  114.2021   118.2691   180.0   1.09418  0.03   
  4    -7   7    137.9060   142.8464   180.0   1.09418  0.03   
  7    0    -1   55.4611    57.6998    -180.0  1.09410  0.02   
  0    9    -1   205.8203   214.4567   180.0   1.09396  0.05   
  6    2    0    128.4406   132.3336   -0.0    1.09371  0.04   
  4    -2   7    88.9008    92.7461    0.0     1.09333  0.02   
  6    -8   3    349.1243   369.5411   -0.0    1.09318  0.09   
  7    -7   0    162.3653   172.5365   -180.0  1.09314  0.04   
  6    3    -3   91.0445    97.8199    180.0   1.09299  0.03   
  6    -8   -2   104.8549   106.5439   -180.0  1.09185  0.03   
  7    -3   2    766.7396   853.9753   0.0     1.09145  0.20   
  3    7    -2   264.5788   300.9755   0.0     1.09137  0.07   
  2    -2   -9   97.2497    112.3782   180.0   1.09131  0.02   
  1    3    7    355.1076   421.6598   180.0   1.09120  0.08   
  2    1    -10  658.7334   783.3837   180.0   1.09119  0.17   
  7    0    -5   66.8052    80.9216    -180.0  1.09108  0.02   
  5    -9   -1   133.9265   163.0584   0.0     1.09102  0.03   
  6    -2   4    170.3492   194.6640   180.0   1.09059  0.04   
  7    -7   -1   1.0749     1.1364     0.0     1.09035  0.00   
  1    -8   8    0.8346     0.8606     -0.0    1.09027  0.00   
  7    -6   2    102.1177   102.0429   -180.0  1.09001  0.03   
  2    -6   -6   2.2830     2.2972     -0.0    1.08991  0.00   
  5    -3   -8   481.3426   484.3776   0.0     1.08991  0.12   
  6    -5   -6   437.6596   454.2921   180.0   1.08959  0.11   
  0    9    -6   525.7653   538.4219   0.0     1.08900  0.13   
  3    3    5    560.0102   617.1558   180.0   1.08856  0.13   
  3    -10  3    187.4172   218.2064   -0.0    1.08815  0.04   
  3    6    -8   644.6108   789.2171   -180.0  1.08786  0.17   
  3    -10  2    6.5452     8.3145     180.0   1.08763  0.00   
  0    5    6    74.0797    94.0067    -0.0    1.08753  0.02   
  3    7    -6   216.4334   268.8123   180.0   1.08742  0.06   
  5    3    -8   327.4170   335.6254   180.0   1.08686  0.09   
  2    -5   -7   8.3401     8.3592     -180.0  1.08662  0.00   
  0    3    -10  92.1317    81.2289    0.0     1.08626  0.02   
  5    4    -7   56.5505    44.8462    -0.0    1.08514  0.02   
  2    -10  3    2428.1991  2100.5273  -0.0    1.08494  0.56   
  6    3    -5   1474.8981  1413.4637  -180.0  1.08450  0.42   
  3    5    -9   935.1542   906.7961   180.0   1.08436  0.25   
  1    6    4    50.6995    49.9496    -0.0    1.08411  0.01   
  0    4    -10  88.4102    87.1575    180.0   1.08409  0.02   
  7    -7   1    5.4884     5.3076     0.0     1.08340  0.00   
  3    6    1    580.0718   552.1401   180.0   1.08329  0.14   
  6    -7   -4   79.2545    73.6757    -0.0    1.08315  0.02   
  3    4    4    18.3315    16.6168    0.0     1.08302  0.00   
  2    6    -9   853.6371   763.4112   -0.0    1.08295  0.22   
  0    8    -8   583.2196   489.0643   0.0     1.08230  0.14   
  3    -7   8    21.6264    18.0983    180.0   1.08207  0.01   
  3    -9   -2   274.4789   230.1114   -0.0    1.08194  0.06   
  7    -2   -6   519.9154   451.0661   0.0     1.08157  0.14   
  1    1    -10  84.7498    75.8813    180.0   1.08129  0.02   
  5    -7   6    2.0853     1.8601     -180.0  1.08111  0.00   
  3    2    -10  64.8951    57.7641    -180.0  1.08109  0.02   
  2    4    -10  66.4029    58.9331    0.0     1.08106  0.02   
  3    -4   -8   4.4070     3.8558     0.0     1.08096  0.00   
  2    2    7    77.1369    66.2362    180.0   1.08074  0.02   
  2    7    -8   112.8501   98.4298    180.0   1.08053  0.03   
  2    8    -2   86.3693    75.3896    180.0   1.08052  0.02   
  4    -9   -2   318.2040   278.0219   -180.0  1.08051  0.07   
  2    7    1    11.5262    10.1792    -180.0  1.08041  0.00   
  4    6    -2   34.5645    30.6296    -0.0    1.08036  0.01   
  5    -9   4    2.2823     1.9754     0.0     1.07993  0.00   
  0    4    7    807.9786   699.8891   0.0     1.07980  0.18   
  5    -6   -6   4.5186     3.9904     0.0     1.07933  0.00   
  2    -10  2    264.3595   233.0927   -180.0  1.07927  0.06   
  2    -6   9    1.5523     1.3013     -180.0  1.07893  0.00   
  6    3    -2   242.4324   199.2443   -0.0    1.07858  0.07   
  4    6    -6   698.6549   588.7194   -0.0    1.07845  0.18   
  2    -10  4    162.0042   140.5254   180.0   1.07833  0.04   
  0    6    5    0.0186     0.0162     180.0   1.07831  0.00   
  3    1    -10  20.8706    19.0839    180.0   1.07806  0.01   
  0    7    -9   96.3855    89.2314    180.0   1.07792  0.02   
  7    -1   -6   143.1883   131.7650   180.0   1.07755  0.04   
  4    -2   -9   94.3597    86.2418    -0.0    1.07743  0.02   
  0    8    2    185.7697   167.3897   180.0   1.07727  0.04   
  3    2    6    138.8224   123.6996   -180.0  1.07711  0.03   
  0    1    9    191.1266   170.7158   0.0     1.07669  0.04   
  3    -10  4    422.7687   385.7001   -180.0  1.07636  0.10   
  2    -7   -5   691.8185   632.6392   0.0     1.07621  0.16   
  7    -7   -2   485.3863   408.1034   -0.0    1.07533  0.12   
  2    -8   8    8.5388     7.2215     -0.0    1.07530  0.00   
  3    -10  1    633.8456   602.6783   -0.0    1.07487  0.14   
  5    4    0    703.0924   677.6328   -0.0    1.07482  0.18   
  2    8    -6   144.7209   142.0631   -180.0  1.07476  0.03   
  6    2    -7   520.1607   514.5944   180.0   1.07472  0.14   
  0    2    -10  166.6656   170.7987   -0.0    1.07452  0.04   
  1    -8   -3   566.5643   616.8021   -0.0    1.07391  0.13   
  2    -2   9    3.9521     4.5307     0.0     1.07365  0.00   
  5    2    3    137.9713   159.5582   -0.0    1.07362  0.03   
  4    5    -8   71.0643    83.0772    -0.0    1.07357  0.02   
  6    -5   5    485.6979   581.8282   180.0   1.07348  0.12   
  4    -10  2    11.4638    14.9446    0.0     1.07320  0.00   
  1    -7   9    161.3308   213.6071   -180.0  1.07315  0.04   
  5    -7   -5   89.4410    124.2873   -180.0  1.07300  0.02   
  5    1    4    74.3579    104.3422   0.0     1.07297  0.02   
  4    -4   -8   4.1052     6.2483     -0.0    1.07275  0.00   
  5    0    -9   0.6408     1.0159     -180.0  1.07265  0.00   
  5    5    -4   268.9615   443.2183   -180.0  1.07253  0.07   
  7    -1   1    2.4606     4.1031     0.0     1.07249  0.00   
  1    -9   7    79.6373    172.6629   0.0     1.07188  0.02   
  7    -3   -6   23.7505    54.0497    -0.0    1.07181  0.01   
  1    -9   -1   69.0751    163.0420   180.0   1.07176  0.02   
  4    -8   -4   0.5505     1.6445     -180.0  1.07122  0.00   
  7    1    -3   2.0777     6.2064     -0.0    1.07120  0.00   
  1    5    -10  99.1181    274.2126   -180.0  1.07049  0.02   
  3    3    -10  6.8881     18.2527    -180.0  1.07037  0.00   
  3    -8   -4   90.6527    175.3186   0.0     1.06994  0.02   
  5    1    -9   0.5868     1.1175     -180.0  1.06992  0.00   
  2    -9   7    112.5822   197.0739   -0.0    1.06973  0.03   
  5    -5   -7   41.2324    70.4975    0.0     1.06909  0.01   
  7    1    -4   144.7245   247.7900   -0.0    1.06907  0.04   
  1    9    -4   43.1203    73.9031    0.0     1.06905  0.01   
  4    -10  3    0.2395     0.3820     -180.0  1.06869  0.00   
  0    5    -10  0.3575     0.4296     -180.0  1.06825  0.00   
  6    -1   -8   25.1947    30.0525    0.0     1.06824  0.01   
  1    0    9    0.1381     0.1495     -0.0    1.06808  0.00   
  6    -4   5    3.0558     2.8590     -180.0  1.06769  0.00   
  6    -4   -7   23.5291    21.8449    180.0   1.06764  0.01   
  6    0    -8   831.4832   843.3861   -180.0  1.06719  0.22   
  2    0    -10  1.3221     1.4773     180.0   1.06683  0.00   
  2    -4   -8   135.6801   151.1372   180.0   1.06679  0.03   
  5    5    -5   51.0949    54.8159    -0.0    1.06661  0.01   
  5    5    -3   65.5352    69.9313    0.0     1.06659  0.02   
  5    -2   6    185.1737   182.5574   -180.0  1.06613  0.04   
  4    -10  1    11.9321    11.5871    180.0   1.06583  0.00   
  6    -6   5    71.5491    69.7723    0.0     1.06576  0.02   
  2    6    3    2.5359     2.5724     180.0   1.06552  0.00   
  7    -6   -4   0.0278     0.0323     -0.0    1.06523  0.00   
  7    -5   -5   318.0126   382.7664   -0.0    1.06516  0.08   
  1    9    -3   43.1666    55.6699    180.0   1.06503  0.01   
  4    5    1    374.4787   498.8354   -0.0    1.06494  0.09   
  6    0    3    3.8265     5.3838     -180.0  1.06458  0.00   
  4    4    -9   22.4890    31.7651    180.0   1.06454  0.01   
  6    1    2    302.7942   430.3505   180.0   1.06450  0.08   
  7    0    0    89.2565    130.3944   0.0     1.06437  0.02   
  7    -2   2    17.6324    26.0331    0.0     1.06433  0.00   
  1    -2   -9   304.3959   453.7053   180.0   1.06430  0.07   
  6    3    -6   5.6426     7.1605     -0.0    1.06244  0.00   
  7    -7   2    43.5660    57.9465    -180.0  1.06211  0.01   
  3    7    -1   212.6565   284.8217   180.0   1.06208  0.05   
  5    -1   -9   51.9659    72.1343    0.0     1.06195  0.01   
  2    -10  1    35.2622    49.8494    0.0     1.06189  0.01   
  3    0    -10  1.9571     2.9517     0.0     1.06163  0.00   
  7    1    -2   178.5706   271.4128   180.0   1.06156  0.05   
  7    -5   3    28.5114    43.4493    0.0     1.06148  0.01   
  6    -9   1    4.9528     7.5467     -0.0    1.06142  0.00   
  1    9    -5   84.1895    128.2416   -180.0  1.06133  0.02   
  3    5    3    9.6334     14.6996    -0.0    1.06126  0.00   
  2    -9   -2   82.2454    126.5344   0.0     1.06116  0.02   
  1    7    -9   134.4601   195.5214   -180.0  1.06058  0.03   
  1    2    8    0.6740     0.8665     -180.0  1.06028  0.00   
  7    0    -6   82.0575    103.7135   -180.0  1.06021  0.02   
  2    -10  5    11.2197    13.9679    -0.0    1.06010  0.00   
  1    -10  3    268.3247   328.6776   180.0   1.05965  0.06   
  0    9    0    487.0548   1085.9892  -0.0    1.05867  0.11   
  1    -10  4    2.1056     4.7133     -0.0    1.05828  0.00   
  5    3    2    35.4162    75.5102    -0.0    1.05810  0.01   
  7    -4   3    5.8973     10.0749    180.0   1.05753  0.00   
  3    -1   8    173.9912   291.3402   -0.0    1.05748  0.04   
  6    -8   4    35.6617    57.1469    180.0   1.05729  0.01   
  5    -9   -2   449.3108   712.0312   -180.0  1.05714  0.10   
  1    8    1    13.0412    20.7483    -180.0  1.05680  0.00   
  6    -9   0    279.1299   444.1087   180.0   1.05680  0.07   
  3    7    -7   17.4555    28.0860    -0.0    1.05663  0.00   
  5    0    5    229.4525   418.5925   180.0   1.05625  0.05   
  0    3    8    68.3681    133.5504   0.0     1.05615  0.02   
  6    -2   -8   0.3027     0.6286     0.0     1.05607  0.00   
  4    -9   6    0.1103     0.2334     0.0     1.05604  0.00   
  6    -8   -3   50.0978    119.9527   0.0     1.05562  0.01   
  7    1    -5   62.1614    141.8241   -0.0    1.05536  0.02   
  6    -9   2    332.7856   428.1723   0.0     1.05454  0.08   
  5    2    -9   36.1176    46.5579    180.0   1.05407  0.01   
  4    -8   7    427.3383   404.6182   -0.0    1.05346  0.10   
  3    -10  5    175.4471   165.4721   180.0   1.05344  0.04   
  0    7    4    7.1228     6.6229     0.0     1.05337  0.00   
  6    3    -1   62.9638    57.4103    0.0     1.05322  0.02   
  6    1    -8   143.5887   129.1884   -0.0    1.05304  0.04   
  1    8    -8   7.6732     6.9981     180.0   1.05282  0.00   
  4    -10  4    0.5659     0.5237     180.0   1.05274  0.00   
  1    -4   10   1.5247     1.4623     0.0     1.05261  0.00   
  2    8    -1   163.6748   162.3757   -0.0    1.05252  0.04   
  0    9    -7   799.8274   845.7148   -180.0  1.05239  0.18   
  7    -6   3    160.2627   169.7262   0.0     1.05239  0.04   
  4    -1   7    671.3413   711.2435   180.0   1.05239  0.15   
  4    6    -1   4.3339     5.6746     0.0     1.05147  0.00   
  4    3    4    87.8836    113.0136   -180.0  1.05138  0.02   
  2    5    -10  13.0942    15.8215    0.0     1.05118  0.00   
  3    -10  0    140.0765   165.7231   180.0   1.05110  0.03   
  5    -8   -4   116.1064   134.5241   -0.0    1.05095  0.03   
  1    0    -10  1.6864     2.0963     180.0   1.05058  0.00   
  3    1    7    247.2438   359.8957   0.0     1.05022  0.06   
  0    1    -10  0.1964     0.2988     -0.0    1.05015  0.00   
  4    2    5    101.1838   159.1328   -0.0    1.05010  0.02   
  1    9    -2   107.0884   222.9971   -180.0  1.04966  0.02   
  1    -10  2    21.2288    44.7973    -0.0    1.04962  0.00   
  7    -7   -3   90.7517    199.3752   0.0     1.04952  0.02   
  1    7    3    178.2651   393.5337   -180.0  1.04951  0.04   
  5    5    -6   4.6560     10.7180    -0.0    1.04940  0.00   
  5    5    -2   0.4040     0.9455     -180.0  1.04936  0.00   
  7    -4   -6   5.5394     13.0604    180.0   1.04934  0.00   
  1    -6   -6   197.7208   486.6369   0.0     1.04924  0.04   
  6    -3   5    13.8214    36.4731    -180.0  1.04905  0.00   
  6    -1   4    0.2350     0.6396     -180.0  1.04891  0.00   
  4    6    -7   0.0079     0.0216     0.0     1.04885  0.00   
  6    2    1    124.1380   352.7033   0.0     1.04870  0.03   
  1    -5   -7   50.7771    161.2908   -0.0    1.04849  0.01   
  4    -5   8    3.5693     18.3492    180.0   1.04780  0.00   
  1    -3   10   46.0524    254.1627   -180.0  1.04766  0.01   
  2    -8   -4   26.1314    147.8363   180.0   1.04734  0.01   
  4    -10  0    10.8255    60.5564    180.0   1.04730  0.00   
  2    -7   9    34.1994    183.8147   0.0     1.04714  0.01   
  3    4    -10  14.6197    77.8311    -0.0    1.04708  0.00   
  3    -9   7    6.0992     29.9725    -0.0    1.04633  0.00   
  8    -4   -2   34.1787    176.7959   0.0     1.04589  0.01   
  1    -10  5    12.5962    53.5817    0.0     1.04566  0.00   
  6    -7   5    93.1562    357.8605   0.0     1.04539  0.02   
  1    -5   10   16.6195    50.0550    0.0     1.04484  0.00   
  2    8    -7   4.0200     10.3424    180.0   1.04456  0.00   
  2    1    8    2.1095     5.1550     -180.0  1.04444  0.00   
  5    -8   6    7.6594     18.4641    180.0   1.04437  0.00   
  4    1    -10  151.6134   367.0107   0.0     1.04426  0.04   
  8    -3   -2   57.0416    161.1265   0.0     1.04375  0.01   
  3    -3   -9   22.7398    67.0404    -0.0    1.04366  0.01   
  5    -4   -8   45.6908    136.2558   -0.0    1.04363  0.01   
  7    -8   0    26.5521    83.7996    180.0   1.04347  0.01   
  4    -4   8    0.8442     2.6773     0.0     1.04344  0.00   
  5    -9   5    44.6843    135.4665   -180.0  1.04309  0.01   
  1    9    -6   35.8468    116.5394   0.0     1.04261  0.01   
  8    -4   -1   22.3612    92.8670    0.0     1.04214  0.01   
  6    -9   -1   114.0008   299.6224   -0.0    1.04112  0.03   
  7    1    -1   0.0105     0.0271     180.0   1.04105  0.00   
  7    -3   3    18.9810    48.3206    -180.0  1.04098  0.00   
  8    -3   -3   65.3669    159.5257   -0.0    1.04067  0.02   
  0    6    -10  4.7344     10.8397    -180.0  1.04044  0.00   
  4    2    -10  115.4343   264.7993   -180.0  1.04021  0.03   
  5    4    -8   71.4003    169.3252   -0.0    1.04006  0.02   
  3    -8   8    6.5197     15.5285    -0.0    1.04005  0.00   
  2    -1   9    122.3541   302.0612   -180.0  1.03992  0.03   
  4    -6   8    0.2526     0.6524     -180.0  1.03962  0.00   
  7    -8   1    20.2433    41.8266    -0.0    1.03910  0.00   
  5    -2   -9   45.3257    97.4684    -0.0    1.03899  0.01   
  8    -4   -3   98.7098    243.2195   -180.0  1.03864  0.02   
  5    -10  2    57.6482    147.5709   0.0     1.03855  0.01   
  5    -5   7    78.5434    158.1344   180.0   1.03747  0.02   
  4    4    3    107.0184   211.0087   -180.0  1.03744  0.02   
  7    -8   -1   201.9109   290.9459   0.0     1.03691  0.05   
  6    -9   3    46.9387    65.1306    -180.0  1.03682  0.01   
  5    -10  1    0.0315     0.0347     -180.0  1.03637  0.00   
  8    -5   -1   159.9072   163.1353   -180.0  1.03603  0.04   
  3    -5   9    292.7601   298.8198   180.0   1.03599  0.06   
  8    -3   -1   15.1476    15.6045    -180.0  1.03590  0.00   
  4    0    -10  85.3207    88.2640    -0.0    1.03588  0.02   
  1    6    -10  15.6159    16.4296    -180.0  1.03581  0.00   
  8    -5   -2   434.7022   508.9675   -0.0    1.03559  0.11   
  1    -7   -5   499.7909   1047.6424  0.0     1.03488  0.10   
  2    -10  0    7.3775     18.1286    0.0     1.03442  0.00   
  3    -4   9    32.6154    79.7881    -180.0  1.03430  0.01   
  4    -3   -9   0.1671     0.4116     -180.0  1.03415  0.00   
  4    1    6    202.1093   540.4050   180.0   1.03377  0.04   
  6    -6   -6   2.8302     8.0760     0.0     1.03363  0.00   
  3    -1   -10  8.4388     24.6334    -180.0  1.03355  0.00   
  2    -3   -9   154.4359   384.8047   0.0     1.03298  0.03   
  1    -4   -8   40.0626    96.1444    180.0   1.03273  0.01   
  7    -1   -7   0.8658     2.0770     -180.0  1.03273  0.00   
  7    -2   -7   7.9889     17.6939    180.0   1.03218  0.00   
  4    -9   -3   46.1646    101.1811   0.0     1.03210  0.01   
  5    -6   7    40.4731    87.4505    0.0     1.03203  0.01   
  6    -3   -8   167.4113   358.0966   -0.0    1.03199  0.04   
  2    -10  6    30.6315    64.7117    0.0     1.03194  0.01   
  2    -1   -10  31.0335    61.5476    0.0     1.03172  0.01   
  7    1    -6   2.6962     4.2167     0.0     1.03137  0.00   
  7    -7   3    8.1368     11.2485    -0.0    1.03123  0.00   
  6    3    -7   5.7271     6.3283     -180.0  1.03089  0.00   
  3    6    -9   0.0293     0.0316     -180.0  1.03079  0.00   
  5    -4   7    191.1605   204.8580   -180.0  1.03072  0.04   
  1    -2   10   792.2651   870.5304   -0.0    1.03051  0.17   
  8    -2   -3   591.7319   660.5194   0.0     1.03045  0.15   
  6    -7   -5   378.8008   464.1461   180.0   1.03014  0.09   
  5    -10  3    196.5492   248.8054   -180.0  1.02998  0.04   
  8    -2   -2   360.1948   435.2087   180.0   1.02939  0.09   
  1    -10  1    60.0594    71.7122    -180.0  1.02915  0.01   
  3    -9   -3   2.1156     2.4993     180.0   1.02888  0.00   
  5    4    1    617.2539   706.9159   180.0   1.02841  0.14   
  8    -4   0    358.0748   366.0078   0.0     1.02775  0.09   
  6    2    -8   495.7971   525.1632   -0.0    1.02728  0.13   
  7    -1   2    270.6486   317.9274   180.0   1.02700  0.06   
  4    -3   8    75.4562    88.9379    -180.0  1.02699  0.02   
  8    -3   -4   247.2746   295.3419   180.0   1.02696  0.06   
  4    -10  5    364.6986   465.2039   -180.0  1.02683  0.08   
  5    3    -9   2.6947     3.5245     -0.0    1.02678  0.00   
  7    0    1    111.7494   172.2113   0.0     1.02630  0.03   
  3    6    2    24.2321    39.6973    0.0     1.02604  0.01   
  8    -5   0    29.8197    49.6305    0.0     1.02584  0.01   
  3    -6   9    171.5425   275.9689   180.0   1.02560  0.04   
  5    -1   6    3.1896     5.0981     -180.0  1.02559  0.00   
  1    -6   10   27.4732    34.3239    -0.0    1.02516  0.01   
  8    -5   -3   4.9183     7.8356     -0.0    1.02457  0.00   
  3    7    0    260.4075   472.5331   -0.0    1.02445  0.06   
  1    9    -1   49.1573    98.3568    0.0     1.02435  0.01   
  7    -8   2    0.0773     0.1804     180.0   1.02421  0.00   
  6    4    -4   27.8815    65.4323    0.0     1.02420  0.01   
  4    3    -10  18.5605    44.7961    -0.0    1.02417  0.00   
  2    7    -9   0.0215     0.0542     0.0     1.02413  0.00   
  2    7    2    24.1764    67.8075    -0.0    1.02401  0.00   
  5    -10  0    26.4897    81.3496    180.0   1.02365  0.01   
  4    -6   -7   36.3084    108.3580   0.0     1.02354  0.01   
  1    -8   9    9.4380     21.2350    180.0   1.02315  0.00   
  1    -10  6    2.7374     5.5988     -0.0    1.02294  0.00   
  7    -6   -5   0.0154     0.0315     -180.0  1.02289  0.00   
  6    -5   -7   70.2145    143.4308   -0.0    1.02258  0.02   
  4    -7   -6   1.7951     3.6386     180.0   1.02250  0.00   
  5    5    -7   12.7332    25.6709    180.0   1.02247  0.00   
  5    5    -1   68.4772    136.1869   -0.0    1.02242  0.02   
  3    -6   -7   19.3371    34.7576    180.0   1.02214  0.00   
  1    -9   8    9.9695     16.2539    0.0     1.02190  0.00   
  1    -9   -2   189.4019   291.9571   0.0     1.02176  0.04   
  3    -10  6    5.6463     8.0874     0.0     1.02143  0.00   
  7    0    -7   249.5692   353.8391   0.0     1.02133  0.06   
  8    -4   -4   5.2005     6.9162     0.0     1.02107  0.00   
  8    -2   -4   137.1194   180.2755   -180.0  1.02103  0.03   
  0    8    -9   511.3770   634.9496   -180.0  1.02086  0.11   
  3    -3   9    52.2445    61.6357    -180.0  1.02070  0.01   
  7    -8   -2   27.5991    32.1838    -180.0  1.02003  0.01   
  7    -3   -7   422.6807   493.3175   0.0     1.01976  0.10   
  4    -7   8    354.4097   414.1132   180.0   1.01974  0.08   
  0    10   -4   48.4745    57.0251    0.0     1.01966  0.01   
  0    2    9    386.8326   461.2395   180.0   1.01956  0.08   
  6    -2   5    128.1398   154.9070   -0.0    1.01948  0.03   
  7    2    -4   61.8283    75.0101    0.0     1.01946  0.02   
  6    4    -5   14.9311    18.1522    -0.0    1.01945  0.00   
  4    -10  -1   35.2334    44.5064    -180.0  1.01927  0.01   
  6    3    0    3.1038     4.0245     -0.0    1.01915  0.00   
  3    -7   -6   542.8033   713.5695   -180.0  1.01909  0.11   
  4    5    -9   379.1862   505.9126   180.0   1.01902  0.09   
  6    4    -3   287.5622   401.9336   180.0   1.01861  0.07   
  3    -10  -1   224.7968   308.9272   0.0     1.01845  0.05   
  8    -6   -1   132.8973   172.7445   0.0     1.01819  0.03   
  8    -2   -1   216.9071   271.5568   0.0     1.01795  0.05   
  3    7    -8   17.3271    21.6655    -0.0    1.01793  0.00   
  8    -3   0    38.9475    48.5732    180.0   1.01785  0.01   
  1    1    9    340.7306   447.7414   0.0     1.01751  0.07   
  7    2    -3   129.6947   174.4967   0.0     1.01741  0.03   
  2    4    6    240.1580   307.1455   180.0   1.01664  0.05   
  0    10   -3   19.3211    24.8351    -0.0    1.01658  0.00   
  7    -5   -6   235.0255   305.9903   0.0     1.01646  0.05   
  2    8    0    145.9577   197.7502   180.0   1.01627  0.03   
  0    9    1    22.2689    30.2581    180.0   1.01626  0.00   
  4    -1   -10  174.1583   268.1659   -180.0  1.01595  0.04   
  5    -9   -3   5.6599     8.8363     -180.0  1.01592  0.00   
  6    -9   -2   235.0407   387.8330   180.0   1.01581  0.05   
  0    8    3    359.3132   593.0122   0.0     1.01581  0.07   
  2    -9   8    118.7867   201.9301   180.0   1.01574  0.03   
  0    0    10   170.2455   304.1982   -180.0  1.01563  0.04   
  7    -7   -4   120.2920   243.7601   0.0     1.01518  0.03   
  5    -7   7    177.9586   377.1751   -0.0    1.01496  0.04   
  1    9    -7   139.3086   341.9065   -180.0  1.01457  0.03   
  4    6    0    48.2866    122.5232   -180.0  1.01451  0.01   
  6    -8   5    11.9124    31.1593    -0.0    1.01445  0.00   
  1    5    6    59.7681    164.7026   -180.0  1.01423  0.01   
  8    -6   -2   0.4558     1.0333     -0.0    1.01391  0.00   
  3    5    -10  0.1055     0.1891     0.0     1.01358  0.00   
  7    -2   3    42.9371    75.0753    -0.0    1.01352  0.01   
  2    5    5    50.9208    83.9586    0.0     1.01273  0.01   
  0    10   -5   9.3533     16.2173    -0.0    1.01256  0.00   
  6    -8   -4   271.1934   470.7176   -180.0  1.01255  0.06   
  3    8    -4   39.5195    68.9009    -180.0  1.01251  0.01   
  5    -3   7    75.8602    132.2850   -180.0  1.01246  0.02   
  7    -5   4    103.3390   180.1571   -0.0    1.01246  0.02   
  8    -6   0    0.0150     0.0252     -0.0    1.01231  0.00   
  2    6    -10  269.6695   385.2908   180.0   1.01204  0.06   
  7    1    0    297.1343   419.3590   0.0     1.01151  0.07   
  5    -10  4    44.2116    65.1029    0.0     1.01144  0.01   
  4    6    -8   104.5401   161.8482   0.0     1.01137  0.02   
  7    2    -5   9.4533     14.8522    180.0   1.01135  0.00   
  3    0    8    1.3582     2.3952     180.0   1.01116  0.00   
  3    -5   -8   180.0966   319.5209   -0.0    1.01115  0.04   
  1    -1   -10  31.4181    64.3044    0.0     1.01077  0.01   
  4    -5   -8   17.4620    42.9712    -0.0    1.01053  0.00   
  3    8    -5   126.3842   316.3967   -0.0    1.01052  0.03   
  4    5    2    0.3607     1.2157     -180.0  1.01002  0.00   
  1    4    7    4.3784     14.4119    180.0   1.00990  0.00   
  6    -9   4    1.9741     6.2744     0.0     1.00983  0.00   
  4    7    -4   64.7162    175.4939   -0.0    1.00962  0.01   
  0    9    -8   160.2010   273.8768   0.0     1.00912  0.03   
  8    -1   -3   4.1382     6.8740     180.0   1.00901  0.00   
  7    -6   4    35.7919    58.7683    -180.0  1.00832  0.01   
  4    7    -5   0.0216     0.0387     -180.0  1.00804  0.00   
  4    -8   -5   0.0509     0.0971     180.0   1.00754  0.00   
  1    -8   -4   85.9733    170.7316   180.0   1.00719  0.02   
  5    -7   -6   14.4013    27.6182    -180.0  1.00704  0.00   
  6    -5   6    248.9928   452.4879   -0.0    1.00685  0.05   
  2    -9   -3   0.2810     0.5070     180.0   1.00678  0.00   
  2    8    -8   26.4430    47.7277    -180.0  1.00673  0.01   
  2    3    7    72.8434    131.9491   -180.0  1.00670  0.01   
  2    -8   9    5.0152     9.3013     -180.0  1.00657  0.00   
  6    1    3    1.0103     1.9002     0.0     1.00647  0.00   
  5    -6   -7   79.7627    125.9770   0.0     1.00608  0.02   
  5    -3   -9   53.8855    82.6850    -180.0  1.00605  0.01   
  8    -5   1    0.6616     0.9376     180.0   1.00592  0.00   
  4    -9   7    328.1135   405.1977   -180.0  1.00557  0.07   
  7    2    -2   144.7642   168.0364   -0.0    1.00537  0.03   
  7    -4   4    397.7149   448.2588   0.0     1.00527  0.09   
  2    -4   10   22.0047    23.2095    180.0   1.00493  0.00   
  1    6    5    67.1868    69.7276    180.0   1.00480  0.01   
  6    4    -6   0.7758     0.8042     180.0   1.00479  0.00   
  5    2    4    94.3253    95.9966    -180.0  1.00459  0.02   
  3    8    -3   2.4393     2.4745     -180.0  1.00454  0.00   
  4    0    7    221.3842   221.6981   -180.0  1.00438  0.05   
  8    -1   -2   22.9016    22.7069    -180.0  1.00426  0.01   
  1    8    2    341.5258   338.0044   180.0   1.00423  0.07   
  6    -6   6    397.3822   392.4997   -180.0  1.00418  0.08   
  3    -7   9    147.6573   145.7964   0.0     1.00417  0.03   
  2    -5   10   63.9222    63.1026    0.0     1.00416  0.01   
  8    -4   1    30.3440    30.2529    -180.0  1.00398  0.01   
  8    -5   -4   56.8303    56.9381    0.0     1.00394  0.01   
  1    -3   -9   42.4262    42.8200    0.0     1.00388  0.01   
  8    -1   -4   111.2968   112.6077   -0.0    1.00387  0.03   
  8    -3   -5   208.5538   212.6022   -0.0    1.00383  0.05   
  0    10   -2   30.3233    32.8356    0.0     1.00358  0.01   
  1    3    -11  0.6099     0.6907     0.0     1.00340  0.00   
  0    7    -10  203.3867   230.9866   -0.0    1.00339  0.04   
  2    3    -11  81.3325    95.4878    180.0   1.00324  0.02   
  6    4    -2   557.6066   663.4991   0.0     1.00318  0.13   
  3    4    5    129.7597   155.5790   -180.0  1.00315  0.03   
  6    0    -9   283.5646   351.7532   -0.0    1.00302  0.07   
  1    -1   10   24.9457    32.2126    0.0     1.00287  0.01   
  3    -8   -5   52.0604    70.8769    -0.0    1.00235  0.01   
  2    2    -11  469.5600   626.7339   0.0     1.00218  0.10   
  2    -6   -7   5.7144     7.5835     180.0   1.00211  0.00   
  8    -2   -5   39.0343    51.7510    0.0     1.00197  0.01   
  5    -10  -1   5.4310     8.4799     -0.0    1.00150  0.00   
  3    3    6    25.3701    40.2609    -0.0    1.00145  0.01   
  4    7    -3   187.0047   307.4026   -180.0  1.00134  0.04   
  6    0    4    148.2159   189.5560   -0.0    1.00046  0.03   
  6    -1   -9   63.3912    80.5241    -0.0    1.00018  0.01   
  7    -8   3    45.2564    58.8487    -180.0  1.00010  0.01   
  4    -2   8    11.4267    14.8931    -180.0  1.00009  0.00   
  1    8    -9   32.9694    43.3399    -180.0  1.00006  0.01   
  1    -10  0    131.9981   179.1145   0.0     0.99999  0.03   
  5    -9   6    30.8481    42.7579    180.0   0.99994  0.01   
  8    -6   -3   549.5327   799.7765   -180.0  0.99986  0.12   
  1    4    -11  120.3536   250.6546   -180.0  0.99939  0.03   
  2    -10  -1   198.2525   465.3293   -180.0  0.99916  0.04   
  7    1    -7   1.1701     2.7730     180.0   0.99913  0.00   
  6    2    2    1.7103     4.1140     -180.0  0.99901  0.00   
  3    8    -6   1.6119     3.6265     0.0     0.99873  0.00   
  6    -4   6    165.2896   302.5497   -0.0    0.99838  0.03   
  6    -4   -8   20.5298    36.6561    -180.0  0.99834  0.00   
  2    0    9    12.2665    21.4056    -180.0  0.99805  0.00   
  5    1    5    10.9024    19.1072    -0.0    0.99803  0.00   
  2    9    -4   20.7548    36.7423    0.0     0.99800  0.00   
  5    3    3    99.0550    191.6463   -0.0    0.99775  0.02   
  4    4    -10  9.8441     19.1442    -180.0  0.99773  0.00   
  2    -7   -6   31.0142    53.3412    180.0   0.99734  0.01   
  8    -2   0    42.4957    68.9784    180.0   0.99713  0.01   
  8    -6   1    116.8941   199.7978   -0.0    0.99679  0.03   
  4    7    -6   20.1816    35.2233    0.0     0.99673  0.00   
  7    -4   -7   46.5180    82.8617    -0.0    0.99668  0.01   
  3    -2   9    50.4976    98.0412    0.0     0.99653  0.01   
  3    -2   -10  23.4972    46.6117    180.0   0.99650  0.00   
  1    2    -11  5.5102     11.7083    0.0     0.99638  0.00   
  2    -10  7    1.4804     3.2550     -0.0    0.99619  0.00   
  0    10   -6   2.6113     5.4011     180.0   0.99588  0.00   
  0    5    7    27.7419    56.6618    0.0     0.99583  0.01   
  2    9    -5   150.9210   299.3685   180.0   0.99570  0.03   
  1    -7   10   43.6185    83.7650    -180.0  0.99550  0.01   
  2    6    4    11.3632    21.7352    -180.0  0.99544  0.00   
  5    1    -10  227.8850   436.5466   -0.0    0.99520  0.05   
  6    1    -9   5.1134     9.5952     0.0     0.99485  0.00   
  2    -3   10   555.6736   1012.6002  180.0   0.99469  0.11   
  8    -4   -5   17.0846    31.0576    -0.0    0.99467  0.00   
  5    -8   -5   9.2399     16.6400    180.0   0.99460  0.00   
  0    6    6    5.5778     10.0387    0.0     0.99459  0.00   
  7    -8   -3   7.3620     13.5921    0.0     0.99428  0.00   
  7    2    -6   35.8048    56.1250    -180.0  0.99377  0.01   
  5    0    -10  27.1796    41.9994    -0.0    0.99375  0.01   
  2    -5   -8   96.1605    132.6315   0.0     0.99361  0.02   
  2    4    -11  561.3564   659.6245   -180.0  0.99333  0.12   
  1    7    -10  105.9735   124.1965   -0.0    0.99332  0.02   
  7    -7   4    22.5880    25.7059    0.0     0.99326  0.00   
  4    -10  6    790.8172   852.5109   0.0     0.99310  0.16   
  2    -6   10   163.8272   167.2025   0.0     0.99244  0.03   
  6    3    -8   74.8200    76.3255    0.0     0.99239  0.02   
  1    3    8    29.3342    29.9584    0.0     0.99233  0.01   
  1    -10  7    391.9312   427.3785   -0.0    0.99203  0.08   
  5    -5   -8   87.1381    102.7388   -0.0    0.99186  0.02   
  3    -9   8    94.5602    121.6052   180.0   0.99165  0.02   
  3    5    4    408.8495   533.9298   180.0   0.99159  0.08   
  1    9    0    7.5864     9.9791     -180.0  0.99122  0.00   
  6    -10  1    67.0171    88.1568    -180.0  0.99120  0.01   
  3    -11  3    166.3587   218.9343   180.0   0.99117  0.03   
  8    -3   1    266.4501   350.9458   0.0     0.99114  0.06   
  2    9    -3   189.6233   265.5219   -0.0    0.99074  0.04   
  6    -7   6    99.5471    142.7886   180.0   0.99066  0.02   
  5    4    -9   22.0132    32.0525    0.0     0.99061  0.01   
  8    -7   -1   307.8869   478.6802   -0.0    0.99037  0.07   
  2    1    -11  65.9936    103.8179   -0.0    0.99026  0.01   
  3    2    -11  3.3832     5.3463     0.0     0.99013  0.00   
  4    -8   8    2.4100     3.8188     180.0   0.99009  0.00   
  8    -1   -1   37.9374    60.5114    0.0     0.99003  0.01   
  5    6    -4   5.7856     10.0641    -0.0    0.98978  0.00   
  8    -1   -5   0.0043     0.0100     0.0     0.98929  0.00   
  7    -9   0    33.7430    84.2493    0.0     0.98916  0.01   
  6    -10  2    9.6942     24.4644    -180.0  0.98914  0.00   
  2    -2   -10  138.7301   363.4546   -0.0    0.98903  0.03   
  7    -9   1    2.4172     6.3797     0.0     0.98899  0.00   
  5    6    -5   0.3940     1.0031     0.0     0.98866  0.00   
  8    -7   0    45.9408    112.7530   180.0   0.98850  0.01   
  5    5    -8   5.3653     11.8084    -0.0    0.98803  0.00   
  5    5    0    19.3432    41.5137    0.0     0.98797  0.00   
  5    -8   7    32.7639    68.4629    -180.0  0.98791  0.01   
  0    4    -11  55.8406    102.8168   -0.0    0.98774  0.01   
  7    -3   4    6.0003     10.0701    0.0     0.98745  0.00   
  3    -4   -9   6.3266     10.7209    180.0   0.98740  0.00   
  3    8    -2   12.7586    21.9247    180.0   0.98729  0.00   
  3    -11  2    45.8564    78.0890    0.0     0.98721  0.01   
  3    2    7    8.1044     9.3774     180.0   0.98670  0.00   
  6    -2   -9   27.6687    31.2411    -180.0  0.98661  0.01   
  4    -2   -10  13.1004    15.5568    180.0   0.98639  0.00   
  5    2    -10  126.2829   186.0026   180.0   0.98592  0.03   
  0    3    -11  0.0536     0.0778     -0.0    0.98583  0.00   
  3    -11  4    11.4337    16.0005    0.0     0.98575  0.00   
  3    3    -11  20.2928    21.1215    180.0   0.98539  0.00   
  4    -4   -9   405.6759   376.9250   -180.0  0.98500  0.08   
  1    5    -11  398.6715   352.2028   0.0     0.98474  0.08   
  5    -10  5    85.9653    69.7846    180.0   0.98448  0.02   
  5    -2   7    246.6887   199.4202   -0.0    0.98447  0.05   
  7    2    -1   14.3940    11.3733    -180.0  0.98437  0.00   
  3    1    -11  4.2981     3.3444     0.0     0.98427  0.00   
  0    4    8    128.7282   98.2008    180.0   0.98411  0.02   
  2    2    8    106.0985   80.7072    -180.0  0.98408  0.02   
  2    9    -6   3.7619     2.8544     -180.0  0.98406  0.00   
  4    -10  -2   77.1515    58.2118    180.0   0.98401  0.01   
  6    -10  0    246.0838   182.4203   0.0     0.98390  0.05   
  4    7    -2   0.0632     0.0466     180.0   0.98388  0.00   
  7    -1   -8   14.0766    10.0883    -0.0    0.98370  0.00   
  2    -11  3    3.7271     2.4454     -180.0  0.98301  0.00   
  6    -9   -3   105.8070   70.3581    -0.0    0.98291  0.02   
  8    -7   -2   350.3678   233.1147   -180.0  0.98291  0.08   
  3    -10  7    28.9664    19.4970    -180.0  0.98283  0.01   
  1    7    4    189.0958   128.7223   0.0     0.98272  0.04   
  7    0    2    43.5597    29.6600    -0.0    0.98271  0.01   
  4    -11  3    1362.0518  1151.5419  180.0   0.98201  0.26   
  4    -11  2    6.6007     5.6167     0.0     0.98199  0.00   
  0    10   -1   177.6484   163.3516   -180.0  0.98176  0.03   
  5    -1   -10  113.9362   105.3600   -180.0  0.98172  0.02   
  6    -1   5    60.6458    56.3600    0.0     0.98168  0.01   
  5    6    -3   10.0061    9.3502     -0.0    0.98160  0.00   
  2    -11  4    278.5038   260.1904   0.0     0.98156  0.05   
  6    4    -7   41.5768    38.4349    -0.0    0.98144  0.01   
  3    7    1    89.3690    80.1021    -180.0  0.98126  0.02   
  0    7    5    21.0528    20.7537    180.0   0.98054  0.00   
  4    -9   -4   41.4670    38.9699    0.0     0.98040  0.01   
  7    -9   -1   0.0107     0.0085     -0.0    0.98009  0.00   
  2    -8   -5   93.5008    67.0486    -180.0  0.97984  0.02   
  7    -2   -8   36.9503    26.1332    180.0   0.97975  0.01   
  6    -3   6    145.1675   103.2760   0.0     0.97961  0.03   
  7    -9   2    14.9005    10.6691    -0.0    0.97957  0.00   
  1    9    -8   48.0847    35.1663    -180.0  0.97944  0.01   
  3    -10  -2   50.1816    36.7913    -180.0  0.97943  0.01   
  6    4    -1   22.3852    16.4763    180.0   0.97920  0.00   
  0    5    -11  248.3566   181.5286   0.0     0.97915  0.05   
  1    1    -11  11.2372    7.9457     180.0   0.97900  0.00   
  6    3    1    77.1706    54.0588    0.0     0.97896  0.02   
  5    0    6    298.1593   201.8464   0.0     0.97885  0.06   
  8    0    -3   261.4165   167.7519   180.0   0.97837  0.06   
  5    6    -6   21.9798    14.1154    -0.0    0.97834  0.00   
  5    4    2    140.2123   90.1166    -0.0    0.97832  0.03   
  3    8    -7   8.8825     5.8485     0.0     0.97815  0.00   
  8    -5   2    23.5409    16.8128    -0.0    0.97793  0.01   
  6    -10  3    8.9250     6.4809     180.0   0.97790  0.00   
  7    -1   3    334.9715   277.6337   0.0     0.97766  0.07   
  4    3    5    309.1014   271.7692   0.0     0.97749  0.06   
  8    -7   1    57.0509    50.4722    -180.0  0.97745  0.01   
  7    0    -8   8.6747     7.7375     0.0     0.97726  0.00   
  8    -6   -4   180.0663   160.4529   -0.0    0.97719  0.04   
  8    0    -4   465.9817   413.9176   0.0     0.97710  0.11   
  4    7    -7   4.9340     4.1292     -180.0  0.97663  0.00   
  6    2    -9   4.2447     3.5336     -0.0    0.97646  0.00   
  7    -6   -6   472.1190   422.5032   -0.0    0.97608  0.10   
  6    -9   5    42.9138    40.9467    -180.0  0.97571  0.01   
  8    -5   -5   618.4027   619.4006   -180.0  0.97538  0.13   
  2    -11  2    2.4592     2.4748     180.0   0.97535  0.00   
  7    1    1    92.1479    94.9576    -180.0  0.97523  0.02   
  6    -7   -6   215.3819   224.2386   0.0     0.97511  0.04   
  7    -7   -5   205.3086   201.8583   180.0   0.97490  0.04   
  8    -2   -6   33.7106    31.7422    -0.0    0.97483  0.01   
  2    9    -2   12.4861    9.7923     -180.0  0.97454  0.00   
  2    8    1    7.7707     5.8844     -180.0  0.97442  0.00   
  2    -2   10   23.8471    17.9670    -0.0    0.97439  0.00   
  3    -11  1    125.5426   92.5755    -0.0    0.97421  0.02   
  3    7    -9   9.2572     6.7902     0.0     0.97411  0.00   
  0    1    10   469.8377   340.5787   -0.0    0.97396  0.09   
  3    -9   -4   0.3471     0.2480     180.0   0.97385  0.00   
  3    -8   9    131.8716   91.9909    0.0     0.97370  0.03   
  0    2    -11  136.3241   93.8621    180.0   0.97360  0.03   
  2    5    -11  72.0600    49.3969    -0.0    0.97338  0.01   
  8    -3   -6   683.3233   495.3690   -180.0  0.97313  0.15   
  4    -11  4    375.0254   284.9638   -0.0    0.97297  0.07   
  4    -11  1    70.3227    53.8646    -180.0  0.97293  0.01   
  8    -6   2    91.7568    70.4691    180.0   0.97291  0.02   
  3    6    -10  3.6950     2.8626     0.0     0.97281  0.00   
  2    -4   -9   347.3076   269.0515   -180.0  0.97280  0.07   
  8    -4   2    21.1749    16.3449    0.0     0.97273  0.00   
  6    -6   -7   28.1549    20.1607    -0.0    0.97249  0.01   
  4    6    1    9.4874     5.6402     0.0     0.97216  0.00   
  4    4    4    178.3281   99.1800    -0.0    0.97173  0.03   
  5    -10  -2   22.0260    12.1740    180.0   0.97170  0.00   
  3    -11  5    0.8426     0.4569     -0.0    0.97141  0.00   
  2    -11  5    1.5772     0.9633     -0.0    0.97110  0.00   
  0    10   -7   5.5712     3.5124     -0.0    0.97101  0.00   
  4    2    6    255.4491   162.7400   -180.0  0.97091  0.05   
  2    -7   10   131.8300   83.8949    -0.0    0.97088  0.03   
  8    0    -2   200.1548   122.4462   -0.0    0.97065  0.04   
  3    4    -11  99.6428    59.6476    180.0   0.97048  0.02   
  5    -9   -4   2.2064     1.3682     -0.0    0.97020  0.00   
  0    9    2    56.0914    38.0379    -180.0  0.96960  0.01   
  1    -9   9    622.6300   428.4459   -0.0    0.96936  0.12   
  1    -9   -3   446.5267   299.5520   -180.0  0.96922  0.08   
  4    6    -9   602.6816   370.2799   -180.0  0.96871  0.13   
  7    -8   4    145.9704   89.6471    -0.0    0.96868  0.03   
  8    -2   1    0.6890     0.4220     180.0   0.96861  0.00   
  2    0    -11  51.1562    31.2553    -0.0    0.96858  0.01   
  3    0    -11  144.6550   83.7340    -0.0    0.96836  0.03   
  1    10   -4   14.1775    7.6936     180.0   0.96821  0.00   
  7    2    -7   1.2135     0.6440     180.0   0.96816  0.00   
  3    6    3    74.2234    38.0377    0.0     0.96809  0.01   
  6    -10  -1   51.6415    23.9849    -180.0  0.96786  0.01   
  6    -8   6    179.1559   77.4289    -0.0    0.96753  0.04   
  8    -1   0    149.6158   64.5446    -180.0  0.96749  0.03   
  1    0    10   112.8957   50.0653    180.0   0.96722  0.02   
  8    0    -5   238.1277   116.7692   180.0   0.96696  0.05   
  2    7    -10  26.5517    13.6519    -180.0  0.96685  0.01   
  5    3    -10  0.3444     0.1825     -180.0  0.96679  0.00   
  8    -7   -3   73.7533    39.9102    0.0     0.96674  0.02   
  2    7    3    173.4497   94.4005    180.0   0.96673  0.03   
  1    -6   -7   125.4446   74.5019    -180.0  0.96653  0.02   
  8    -1   -6   968.4361   592.8483   0.0     0.96645  0.22   
  4    -5   9    2.2393     1.4415     -180.0  0.96612  0.00   
  7    3    -4   16.4869    10.5905    -0.0    0.96609  0.00   
  5    -4   -9   49.5182    31.0623    -180.0  0.96597  0.01   
  7    -3   -8   68.9590    39.7587    0.0     0.96577  0.01   
  1    10   -5   81.6805    47.0541    -180.0  0.96577  0.02   
  6    -8   -5   0.4105     0.2110     0.0     0.96551  0.00   
  4    -1   8    150.2517   80.2274    0.0     0.96514  0.03   
  1    -2   -10  281.0278   150.9978   0.0     0.96511  0.05   
  7    -5   -7   1.5180     0.8249     -180.0  0.96505  0.00   
  5    6    -2   342.9090   190.3297   -180.0  0.96479  0.07   
  1    -10  -1   4.4763     2.4496     180.0   0.96436  0.00   
  2    9    -7   547.8935   305.5742   180.0   0.96401  0.11   
  3    -1   9    287.4844   160.9497   180.0   0.96399  0.05   
  2    8    -9   459.7649   259.7646   180.0   0.96394  0.09   
  6    -3   -9   32.9123    18.6721    180.0   0.96358  0.01   
  1    2    9    21.3710    11.9608    180.0   0.96349  0.00   
  4    5    -10  348.4144   186.8167   -0.0    0.96324  0.07   
  5    -5   8    150.9851   78.3081    -0.0    0.96298  0.03   
  4    -6   9    756.7939   391.5548   180.0   0.96297  0.15   
  7    -9   -2   4.1141     2.0602     180.0   0.96249  0.00   
  7    3    -5   2.2819     1.1495     180.0   0.96244  0.00   
  3    8    -1   428.9666   234.7565   -180.0  0.96215  0.08   
  4    2    -11  45.0438    25.4830    -0.0    0.96205  0.01   
  0    9    -9   32.3881    18.3713    -0.0    0.96204  0.01   
  4    1    -11  38.7729    22.4170    -0.0    0.96195  0.01   
  1    10   -3   306.9710   178.1311   -180.0  0.96192  0.06   
  5    -6   8    409.7979   238.4489   -180.0  0.96189  0.08   
  7    -9   3    278.9072   161.1037   180.0   0.96167  0.06   
  7    -8   -4   25.9888    14.9621    -0.0    0.96164  0.01   
  8    -4   -6   242.5780   136.8591   180.0   0.96149  0.05   
  7    3    -3   58.0623    31.4852    180.0   0.96105  0.01   
  1    -11  4    4.1205     2.2428     0.0     0.96102  0.00   
  7    1    -8   125.5717   68.4022    -180.0  0.96101  0.03   
  7    -5   5    76.7634    42.2900    180.0   0.96094  0.02   
  0    6    -11  127.1620   71.3099    180.0   0.96086  0.02   
  1    6    -11  191.1135   108.7129   180.0   0.96080  0.04   
  0    3    9    19.2550    11.1340    -180.0  0.96073  0.00   
  7    -6   5    50.9804    30.0909    -0.0    0.96065  0.01   
  7    -2   4    40.0947    23.7423    180.0   0.96064  0.01   
  1    -5   -8   442.7022   265.4014   0.0     0.96057  0.08   
  1    -7   -6   345.3274   207.7031   -0.0    0.96056  0.06   
  3    1    8    15.8231    9.5572     -180.0  0.96053  0.00   
  5    -11  2    106.2206   64.4377    0.0     0.96049  0.02   
  2    -9   9    28.2896    17.1877    -0.0    0.96047  0.01   
  5    -2   -10  0.9218     0.5459     -180.0  0.96022  0.00   
  0    8    -10  1542.0355  884.3260   0.0     0.96013  0.30   
  1    -4   11   301.2347   172.7497   -0.0    0.96013  0.06   
  5    6    -7   114.4289   49.1079    180.0   0.95965  0.02   
  4    -4   9    127.0522   48.6056    -0.0    0.95943  0.02   
  2    -11  1    283.2744   100.6588   -0.0    0.95920  0.05   
  1    -11  3    61.9379    21.9552    0.0     0.95877  0.01   
  4    7    -1   514.9643   188.2424   180.0   0.95865  0.10   
  2    -10  -2   14.7717    5.4265     -0.0    0.95863  0.00   
  1    -8   10   3.1917     1.1898     180.0   0.95843  0.00   
  6    -10  4    24.4113    9.1077     -180.0  0.95838  0.00   
  8    -7   2    449.1777   169.1946   0.0     0.95813  0.09   
  6    -5   -8   455.4490   168.4433   -180.0  0.95794  0.09   
  8    -3   2    15.5747    5.5865     180.0   0.95779  0.00   
  1    -5   11   550.2174   177.6931   -0.0    0.95744  0.10   
  5    -11  3    12.1359    3.3014     180.0   0.95691  0.00   
  8    -8   0    349.6451   99.0715    0.0     0.95650  0.07   
  7    2    0    612.2127   202.0563   180.0   0.95604  0.13   
  6    5    -4   119.5223   42.7451    0.0     0.95579  0.03   
  4    -11  5    5.5159     2.0995     180.0   0.95560  0.00   
  4    -11  0    65.4302    25.3741    0.0     0.95554  0.01   
  5    -11  1    692.2073   268.6815   -180.0  0.95553  0.13   
  2    -10  8    20.6169    8.4112     180.0   0.95535  0.00   
  0    8    4    6.6446     2.7830     180.0   0.95522  0.00   
  1    -10  8    47.8896    20.1053    180.0   0.95521  0.01   
  6    5    -5   222.8669   95.0284    -0.0    0.95512  0.05   
  8    -8   -1   568.8821   247.3027   -180.0  0.95497  0.11   
  1    10   -6   33.8413    14.8925    180.0   0.95479  0.01   
  1    -11  5    28.4816    12.5517    -0.0    0.95473  0.01   
  8    0    -1   418.1595   184.2728   180.0   0.95457  0.09   
  5    -4   8    66.5383    29.1266    -0.0    0.95435  0.01   
  4    5    3    671.1089   292.1356   -0.0    0.95426  0.13   
