# Supplementary material for: Crystal structure of aqua­(citric acid)(hydrogen citrato)calcium monohydrate, [Ca(HC6H5O7)(H3C6H5O7)(H2O)]·H2O, from synchrotron X-ray powder data, and DFT-optimized crystal structure of existing calcium hydrogen citrate trihydrate, [Ca(HC6H5O7)(H2O)3]
Source: Acta Crystallogr E Crystallogr Commun. 2020 Sep 25;76(Pt 10):1689–93. doi: 10.1107/S2056989020012864 (PMC7534247; doi:10.1107/S2056989020012864)
Supplement: Supplementary file 3 [file e-76-01689-Isup3.rtv]

data_I

loop_
   _pd_meas_intensity_total
   _pd_calc_intensity_total
   _pd_proc_intensity_bkg_calc
   _pd_proc_ls_weight
  362.32499    0            0           0         
  363.79986    0            0           0         
  341.45475    0            0           0         
  361.08369    0            0           0         
  343.6775     0            0           0         
  352.53138    0            0           0         
  319.212      0            0           0         
  350.7794     0            0           0         
  327.02705    0            0           0         
  318.41177    0            0           0         
  357.70269    0            0           0         
  370.81308    0            0           0         
  368.30096    0            0           0         
  326.49179    0            0           0         
  339.53474    0            0           0         
  326.91108    0            0           0         
  310.9508     0            0           0         
  314.30023    0            0           0         
  321.51284    0            0           0         
  304.20653    0            0           0         
  351.93064    0            0           0         
  347.75384    0            0           0         
  350.44182    0            0           0         
  364.7113     0            0           0         
  356.29978    0            0           0         
  308.41043    0            0           0         
  351.81021    0            0           0         
  354.04748    0            0           0         
  332.0187     0            0           0         
  327.28084    0            0           0         
  365.68188    0            0           0         
  338.92467    0            0           0         
  336.55974    0            0           0         
  357.51015    0            0           0         
  332.03838    0            0           0         
  331.73749    0            0           0         
  344.4922     0            0           0         
  357.58141    0            0           0         
  323.7497     0            0           0         
  321.03647    0            0           0         
  317.61941    0            0           0         
  343.67622    0            0           0         
  354.04995    0            0           0         
  314.3707     0            0           0         
  341.27392    0            0           0         
  298.3164     0            0           0         
  316.59311    0            0           0         
  316.73431    0            0           0         
  307.97821    0            0           0         
  301.04818    0            0           0         
  337.34718    0            0           0         
  341.53426    0            0           0         
  322.47384    0            0           0         
  316.61806    0            0           0         
  324.8434     0            0           0         
  312.71459    0            0           0         
  278.57186    0            0           0         
  285.03235    0            0           0         
  345.85371    0            0           0         
  304.50463    0            0           0         
  327.42122    0            0           0         
  325.99593    0            0           0         
  308.00804    0            0           0         
  336.97114    0            0           0         
  294.5933     0            0           0         
  287.31326    0            0           0         
  313.14332    0            0           0         
  334.45118    0            0           0         
  313.67453    0            0           0         
  296.77927    0            0           0         
  351.22519    0            0           0         
  304.25971    0            0           0         
  301.6253     0            0           0         
  298.01696    0            0           0         
  345.9078     0            0           0         
  306.50429    0            0           0         
  323.4733     0            0           0         
  347.04101    0            0           0         
  280.76986    0            0           0         
  293.38245    0            0           0         
  332.26506    0            0           0         
  312.87368    0            0           0         
  322.16007    0            0           0         
  313.80834    0            0           0         
  287.457      0            0           0         
  276.68877    0            0           0         
  289.77825    0            0           0         
  328.28715    0            0           0         
  327.28333    0            0           0         
  305.65823    0            0           0         
  320.4881     0            0           0         
  304.78255    0            0           0         
  331.57881    0            0           0         
  290.02923    0            0           0         
  294.77664    0            0           0         
  289.91589    0            0           0         
  305.77892    0            0           0         
  316.18423    0            0           0         
  315.78597    0            0           0         
  315.25784    0            0           0         
  326.58285    0            0           0         
  297.59737    0            0           0         
  293.26193    0            0           0         
  257.16018    0            0           0         
  308.67438    0            0           0         
  320.06801    0            0           0         
  311.66164    0            0           0         
  281.96509    0            0           0         
  273.31634    0            0           0         
  269.02148    0            0           0         
  310.51512    0            0           0         
  292.38834    0            0           0         
  289.03801    0            0           0         
  292.89472    0            0           0         
  282.04925    0            0           0         
  272.35717    0            0           0         
  259.76921    0            0           0         
  306.08312    0            0           0         
  304.29991    0            0           0         
  316.73007    0            0           0         
  314.99149    0            0           0         
  281.60919    0            0           0         
  300.82342    0            0           0         
  322.7942     0            0           0         
  273.91812    0            0           0         
  323.55244    0            0           0         
  300.56965    0            0           0         
  268.93423    0            0           0         
  268.43128    0            0           0         
  298.51535    0            0           0         
  298.58348    0            0           0         
  310.52894    0            0           0         
  335.73083    0            0           0         
  294.05165    0            0           0         
  275.48754    0            0           0         
  332.78875    0            0           0         
  296.24707    0            0           0         
  288.41222    0            0           0         
  291.989      0            0           0         
  301.71951    0            0           0         
  283.75393    0            0           0         
  280.47598    0            0           0         
  290.41829    0            0           0         
  277.42276    0            0           0         
  270.6473     0            0           0         
  288.89781    0            0           0         
  292.44317    0            0           0         
  262.81148    0            0           0         
  263.49503    0            0           0         
  281.08524    0            0           0         
  264.47428    0            0           0         
  305.3521     0            0           0         
  265.433      0            0           0         
  265.17779    0            0           0         
  276.54225    0            0           0         
  277.38054    0            0           0         
  280.97246    0            0           0         
  317.88261    0            0           0         
  286.101      0            0           0         
  319.61406    0            0           0         
  290.66588    0            0           0         
  254.27698    0            0           0         
  302.49752    0            0           0         
  307.48937    0            0           0         
  288.69852    0            0           0         
  297.17001    0            0           0         
  294.5727     0            0           0         
  287.11276    0            0           0         
  269.51326    0            0           0         
  264.12877    0            0           0         
  280.10636    0            0           0         
  291.25665    0            0           0         
  263.12299    0            0           0         
  276.84884    0            0           0         
  302.69624    0            0           0         
  291.0493     0            0           0         
  253.39943    0            0           0         
  273.90958    0            0           0         
  271.35016    0            0           0         
  291.16922    0            0           0         
  297.54956    0            0           0         
  277.19182    0            0           0         
  291.28308    0            0           0         
  299.23379    0            0           0         
  293.82073    0            0           0         
  291.43876    0            0           0         
  294.12999    0            0           0         
  281.62357    0            0           0         
  272.21764    0            0           0         
  270.53432    0            0           0         
  284.67097    0            0           0         
  274.77778    0            0           0         
  263.65892    0            0           0         
  264.31799    0            0           0         
  298.394      0            0           0         
  291.46711    0            0           0         
  300.70511    0            0           0         
  293.49726    0            0           0         
  310.41227    0            0           0         
  276.93417    0            0           0         
  265.07859    0            0           0         
  319.65186    0            0           0         
  288.60253    0            0           0         
  277.64789    0            0           0         
  297.18889    0            0           0         
  285.45128    0            0           0         
  286.99378    0            0           0         
  301.88148    0            0           0         
  296.39226    0            0           0         
  294.18787    0            0           0         
  278.44754    0            0           0         
  279.60015    0            0           0         
  271.00991    0            0           0         
  291.99614    0            0           0         
  273.20847    0            0           0         
  286.36765    0            0           0         
  268.47715    0            0           0         
  301.31147    0            0           0         
  329.02729    0            0           0         
  267.59819    0            0           0         
  282.10445    0            0           0         
  315.37149    0            0           0         
  295.59784    0            0           0         
  308.71748    0            0           0         
  295.6579     0            0           0         
  267.68235    0            0           0         
  244.03612    0            0           0         
  289.62973    0            0           0         
  269.05501    0            0           0         
  262.10939    0            0           0         
  269.84542    0            0           0         
  260.47666    0            0           0         
  277.5814     0            0           0         
  251.03044    0            0           0         
  266.2717     0            0           0         
  275.10904    0            0           0         
  287.97685    0            0           0         
  259.64637    0            0           0         
  251.0827     0            0           0         
  259.5454     0            0           0         
  297.17963    0            0           0         
  264.26371    0            0           0         
  298.19649    0            0           0         
  304.93189    0            0           0         
  315.83155    0            0           0         
  285.84339    0            0           0         
  286.00061    0            0           0         
  286.76761    0            0           0         
  264.32492    0            0           0         
  257.59795    0            0           0         
  299.01192    0            0           0         
  294.24812    0            0           0         
  273.02968    0            0           0         
  285.90845    0            0           0         
  269.93736    0            0           0         
  280.64158    0            0           0         
  320.2593     0            0           0         
  308.18824    0            0           0         
  254.04935    0            0           0         
  250.78493    0            0           0         
  236.72555    0            0           0         
  270.80751    0            0           0         
  298.24125    0            0           0         
  313.64828    0            0           0         
  282.54383    0            0           0         
  283.15013    0            0           0         
  305.86823    0            0           0         
  281.00155    0            0           0         
  269.84131    0            0           0         
  303.31948    0            0           0         
  266.04691    0            0           0         
  291.87257    0            0           0         
  299.08355    0            0           0         
  307.42057    0            0           0         
  300.66225    0            0           0         
  292.58638    0            0           0         
  287.47934    0            0           0         
  310.21998    0            0           0         
  283.1155     0            0           0         
  263.90679    0            0           0         
  268.08275    0            0           0         
  295.55188    0            0           0         
  282.85831    0            0           0         
  281.49495    0            0           0         
  261.59862    0            0           0         
  299.19127    0            0           0         
  306.94946    0            0           0         
  289.94842    0            0           0         
  255.33892    0            0           0         
  252.70555    0            0           0         
  259.83004    0            0           0         
  271.17147    0            0           0         
  312.91424    0            0           0         
  280.71634    0            0           0         
  250.34586    0            0           0         
  280.93899    0            0           0         
  294.36752    0            0           0         
  276.15625    0            0           0         
  257.28355    0            0           0         
  301.32243    0            0           0         
  307.69844    0            0           0         
  321.81826    0            0           0         
  309.42402    0            0           0         
  293.13834    0            0           0         
  290.94748    0            0           0         
  287.34884    0            0           0         
  249.4495     0            0           0         
  295.18617    0            0           0         
  284.60133    0            0           0         
  250.07112    0            0           0         
  273.41898    0            0           0         
  286.40907    0            0           0         
  249.71654    0            0           0         
  306.98519    0            0           0         
  315.93797    0            0           0         
  258.97293    0            0           0         
  250.1635     0            0           0         
  300.34773    0            0           0         
  291.64045    0            0           0         
  305.89277    0            0           0         
  274.44045    0            0           0         
  255.5596     0            0           0         
  317.38992    0            0           0         
  302.6553     0            0           0         
  284.48555    0            0           0         
  296.44403    0            0           0         
  312.89893    0            0           0         
  317.60754    0            0           0         
  301.00509    0            0           0         
  285.91209    0            0           0         
  255.42932    0            0           0         
  264.38057    0            0           0         
  285.91833    0            0           0         
  254.05857    0            0           0         
  266.02902    0            0           0         
  272.61286    0            0           0         
  280.35838    0            0           0         
  273.9457     0            0           0         
  278.58899    0            0           0         
  275.40134    0            0           0         
  280.09446    0            0           0         
  273.52925    0            0           0         
  284.79402    0            0           0         
  287.69609    0            0           0         
  234.29251    0            0           0         
  289.60524    0            0           0         
  299.28628    0            0           0         
  315.63403    0            0           0         
  320.26468    0            0           0         
  309.93858    0            0           0         
  275.99124    0            0           0         
  264.17748    0            0           0         
  291.19283    0            0           0         
  259.44511    0            0           0         
  300.22015    0            0           0         
  296.43928    0            0           0         
  294.833      0            0           0         
  283.94632    0            0           0         
  273.5207     0            0           0         
  268.07797    0            0           0         
  262.31512    0            0           0         
  296.98852    0            0           0         
  307.96026    0            0           0         
  291.48395    0            0           0         
  279.69525    0            0           0         
  285.25828    0            0           0         
  290.04105    0            0           0         
  296.61228    0            0           0         
  285.62981    0            0           0         
  303.35859    0            0           0         
  277.07162    0            0           0         
  273.13319    0            0           0         
  293.06118    0            0           0         
  257.89552    0            0           0         
  230.28422    0            0           0         
  238.94232    0            0           0         
  272.67377    0            0           0         
  280.4442     0            0           0         
  287.55217    0            0           0         
  289.21344    0            0           0         
  274.57792    0            0           0         
  264.8697     0            0           0         
  278.04147    0            0           0         
  283.43702    0            0           0         
  258.43798    0            0           0         
  311.31049    0            0           0         
  281.72122    0            0           0         
  272.41122    0            0           0         
  282.58263    0            0           0         
  276.84726    0            0           0         
  278.55526    0            0           0         
  310.15416    0            0           0         
  304.11832    0            0           0         
  264.85656    0            0           0         
  278.76455    0            0           0         
  273.24985    0            0           0         
  269.39356    0            0           0         
  264.91172    0            0           0         
  254.81861    0            0           0         
  309.05876    0            0           0         
  303.59151    0            0           0         
  259.42801    0            0           0         
  266.87598    0            0           0         
  304.32177    0            0           0         
  283.06072    0            0           0         
  276.95554    0            0           0         
  219.75126    0            0           0         
  264.75787    0            0           0         
  309.41214    0            0           0         
  275.96034    0            0           0         
  248.67782    0            0           0         
  236.71137    0            0           0         
  269.86579    0            0           0         
  245.43176    0            0           0         
  270.69918    0            0           0         
  308.13717    0            0           0         
  255.46812    0            0           0         
  269.08473    0            0           0         
  242.22842    0            0           0         
  252.97335    0            0           0         
  278.56143    0            0           0         
  276.65466    0            0           0         
  290.28513    0            0           0         
  282.58857    0            0           0         
  268.44631    0            0           0         
  251.40624    0            0           0         
  248.13665    0            0           0         
  284.35585    0            0           0         
  250.33829    0            0           0         
  264.21751    0            0           0         
  277.11265    0            0           0         
  286.37528    0            0           0         
  256.43649    0            0           0         
  244.77873    0            0           0         
  270.66205    0            0           0         
  289.86635    0            0           0         
  282.79879    0            0           0         
  289.59744    0            0           0         
  306.06322    0            0           0         
  270.47055    0            0           0         
  266.36676    0            0           0         
  262.7959     0            0           0         
  267.51402    0            0           0         
  271.68289    0            0           0         
  246.31759    0            0           0         
  268.70868    0            0           0         
  248.87849    0            0           0         
  250.8414     0            0           0         
  290.29535    0            0           0         
  283.72753    0            0           0         
  261.07932    0            0           0         
  259.78429    0            0           0         
  288.72474    0            0           0         
  256.9301     0            0           0         
  272.92143    0            0           0         
  241.1734     0            0           0         
  301.5902     0            0           0         
  309.84493    0            0           0         
  281.12989    0            0           0         
  277.18456    0            0           0         
  240.44602    0            0           0         
  244.55665    0            0           0         
  287.64258    0            0           0         
  248.44071    0            0           0         
  268.66006    0            0           0         
  238.19266    0            0           0         
  268.50307    0            0           0         
  287.15774    0            0           0         
  251.30952    0            0           0         
  260.896      0            0           0         
  262.13103    0            0           0         
  246.41338    0            0           0         
  272.97487    0            0           0         
  245.32263    0            0           0         
  284.68117    0            0           0         
  283.77857    0            0           0         
  273.24265    0            0           0         
  257.86705    0            0           0         
  230.59892    0            0           0         
  257.09138    0            0           0         
  284.79613    0            0           0         
  299.70765    0            0           0         
  263.39624    0            0           0         
  271.14498    0            0           0         
  252.03247    0            0           0         
  249.54073    0            0           0         
  293.52273    0            0           0         
  261.9714     0            0           0         
  252.22225    0            0           0         
  217.73144    0            0           0         
  218.45773    0            0           0         
  231.13971    0            0           0         
  267.39576    0            0           0         
  265.96232    0            0           0         
  273.83051    0            0           0         
  263.71611    0            0           0         
  248.84131    0            0           0         
  247.09862    0            0           0         
  243.83296    0            0           0         
  257.30314    0            0           0         
  243.9916     0            0           0         
  243.8446     0            0           0         
  232.33309    0            0           0         
  243.59802    0            0           0         
  250.68183    0            0           0         
  254.36966    0            0           0         
  225.64145    0            0           0         
  235.4698     0            0           0         
  263.82682    0            0           0         
  238.68406    0            0           0         
  218.71554    0            0           0         
  234.55354    0            0           0         
  258.10637    0            0           0         
  262.03737    0            0           0         
  258.92674    0            0           0         
  212.73224    0            0           0         
  222.1172     0            0           0         
  241.0249     0            0           0         
  249.00935    0            0           0         
  243.99342    0            0           0         
  277.50172    0            0           0         
  269.07481    0            0           0         
  284.02277    0            0           0         
  275.92638    0            0           0         
  251.14105    0            0           0         
  261.99886    0            0           0         
  265.70805    0            0           0         
  230.71136    0            0           0         
  278.10332    0            0           0         
  251.37548    0            0           0         
  246.83142    0            0           0         
  233.74632    0            0           0         
  250.60776    0            0           0         
  201.82823    0            0           0         
  227.11031    0            0           0         
  229.89343    0            0           0         
  230.18473    0            0           0         
  260.01371    0            0           0         
  246.04269    0            0           0         
  277.51214    0            0           0         
  250.86003    0            0           0         
  267.95079    0            0           0         
  242.46116    0            0           0         
  247.94484    0            0           0         
  227.89414    0            0           0         
  245.67902    0            0           0         
  236.64392    0            0           0         
  242.61817    0            0           0         
  258.13648    0            0           0         
  240.8566     0            0           0         
  217.97929    0            0           0         
  247.0573     0            0           0         
  260.09365    0            0           0         
  235.79837    0            0           0         
  245.37094    0            0           0         
  233.80267    0            0           0         
  215.4744     0            0           0         
  214.16928    0            0           0         
  222.00403    0            0           0         
  259.42412    0            0           0         
  265.93515    0            0           0         
  239.93371    0            0           0         
  245.45505    0            0           0         
  223.54879    0            0           0         
  224.04769    0            0           0         
  235.45031    0            0           0         
  261.36967    0            0           0         
  241.63139    0            0           0         
  276.03667    0            0           0         
  214.05554    0            0           0         
  212.53868    0            0           0         
  236.96584    0            0           0         
  201.97572    0            0           0         
  245.58769    0            0           0         
  264.70986    0            0           0         
  226.58961    0            0           0         
  233.78609    0            0           0         
  238.33949    0            0           0         
  231.00523    0            0           0         
  226.35824    0            0           0         
  203.42538    0            0           0         
  225.72091    0            0           0         
  227.55186    0            0           0         
  270.66451    0            0           0         
  262.23557    0            0           0         
  229.82776    0            0           0         
  224.5619     0            0           0         
  244.27718    0            0           0         
  236.68161    0            0           0         
  257.91386    0            0           0         
  227.52462    0            0           0         
  237.60899    0            0           0         
  211.69895    0            0           0         
  221.22834    0            0           0         
  230.71497    0            0           0         
  260.68611    0            0           0         
  237.70492    0            0           0         
  184.79605    0            0           0         
  200.96655    0            0           0         
  215.44628    0            0           0         
  198.73348    0            0           0         
  189.60168    0            0           0         
  222.40674    0            0           0         
  242.72095    0            0           0         
  229.14165    0            0           0         
  242.44574    0            0           0         
  228.24792    0            0           0         
  200.45678    0            0           0         
  222.38559    0            0           0         
  243.97233    0            0           0         
  226.60511    0            0           0         
  225.09126    0            0           0         
  240.20717    0            0           0         
  207.47677    0            0           0         
  207.61316    0            0           0         
  244.39792    0            0           0         
  225.59399    0            0           0         
  259.10176    0            0           0         
  238.14296    0            0           0         
  238.60562    0            0           0         
  235.45963    0            0           0         
  211.9742     0            0           0         
  200.08183    0            0           0         
  233.69429    0            0           0         
  232.56223    0            0           0         
  206.71009    0            0           0         
  198.77209    0            0           0         
  195.39797    0            0           0         
  207.26738    0            0           0         
  234.31303    0            0           0         
  224.89288    0            0           0         
  254.27937    0            0           0         
  236.09295    0            0           0         
  199.56557    0            0           0         
  205.19148    0            0           0         
  224.19471    0            0           0         
  253.79907    0            0           0         
  199.80732    0            0           0         
  236.55622    0            0           0         
  201.09996    0            0           0         
  226.53137    0            0           0         
  214.5176     0            0           0         
  225.07672    0            0           0         
  200.03281    0            0           0         
  211.08098    0            0           0         
  207.87783    0            0           0         
  219.48881    0            0           0         
  219.53368    0            0           0         
  214.7407     0            0           0         
  238.066      0            0           0         
  218.0354     0            0           0         
  220.15996    0            0           0         
  211.82175    0            0           0         
  192.70434    0            0           0         
  204.34512    0            0           0         
  225.3569     0            0           0         
  247.73224    0            0           0         
  261.38018    0            0           0         
  202.94191    0            0           0         
  214.94713    0            0           0         
  210.08955    0            0           0         
  207.21173    0            0           0         
  199.21508    0            0           0         
  182.35855    0            0           0         
  211.07404    0            0           0         
  217.82258    0            0           0         
  219.07661    0            0           0         
  225.60566    0            0           0         
  205.69738    0            0           0         
  231.53644    0            0           0         
  218.56761    0            0           0         
  203.74378    0            0           0         
  228.28112    0            0           0         
  217.02167    0            0           0         
  229.92064    0            0           0         
  204.87337    0            0           0         
  198.63435    0            0           0         
  224.5182     0            0           0         
  218.35939    0            0           0         
  215.34911    0            0           0         
  195.97327    0            0           0         
  221.45228    0            0           0         
  223.48249    0            0           0         
  218.71381    0            0           0         
  219.8591     0            0           0         
  219.51284    0            0           0         
  232.78866    0            0           0         
  214.43723    0            0           0         
  197.7294     0            0           0         
  216.01265    0            0           0         
  194.78015    0            0           0         
  190.76674    0            0           0         
  208.86748    0            0           0         
  189.91506    0            0           0         
  203.46598    0            0           0         
  219.87087    0            0           0         
  216.63057    0            0           0         
  227.00326    0            0           0         
  184.79748    0            0           0         
  201.28704    0            0           0         
  186.95925    0            0           0         
  206.92553    0            0           0         
  225.81245    0            0           0         
  236.62619    0            0           0         
  203.74261    0            0           0         
  215.10076    0            0           0         
  215.74369    0            0           0         
  199.34095    0            0           0         
  202.86102    0            0           0         
  213.57954    0            0           0         
  235.96839    0            0           0         
  221.8798     0            0           0         
  193.31148    0            0           0         
  211.69403    0            0           0         
  209.6293     0            0           0         
  215.84306    0            0           0         
  214.70486    0            0           0         
  211.82236    0            0           0         
  231.58242    0            0           0         
  244.27808    0            0           0         
  247.51019    0            0           0         
  232.34308    0            0           0         
  252.31982    0            0           0         
  225.60956    0            0           0         
  199.84153    0            0           0         
  200.21046    0            0           0         
  205.70408    0            0           0         
  191.88453    0            0           0         
  178.56088    0            0           0         
  205.98247    0            0           0         
  182.31269    0            0           0         
  196.13398    0            0           0         
  201.33463    0            0           0         
  217.58466    0            0           0         
  213.02433    0            0           0         
  219.12796    0            0           0         
  216.0456     0            0           0         
  223.85589    0            0           0         
  212.16473    0            0           0         
  216.16697    0            0           0         
  213.83991    0            0           0         
  205.57996    0            0           0         
  223.77178    0            0           0         
  226.68239    0            0           0         
  213.30186    0            0           0         
  221.85054    0            0           0         
  211.21862    0            0           0         
  198.42093    0            0           0         
  201.18516    0            0           0         
  215.15894    0            0           0         
  201.14707    0            0           0         
  212.53543    0            0           0         
  220.17283    0            0           0         
  188.85125    0            0           0         
  234.20497    0            0           0         
  231.95237    0            0           0         
  207.979      0            0           0         
  219.39874    0            0           0         
  173.74692    0            0           0         
  170.9061     0            0           0         
  161.41532    0            0           0         
  191.36031    0            0           0         
  209.20166    0            0           0         
  210.61369    0            0           0         
  200.04711    0            0           0         
  250.84631    0            0           0         
  211.69684    0            0           0         
  199.41789    0            0           0         
  219.40264    0            0           0         
  201.71819    0            0           0         
  219.36867    0            0           0         
  208.13229    0            0           0         
  198.586      0            0           0         
  193.32193    0            0           0         
  196.25813    0            0           0         
  204.88615    0            0           0         
  230.27262    0            0           0         
  193.91368    0            0           0         
  204.07185    0            0           0         
  193.77363    0            0           0         
  175.01851    0            0           0         
  199.63798    0            0           0         
  197.66578    0            0           0         
  187.68198    0            0           0         
  221.21129    0            0           0         
  222.0929     0            0           0         
  193.97845    0            0           0         
  185.75662    0            0           0         
  163.32438    0            0           0         
  199.02224    0            0           0         
  163.49435    0            0           0         
  203.79304    0            0           0         
  167.35645    0            0           0         
  194.09413    0            0           0         
  202.0863     0            0           0         
  194.71187    0            0           0         
  161.09998    0            0           0         
  186.62519    0            0           0         
  225.77333    0            0           0         
  196.00501    0            0           0         
  151.56782    0            0           0         
  221.95464    0            0           0         
  218.20363    0            0           0         
  197.8848     0            0           0         
  190.6672     0            0           0         
  193.48603    0            0           0         
  208.37957    0            0           0         
  188.77025    0            0           0         
  250.00734    0            0           0         
  220.01031    0            0           0         
  194.35521    0            0           0         
  177.60662    0            0           0         
  193.40082    0            0           0         
  156.08052    0            0           0         
  206.44404    0            0           0         
  189.76413    0            0           0         
  204.35057    0            0           0         
  210.30187    0            0           0         
  226.03511    0            0           0         
  185.11035    0            0           0         
  188.99592    0            0           0         
  219.54776    0            0           0         
  214.43433    0            0           0         
  212.09103    0            0           0         
  191.01473    0            0           0         
  175.4453     0            0           0         
  170.35648    0            0           0         
  169.09345    0            0           0         
  193.38892    0            0           0         
  192.84239    0            0           0         
  196.09628    0            0           0         
  169.52545    0            0           0         
  186.22616    0            0           0         
  168.05085    0            0           0         
  149.51298    0            0           0         
  163.35942    0            0           0         
  168.7395     0            0           0         
  170.70595    0            0           0         
  165.75661    0            0           0         
  152.88399    0            0           0         
  162.23881    0            0           0         
  215.68591    0            0           0         
  213.80493    0            0           0         
  198.49693    0            0           0         
  183.83467    0            0           0         
  191.59328    0            0           0         
  208.0132     0            0           0         
  198.02631    0            0           0         
  190.93151    0            0           0         
  188.90589    0            0           0         
  173.05424    0            0           0         
  185.12339    0            0           0         
  190.21501    0            0           0         
  204.56542    0            0           0         
  177.63002    0            0           0         
  208.01687    0            0           0         
  221.60772    0            0           0         
  192.62724    0            0           0         
  190.04043    0            0           0         
  187.33701    0            0           0         
  176.58623    0            0           0         
  156.1193     0            0           0         
  186.08242    0            0           0         
  176.92738    0            0           0         
  204.17396    0            0           0         
  194.8608     0            0           0         
  203.37582    0            0           0         
  195.34573    0            0           0         
  169.15815    0            0           0         
  182.35037    0            0           0         
  214.66757    0            0           0         
  194.06504    0            0           0         
  217.8635     0            0           0         
  195.10043    0            0           0         
  191.60881    0            0           0         
  205.63074    0            0           0         
  184.00188    0            0           0         
  183.34533    0            0           0         
  180.2403     0            0           0         
  173.87915    0            0           0         
  200.85994    0            0           0         
  196.20898    0            0           0         
  191.78536    0            0           0         
  198.8142     0            0           0         
  171.20639    0            0           0         
  171.90009    0            0           0         
  194.11162    0            0           0         
  183.23102    0            0           0         
  180.63345    0            0           0         
  181.91388    0            0           0         
  202.86006    0            0           0         
  181.72356    0            0           0         
  180.22425    0            0           0         
  198.79416    0            0           0         
  194.61403    0            0           0         
  195.03345    0            0           0         
  174.82309    0            0           0         
  182.52832    0            0           0         
  196.99971    0            0           0         
  171.75853    0            0           0         
  200.53066    0            0           0         
  228.13429    0            0           0         
  200.19337    0            0           0         
  191.16164    0            0           0         
  211.58432    0            0           0         
  186.91154    0            0           0         
  184.44354    0            0           0         
  197.35815    0            0           0         
  210.3196     0            0           0         
  197.5433     0            0           0         
  189.01756    0            0           0         
  158.03004    0            0           0         
  187.6587     0            0           0         
  198.68383    0            0           0         
  194.8362     0            0           0         
  202.86314    0            0           0         
  157.08055    0            0           0         
  206.1213     0            0           0         
  202.38723    0            0           0         
  185.60622    0            0           0         
  199.68624    0            0           0         
  202.82896    0            0           0         
  177.25719    0            0           0         
  216.71096    0            0           0         
  202.78439    0            0           0         
  195.39023    0            0           0         
  180.02656    0            0           0         
  199.66415    0            0           0         
  193.19012    0            0           0         
  165.12895    0            0           0         
  187.80484    0            0           0         
  195.40818    0            0           0         
  189.60631    0            0           0         
  173.02682    0            0           0         
  186.55286    0            0           0         
  197.84919    0            0           0         
  196.99094    0            0           0         
  183.46564    0            0           0         
  184.15318    0            0           0         
  204.90159    0            0           0         
  213.32759    0            0           0         
  195.69821    0            0           0         
  208.85185    0            0           0         
  212.32614    0            0           0         
  224.09838    0            0           0         
  208.18173    0            0           0         
  214.2152     0            0           0         
  207.29698    0            0           0         
  178.73747    0            0           0         
  238.67683    0            0           0         
  213.49676    0            0           0         
  206.32287    0            0           0         
  162.36691    0            0           0         
  189.98323    0            0           0         
  199.26977    0            0           0         
  205.99289    0            0           0         
  156.75809    0            0           0         
  162.95778    0            0           0         
  187.92355    0            0           0         
  207.29096    0            0           0         
  188.0609     0            0           0         
  190.51272    0            0           0         
  206.66417    0            0           0         
  199.89634    0            0           0         
  204.9887     0            0           0         
  240.9463     0            0           0         
  228.87658    0            0           0         
  195.15711    0            0           0         
  181.37125    0            0           0         
  174.18913    0            0           0         
  182.33288    0            0           0         
  218.71592    0            0           0         
  200.07971    0            0           0         
  225.49628    0            0           0         
  191.27676    0            0           0         
  211.99382    0            0           0         
  180.74579    0            0           0         
  180.61381    0            0           0         
  166.71416    0            0           0         
  186.90703    0            0           0         
  205.39412    0            0           0         
  186.51931    0            0           0         
  200.71124    0            0           0         
  197.94907    0            0           0         
  185.48064    0            0           0         
  192.72297    0            0           0         
  194.99833    0            0           0         
  221.2052     0            0           0         
  190.94125    0            0           0         
  183.72639    0            0           0         
  214.34636    0            0           0         
  190.62648    0            0           0         
  190.65622    0            0           0         
  194.21197    0            0           0         
  231.65391    0            0           0         
  202.08267    0            0           0         
  210.76596    0            0           0         
  206.32404    0            0           0         
  210.29976    0            0           0         
  205.06871    0            0           0         
  206.58094    0            0           0         
  192.30984    0            0           0         
  231.61832    0            0           0         
  223.48874    0            0           0         
  186.59834    0            0           0         
  202.86306    0            0           0         
  205.06549    0            0           0         
  200.42585    0            0           0         
  194.05607    0            0           0         
  191.76723    0            0           0         
  203.54885    0            0           0         
  200.55958    0            0           0         
  220.653      0            0           0         
  224.71788    0            0           0         
  213.14395    0            0           0         
  197.50165    0            0           0         
  196.26196    0            0           0         
  200.45719    0            0           0         
  194.94427    0            0           0         
  195.62016    0            0           0         
  214.28867    0            0           0         
  202.88701    0            0           0         
  173.21555    0            0           0         
  223.1881     0            0           0         
  216.17708    0            0           0         
  189.69023    0            0           0         
  190.05234    0            0           0         
  192.87276    0            0           0         
  214.15484    0            0           0         
  185.57764    0            0           0         
  194.53751    0            0           0         
  179.7311     0            0           0         
  180.46126    0            0           0         
  193.80305    0            0           0         
  210.02116    0            0           0         
  236.60783    0            0           0         
  256.40371    0            0           0         
  207.74305    0            0           0         
  183.6517     0            0           0         
  189.358      0            0           0         
  194.925      0            0           0         
  219.19022    0            0           0         
  236.76574    0            0           0         
  212.53142    0            0           0         
  191.72981    0            0           0         
  188.25167    0            0           0         
  225.03369    0            0           0         
  185.52797    0            0           0         
  175.10001    0            0           0         
  212.4162     0            0           0         
  208.43812    0            0           0         
  179.20242    0            0           0         
  200.94435    0            0           0         
  210.3252     0            0           0         
  235.01043    0            0           0         
  205.96393    0            0           0         
  166.21213    0            0           0         
  205.75338    0            0           0         
  183.28078    0            0           0         
  178.57614    0            0           0         
  191.61526    0            0           0         
  200.87425    0            0           0         
  182.61227    0            0           0         
  193.70884    0            0           0         
  196.98274    0            0           0         
  198.65566    0            0           0         
  218.57226    0            0           0         
  190.11483    0            0           0         
  191.2809     0            0           0         
  197.93496    0            0           0         
  216.95236    0            0           0         
  160.83519    0            0           0         
  188.91051    0            0           0         
  232.87928    0            0           0         
  207.42439    0            0           0         
  213.55269    0            0           0         
  169.49979    0            0           0         
  169.58863    0            0           0         
  191.96278    0            0           0         
  180.69967    0            0           0         
  181.94853    0            0           0         
  178.19681    0            0           0         
  186.12804    0            0           0         
  181.32839    0            0           0         
  177.00265    0            0           0         
  184.86583    0            0           0         
  176.25533    0            0           0         
  217.3756     0            0           0         
  212.6293     0            0           0         
  202.96824    0            0           0         
  183.78854    0            0           0         
  182.14039    0            0           0         
  196.42659    0            0           0         
  172.85912    0            0           0         
  179.33661    0            0           0         
  180.1709     0            0           0         
  195.35644    0            0           0         
  182.80204    0            0           0         
  181.83449    0            0           0         
  204.45273    0            0           0         
  201.57162    0            0           0         
  179.3839     0            0           0         
  212.24194    0            0           0         
  180.70878    0            0           0         
  163.03844    0            0           0         
  178.51014    0            0           0         
  204.1361     0            0           0         
  150.87283    0            0           0         
  172.34861    0            0           0         
  204.58518    0            0           0         
  172.99239    0            0           0         
  166.6445     0            0           0         
  162.5427     0            0           0         
  186.95945    0            0           0         
  163.99615    0            0           0         
  188.4896     0            0           0         
  199.40814    0            0           0         
  188.68907    0            0           0         
  179.43259    0            0           0         
  172.30754    0            0           0         
  153.21383    0            0           0         
  201.0922     0            0           0         
  171.68272    0            0           0         
  202.23349    0            0           0         
  186.19051    0            0           0         
  175.62924    0            0           0         
  157.9061     0            0           0         
  169.49904    0            0           0         
  213.01552    0            0           0         
  187.98243    0            0           0         
  186.11028    0            0           0         
  187.28614    0            0           0         
  178.13317    0            0           0         
  187.61281    0            0           0         
  168.76289    0            0           0         
  180.65355    0            0           0         
  171.97647    0            0           0         
  183.16373    0            0           0         
  189.72427    0            0           0         
  193.33681    0            0           0         
  160.9168     0            0           0         
  169.28016    0            0           0         
  191.90473    0            0           0         
  200.97084    0            0           0         
  167.45972    0            0           0         
  169.7213     0            0           0         
  202.43594    0            0           0         
  177.80289    0            0           0         
  148.27616    0            0           0         
  181.58629    0            0           0         
  215.64691    0            0           0         
  209.67528    0            0           0         
  189.95329    0            0           0         
  172.82283    0            0           0         
  158.23851    0            0           0         
  170.50779    0            0           0         
  167.46178    0            0           0         
  189.52776    0            0           0         
  195.44245    0            0           0         
  176.7394     0            0           0         
  180.46447    0            0           0         
  174.18935    0            0           0         
  200.87615    0            0           0         
  174.07852    0            0           0         
  216.56059    0            0           0         
  198.0365     0            0           0         
  174.50197    0            0           0         
  161.65408    0            0           0         
  177.00816    0            0           0         
  176.48299    0            0           0         
  183.88123    0            0           0         
  163.73091    0            0           0         
  189.87726    0            0           0         
  149.49127    0            0           0         
  190.71294    0            0           0         
  178.01054    0            0           0         
  172.88287    0            0           0         
  193.03188    0            0           0         
  164.13832    0            0           0         
  168.98631    0            0           0         
  189.64672    0            0           0         
  168.15041    0            0           0         
  144.6854     0            0           0         
  162.71695    0            0           0         
  144.07036    0            0           0         
  179.04726    0            0           0         
  164.9981     0            0           0         
  190.39162    0            0           0         
  210.86288    0            0           0         
  180.88103    0            0           0         
  152.41656    0            0           0         
  159.93269    0            0           0         
  177.25749    0            0           0         
  193.04995    0            0           0         
  172.84411    0            0           0         
  147.56315    0            0           0         
  165.22535    0            0           0         
  174.22876    0            0           0         
  159.11411    0            0           0         
  162.92467    0            0           0         
  164.17621    0            0           0         
  196.88643    0            0           0         
  187.4768     0            0           0         
  164.11548    0            0           0         
  178.08179    0            0           0         
  175.41266    0            0           0         
  153.17015    0            0           0         
  166.37155    0            0           0         
  160.26303    0            0           0         
  182.86089    0            0           0         
  175.70094    0            0           0         
  159.71872    0            0           0         
  160.30425    0            0           0         
  165.09691    0            0           0         
  155.03922    0            0           0         
  138.74029    0            0           0         
  145.01467    0            0           0         
  155.72056    0            0           0         
  158.68006    0            0           0         
  165.81333    0            0           0         
  173.01458    0            0           0         
  152.25455    0            0           0         
  137.5727     0            0           0         
  150.49751    0            0           0         
  149.55183    0            0           0         
  183.37241    0            0           0         
  141.59973    0            0           0         
  151.5818     0            0           0         
  137.06747    0            0           0         
  156.47596    0            0           0         
  146.64055    0            0           0         
  144.97342    0            0           0         
  108.46088    0            0           0         
  133.95117    0            0           0         
  135.71502    0            0           0         
  160.88996    0            0           0         
  156.56411    0            0           0         
  164.64936    0            0           0         
  148.27267    0            0           0         
  176.14208    0            0           0         
  174.71542    0            0           0         
  171.62726    0            0           0         
  168.91505    0            0           0         
  127.93979    0            0           0         
  173.83189    0            0           0         
  178.04638    0            0           0         
  184.73469    0            0           0         
  152.86408    0            0           0         
  162.88282    0            0           0         
  175.25744    0            0           0         
  175.43339    0            0           0         
  162.00984    0            0           0         
  138.88167    0            0           0         
  129.25238    0            0           0         
  149.77071    0            0           0         
  141.86806    0            0           0         
  161.41429    0            0           0         
  173.25381    0            0           0         
  135.86569    0            0           0         
  157.4955     0            0           0         
  169.36763    0            0           0         
  173.90841    0            0           0         
  146.96277    0            0           0         
  165.68417    0            0           0         
  153.12328    0            0           0         
  130.85057    0            0           0         
  159.07301    0            0           0         
  162.03154    0            0           0         
  150.86444    0            0           0         
  168.99019    0            0           0         
  154.21675    0            0           0         
  134.00982    0            0           0         
  156.46452    0            0           0         
  138.80988    0            0           0         
  142.79323    0            0           0         
  162.92912    0            0           0         
  148.87482    0            0           0         
  160.34104    0            0           0         
  185.93712    0            0           0         
  171.42609    0            0           0         
  159.10444    0            0           0         
  157.57136    0            0           0         
  168.86051    0            0           0         
  128.42938    0            0           0         
  134.42281    0            0           0         
  163.93359    0            0           0         
  149.68095    0            0           0         
  150.06095    0            0           0         
  155.71207    0            0           0         
  142.98789    0            0           0         
  168.93694    0            0           0         
  142.12111    0            0           0         
  152.5209     0            0           0         
  156.30188    0            0           0         
  140.98605    0            0           0         
  141.91586    0            0           0         
  150.20068    0            0           0         
  160.37572    0            0           0         
  172.41901    0            0           0         
  136.45337    0            0           0         
  158.76517    142.7522     142.31105   0.0029448 
  152.57435    142.6889     142.24608   0.00304827 
  145.75928    142.62569    142.18119   0.00320876 
  147.00721    142.56254    142.11635   0.0031844 
  162.80586    142.49947    142.05158   0.00285928 
  155.29578    142.43647    141.98687   0.00302066 
  163.60343    142.37355    141.92223   0.00284814 
  169.20667    142.3107     141.85765   0.00276493 
  162.77071    142.24792    141.79313   0.00288417 
  157.66382    142.18523    141.72869   0.00297575 
  158.20635    142.12261    141.66431   0.00296374 
  145.63149    142.06005    141.59998   0.00317116 
  134.12211    141.99759    141.53574   0.00351473 
  130.03213    141.93518    141.47154   0.00360646 
  153.03331    141.87286    141.40741   0.00305006 
  151.76847    141.81061    141.34335   0.00305814 
  159.78766    141.74844    141.27936   0.002902  
  145.95567    141.68634    141.21542   0.00322258 
  109.27251    141.62431    141.15156   0.00429488 
  151.15916    141.56237    141.08776   0.00310583 
  154.44963    141.50049    141.02402   0.00302418 
  163.86373    141.43869    140.96034   0.00287895 
  129.84123    141.37698    140.89674   0.00355857 
  136.41257    141.31533    140.83319   0.00340425 
  147.77096    141.25375    140.76971   0.00315888 
  146.31063    141.19227    140.7063    0.00319872 
  160.15517    141.13085    140.64294   0.00288996 
  143.9106     141.0695     140.57965   0.00322712 
  148.59865    141.00823    140.51643   0.00313989 
  158.38581    140.94704    140.45327   0.00300115 
  132.37071    140.88593    140.39018   0.00355221 
  158.20633    140.82489    140.32715   0.00292534 
  146.67696    140.76393    140.26419   0.00322533 
  195.60508    140.70305    140.20128   0.00240109 
  181.29945    140.64224    140.13845   0.00258027 
  163.79723    140.58151    140.07568   0.0028475 
  146.91699    140.52085    140.01297   0.00313851 
  148.68574    140.46027    139.95032   0.00312065 
  147.5689     140.39977    139.88774   0.00314032 
  135.76586    140.33935    139.82523   0.00342413 
  161.91142    140.27901    139.76278   0.0028717 
  150.94998    140.21873    139.70039   0.00308958 
  146.89107    140.15854    139.63807   0.0032225 
  149.41181    140.09842    139.57581   0.00315992 
  154.2764     140.03838    139.51362   0.0030047 
  147.33721    139.97843    139.45149   0.00315952 
  161.36797    139.91855    139.38943   0.00288651 
  152.87858    139.85874    139.32742   0.00304359 
  145.75707    139.79901    139.26549   0.00318356 
  144.30494    139.73937    139.20362   0.00319125 
  161.61147    139.6798     139.14181   0.00287071 
  150.11677    139.6203     139.08006   0.00310715 
  152.19274    139.56089    139.01839   0.00308329 
  152.28443    139.50155    138.95677   0.00310511 
  165.48113    139.4423     138.89522   0.00284586 
  148.33711    139.38312    138.83373   0.00313034 
  158.42766    139.32402    138.77231   0.00293145 
  168.89452    139.265      138.71095   0.00276657 
  154.16373    139.20606    138.64965   0.00302964 
  136.58526    139.14719    138.58842   0.00341569 
  159.50109    139.08841    138.52725   0.00294947 
  160.16387    139.0297     138.46614   0.00292154 
  160.51898    138.97108    138.40511   0.00291888 
  156.74352    138.91253    138.34413   0.00302158 
  126.72703    138.85407    138.28323   0.0036462 
  120.12969    138.79569    138.22238   0.0039334 
  149.81394    138.73739    138.1616    0.003135  
  167.6672     138.67915    138.10087   0.0027756 
  160.90503    138.62102    138.04023   0.00289769 
  145.37034    138.56294    137.97963   0.00319641 
  138.74618    138.50496    137.9191    0.00337705 
  166.55214    138.44705    137.85864   0.00281192 
  146.98723    138.38924    137.79824   0.00314696 
  158.4139     138.33149    137.7379    0.00291525 
  163.02185    138.27383    137.67764   0.00285678 
  151.45146    138.21625    137.61743   0.00307048 
  133.77392    138.15875    137.55728   0.00352864 
  118.69068    138.10133    137.4972    0.0039452 
  151.35543    138.04399    137.43718   0.00309206 
  155.60669    137.98675    137.37723   0.0029954 
  155.06183    137.92957    137.31735   0.00300378 
  163.12327    137.87249    137.25752   0.00285876 
  174.56897    137.81548    137.19776   0.00266824 
  194.48587    137.75855    137.13806   0.00238843 
  161.83419    137.7017     137.07843   0.00287885 
  149.82601    137.64495    137.01886   0.00309487 
  149.0691     137.58827    136.95935   0.00312771 
  144.97565    137.53167    136.89991   0.003207  
  129.90073    137.47516    136.84053   0.00358669 
  126.10881    137.41873    136.78122   0.00371116 
  131.95286    137.36239    136.72197   0.00354182 
  142.83421    137.30613    136.66278   0.00327535 
  163.20615    137.24995    136.60366   0.00285773 
  153.27723    137.19385    136.5446    0.00305155 
  170.66987    137.13785    136.48561   0.00274535 
  126.61656    137.08192    136.42667   0.00369827 
  117.80422    137.02608    136.36781   0.00395633 
  128.81395    136.97032    136.309     0.00360815 
  121.10656    136.91465    136.25025   0.00382273 
  146.89427    136.85907    136.19158   0.00317564 
  166.49659    136.80357    136.13297   0.00279089 
  151.10721    136.74815    136.07442   0.00310571 
  163.83647    136.69282    136.01592   0.00286761 
  151.02742    136.63758    135.95751   0.00309981 
  153.87188    136.58242    135.89915   0.00303904 
  155.37815    136.52735    135.84085   0.00299059 
  137.87878    136.47236    135.78261   0.00344704 
  162.12931    136.41746    135.72445   0.00289436 
  173.03144    136.36265    135.66634   0.00267621 
  142.64435    136.30793    135.6083    0.00331134 
  167.09324    136.25329    135.55032   0.00281207 
  156.84326    136.19874    135.49241   0.00297576 
  164.58871    136.14428    135.43455   0.00281262 
  169.95332    136.0899     135.37677   0.00272762 
  172.74694    136.03562    135.31904   0.00268957 
  162.96054    135.98142    135.26138   0.00283991 
  150.71683    135.9273     135.20378   0.00308191 
  182.17986    135.87329    135.14624   0.00256146 
  172.86779    135.81936    135.08878   0.00269222 
  184.28683    135.76551    135.03137   0.00254437 
  218.84244    135.71176    134.97403   0.00212988 
  274.1987     135.6581     134.91674   0.0017029 
  276.0156     135.60452    134.85952   0.00169155 
  356.15006    135.55104    134.80237   0.00131227 
  366.93371    135.49765    134.74528   0.00126544 
  354.91876    135.44435    134.68825   0.00131427 
  439.6292     135.39114    134.63129   0.00106091 
  432.19039    135.33803    134.57439   0.00107812 
  436.04057    135.28499    134.51755   0.00106735 
  431.9449     135.23206    134.46078   0.00108016 
  448.81664    135.17921    134.40406   0.001038  
  370.553      135.12647    134.34742   0.00125535 
  326.95155    135.0738     134.29083   0.00142036 
  334.86922    135.02124    134.23431   0.00138142 
  293.05187    134.96877    134.17785   0.00159583 
  228.27827    134.91639    134.12146   0.00204231 
  222.79669    134.8641     134.06512   0.0020698 
  198.40886    134.81192    134.00886   0.00232526 
  157.16408    134.75982    133.95265   0.00300993 
  173.83862    134.70782    133.89651   0.00269576 
  183.95772    134.65591    133.84042   0.00253519 
  161.85752    134.60411    133.78442   0.00288479 
  158.92942    134.55238    133.72845   0.00291793 
  152.22633    134.50077    133.67257   0.00306785 
  161.75013    134.44925    133.61674   0.00287994 
  137.98493    134.39782    133.56098   0.00339839 
  142.64151    134.34649    133.50527   0.00325754 
  129.1333     134.29799    133.44964   0.00362624 
  161.96463    134.24686    133.39406   0.00289228 
  138.51835    134.19584    133.33855   0.0033938 
  163.97427    134.14492    133.28311   0.00286859 
  123.27753    134.09409    133.22772   0.00381998 
  123.84045    134.04336    133.17239   0.00379723 
  143.93801    133.99273    133.11713   0.00323856 
  132.90357    133.9422     133.06194   0.00349025 
  118.18084    133.89177    133.0068    0.00393563 
  135.2454     133.84144    132.95173   0.00344168 
  141.86107    133.79122    132.89673   0.00327383 
  124.60933    133.74109    132.84178   0.00374694 
  126.29057    133.69107    132.7869    0.00369938 
  138.93128    133.64115    132.73208   0.00333763 
  143.626      133.59133    132.67732   0.00321521 
  137.99509    133.54161    132.62263   0.00339158 
  123.34439    133.49201    132.568     0.00375344 
  135.31377    133.4425     132.51343   0.00342346 
  133.92578    133.3931     132.45893   0.0034796 
  130.87139    133.3438     132.40448   0.00356127 
  115.20293    133.29461    132.35011   0.00410689 
  137.16473    133.24552    132.29579   0.00343503 
  136.2215     133.19654    132.24154   0.00347003 
  118.6057     133.14767    132.18734   0.00394485 
  142.9007     133.09891    132.13322   0.00326507 
  132.84894    133.05025    132.07915   0.00349345 
  146.48956    133.0017     132.02515   0.00318511 
  129.97886    132.95326    131.97121   0.00358338 
  130.8848     132.90493    131.91733   0.00359041 
  148.52369    132.8567     131.86351   0.00313062 
  134.78577    132.8086     131.80977   0.00346256 
  146.16503    132.76059    131.75607   0.0032011 
  140.66822    132.71271    131.70245   0.00333689 
  143.79909    132.66493    131.64888   0.0032776 
  143.16202    132.61727    131.59539   0.0032644 
  139.63997    132.56972    131.54194   0.00336476 
  126.86445    132.52228    131.48857   0.0037304 
  126.6337     132.47496    131.43526   0.00369392 
  143.29607    132.42775    131.38201   0.00325094 
  149.75924    132.38065    131.32881   0.00311452 
  167.99434    132.33368    131.2757    0.00277263 
  150.03798    132.28682    131.22263   0.00312647 
  131.21409    132.24008    131.16963   0.00355529 
  140.53907    132.19345    131.11669   0.00329564 
  134.81339    132.14695    131.06382   0.0034521 
  122.97468    132.10055    131.01099   0.00377306 
  138.61299    132.05429    130.95825   0.0033571 
  138.68327    132.00814    130.90556   0.00334877 
  135.44577    131.96212    130.85293   0.00344111 
  121.54296    131.91621    130.80037   0.00383189 
  136.78923    131.87044    130.74788   0.00339327 
  154.42548    131.82477    130.69543   0.00300809 
  116.11522    131.77924    130.64306   0.00401835 
  129.32632    131.73384    130.59075   0.00444444 
  128.61403    131.68855    130.53849   0.00449742 
  130.25403    131.64339    130.4863    0.00443008 
  138.23942    131.59836    130.43417   0.00418628 
  127.39964    131.55346    130.38212   0.00455391 
  130.76377    131.50869    130.33011   0.00440479 
  126.03196    131.46404    130.27817   0.00458601 
  160.93314    131.41953    130.2263    0.00359259 
  141.82513    131.37514    130.17448   0.00411704 
  122.9651     131.3309     130.12273   0.00468327 
  156.08867    131.28678    130.07104   0.00367912 
  133.08706    131.24279    130.01941   0.00442658 
  125.67894    131.19894    129.96784   0.00461526 
  123.36007    131.15523    129.91634   0.00467525 
  122.73968    131.11165    129.8649    0.0046998 
  126.42417    131.06821    129.81352   0.00455246 
  111.16093    131.02491    129.7622    0.00529905 
  135.85032    130.98175    129.71095   0.00428393 
  124.67513    130.93872    129.65975   0.00464037 
  136.47119    130.89584    129.60862   0.00419487 
  123.94085    130.8531     129.55756   0.0046231 
  101.77007    130.81051    129.50655   0.00568576 
  131.16598    130.76805    129.4556    0.00440222 
  135.66405    130.72575    129.40473   0.00425698 
  136.38031    130.68358    129.3539    0.00425388 
  147.47783    130.64158    129.30315   0.00393834 
  138.50054    130.59971    129.25245   0.00417169 
  131.97751    130.55799    129.20182   0.0044031 
  152.16881    130.51643    129.15124   0.00381297 
  148.47055    130.47502    129.10073   0.00396144 
  141.92169    130.43376    129.05029   0.00406247 
  153.99269    130.39266    128.9999    0.00374155 
  123.97106    130.35171    128.94957   0.00465422 
  127.22701    130.31092    128.89932   0.00454943 
  147.06594    130.27029    128.84912   0.00391625 
  121.10974    130.22982    128.79898   0.00487076 
  132.15321    130.18951    128.7489    0.00440245 
  126.70004    130.14935    128.69889   0.00456025 
  116.3886     130.10937    128.64894   0.00498692 
  123.00191    130.06955    128.59905   0.00467746 
  127.99096    130.0299     128.54922   0.00451098 
  121.00852    129.99041    128.49945   0.00480409 
  136.43086    129.95109    128.44975   0.00425163 
  111.30312    129.91195    128.40011   0.00526038 
  110.22528    129.87297    128.35052   0.00524838 
  148.37813    129.83417    128.30101   0.00392195 
  120.10692    129.79555    128.25156   0.00486017 
  95.43254     129.7571     128.20215   0.00611025 
  123.53927    129.71883    128.15282   0.00468204 
  137.32223    129.68074    128.10355   0.00421276 
  131.0513     129.64284    128.05434   0.00445174 
  114.68551    129.60511    128.00519   0.00505419 
  130.29166    129.56758    127.95611   0.00440014 
  131.82809    129.53022    127.90708   0.00436273 
  131.83641    129.49306    127.85812   0.0043679 
  120.67065    129.45609    127.80921   0.00482483 
  117.63822    129.41932    127.76038   0.00490684 
  134.72697    129.38273    127.7116    0.00427375 
  148.15005    129.34634    127.66288   0.003908  
  122.38821    129.31016    127.61423   0.00477884 
  135.73138    129.27417    127.56563   0.00427124 
  132.70619    129.23838    127.5171    0.00431595 
  143.14984    129.20281    127.46864   0.00402412 
  132.96222    129.16744    127.42022   0.00431599 
  112.61324    129.13228    127.37188   0.00510386 
  141.54779    129.09732    127.32358   0.00406648 
  127.12021    129.06259    127.27537   0.00454341 
  122.3489     129.02806    127.2272    0.0047678 
  109.98435    128.99376    127.1791    0.00532847 
  106.95004    128.95968    127.13107   0.00541373 
  120.36271    128.92582    127.08309   0.00477974 
  146.01067    128.89218    127.03517   0.00393843 
  127.61562    128.85878    126.98732   0.00455454 
  149.88178    128.8256     126.93952   0.00387031 
  123.85205    128.79266    126.89179   0.00464714 
  130.19635    128.75996    126.84412   0.00444831 
  149.21126    128.72749    126.79652   0.00385762 
  127.5676     128.69526    126.74896   0.00453652 
  122.9256     128.66328    126.70148   0.00466181 
  127.42863    128.63155    126.65405   0.00451946 
  121.81199    128.60007    126.60669   0.00473626 
  131.49241    128.56883    126.55939   0.00442313 
  117.70148    128.53787    126.51215   0.00490569 
  112.68549    128.50715    126.46497   0.00514168 
  114.7932     128.4767     126.41785   0.00504471 
  128.19541    128.44652    126.37079   0.0045199 
  135.61859    128.41661    126.3238    0.00425386 
  137.61475    128.38696    126.27686   0.00417845 
  144.92312    128.3576     126.22999   0.00400427 
  134.04434    128.32851    126.18318   0.00432852 
  135.76524    128.29972    126.13643   0.00430771 
  129.37964    128.27119    126.08973   0.00447525 
  143.67619    128.24299    126.04312   0.00399072 
  134.19869    128.21505    125.99654   0.00429874 
  148.22751    128.18743    125.95004   0.00389229 
  152.75282    128.16011    125.9036    0.00376309 
  127.32971    128.13309    125.85721   0.00455119 
  134.66133    128.10638    125.81088   0.0043137 
  109.25924    128.07999    125.76462   0.0053095 
  143.17962    128.05392    125.71843   0.0040462 
  153.56722    128.02818    125.67228   0.0037494 
  133.81492    128.00276    125.6262    0.00428221 
  130.93877    127.97769    125.58019   0.00436931 
  129.62107    127.95293    125.53423   0.00446759 
  123.98018    127.92854    125.48834   0.00469096 
  107.15806    127.9045     125.44251   0.00538198 
  138.53272    127.8808     125.39673   0.00417451 
  148.58795    127.85746    125.35102   0.00390252 
  143.29354    127.8345     125.30537   0.00399641 
  123.73222    127.8119     125.25978   0.00467551 
  124.34658    127.78968    125.21425   0.00462256 
  131.04945    127.76782    125.16878   0.00438217 
  140.19235    127.74638    125.12338   0.00412248 
  140.50762    127.72531    125.07802   0.0041693 
  125.59799    127.70466    125.03274   0.00463912 
  127.09241    127.6844     124.98752   0.00453415 
  131.61998    127.66456    124.94235   0.0044155 
  130.67948    127.64513    124.89724   0.00445582 
  149.75787    127.62614    124.85221   0.00389071 
  122.84106    127.60757    124.80722   0.00475456 
  114.16771    127.58945    124.76231   0.0050449 
  151.39791    127.57176    124.71744   0.00382307 
  144.26792    127.55455    124.67265   0.00400888 
  136.79157    127.53779    124.62791   0.00421268 
  139.2979     127.5215     124.58323   0.00411691 
  128.64592    127.5057     124.53862   0.00447124 
  115.88342    127.49037    124.49406   0.00493951 
  127.57076    127.47554    124.44956   0.0045797 
  132.11587    127.46121    124.40513   0.00437085 
  116.95446    127.4474     124.36076   0.00496593 
  128.77263    127.43411    124.31644   0.00447039 
  123.29897    127.42135    124.27219   0.00466418 
  130.39142    127.40914    124.228     0.0044639 
  160.64914    127.39746    124.18386   0.00361964 
  132.30293    127.38635    124.13979   0.00434432 
  133.28835    127.37581    124.09578   0.00430988 
  153.67752    127.36586    124.05184   0.00376661 
  158.34312    127.35648    124.00794   0.00363035 
  137.92339    127.34772    123.96412   0.00418825 
  130.74016    127.33958    123.92035   0.00448753 
  104.32466    127.33205    123.87664   0.00556152 
  105.63145    127.32516    123.833     0.00549783 
  148.1064     127.31893    123.78941   0.0039036 
  106.99434    127.31336    123.74588   0.00541766 
  127.44393    127.30846    123.70242   0.00455611 
  134.8682     127.30426    123.65901   0.00433258 
  143.82613    127.30075    123.61567   0.00403685 
  160.26193    127.29797    123.57238   0.00361015 
  134.88014    127.2959     123.52915   0.00428628 
  146.4926     127.2946     123.48599   0.00393314 
  157.33863    127.29407    123.4429    0.00366848 
  126.7373     127.2943     123.39985   0.00454045 
  128.65687    127.29532    123.35686   0.00445456 
  127.59245    127.29715    123.31394   0.00450397 
  148.48621    127.29983    123.27109   0.00388012 
  112.54456    127.30334    123.22828   0.00513963 
  143.20976    127.30771    123.18554   0.00402604 
  147.42895    127.31297    123.14286   0.00388544 
  131.8952     127.31913    123.10024   0.00435274 
  129.98768    127.32621    123.05768   0.00442553 
  130.75139    127.33424    123.01518   0.0043785 
  146.34169    127.34322    122.97274   0.00395602 
  155.62249    127.35319    122.93035   0.00370542 
  138.58151    127.36416    122.88804   0.00416511 
  166.24836    127.37617    122.84578   0.00351417 
  196.81403    127.38923    122.80358   0.00293893 
  175.65379    127.40336    122.76144   0.00327761 
  183.29238    127.41861    122.71937   0.00312932 
  191.67198    127.43496    122.67734   0.00300316 
  214.33368    127.4525     122.63538   0.00269557 
  206.19685    127.47121    122.59349   0.00280825 
  235.37246    127.49113    122.55165   0.00245446 
  216.90069    127.51228    122.50987   0.00265399 
  294.34049    127.53471    122.46816   0.00195108 
  371.58585    127.55844    122.42649   0.00154457 
  401.44898    127.58351    122.3849    0.00143408 
  478.84904    127.60993    122.34335   0.0011986 
  571.50407    127.63778    122.30189   0.00100744 
  651.58615    127.66704    122.26046   0.00088267 
  672.27407    127.69779    122.2191    0.00085488 
  718.34627    127.73005    122.1778    0.00080114 
  755.05768    127.76386    122.13657   0.00076099 
  680.51315    127.79927    122.09539   0.00084507 
  584.51048    127.8363     122.05427   0.00098692 
  484.83231    127.87502    122.01321   0.00118963 
  399.06383    127.91547    121.97222   0.00145393 
  343.94033    127.95766    121.93126   0.00167818 
  295.90544    128.0017     121.8904    0.00196634 
  260.2899     128.04758    121.84957   0.00222122 
  244.19269    128.09539    121.80881   0.00237377 
  204.61628    128.14621    121.76811   0.00282486 
  182.00589    128.19803    121.72747   0.00317222 
  195.5309     128.25193    121.68689   0.00293449 
  187.02563    128.30796    121.64637   0.00310188 
  164.42902    128.36622    121.60591   0.00352488 
  145.1371     128.42675    121.56551   0.00404902 
  162.12037    128.48959    121.52516   0.00358328 
  170.85973    128.55487    121.48489   0.00338166 
  156.43624    128.6226     121.44466   0.0036526 
  138.51938    128.6929     121.4045    0.00415461 
  149.33428    128.76583    121.3644    0.00388326 
  153.27887    128.84146    121.32436   0.00378163 
  173.02372    128.91989    121.28437   0.00332319 
  141.77522    129.00119    121.24445   0.00409821 
  139.2919     129.08548    121.20459   0.00411661 
  177.3572     129.17283    121.16478   0.0032398 
  157.41847    129.26332    121.12503   0.00366454 
  151.99183    129.3571     121.08535   0.00378846 
  168.14385    129.45422    121.04572   0.00341304 
  141.83508    129.55485    121.00615   0.00408027 
  156.86558    129.65907    120.96665   0.00368305 
  144.02144    129.76699    120.9272    0.00401974 
  145.64654    129.87876    120.88781   0.00400318 
  113.10423    129.99449    120.84848   0.0051061 
  113.35808    130.11435    120.80922   0.00508902 
  121.9824     130.23845    120.77      0.00473827 
  150.77668    130.36692    120.73085   0.00383512 
  146.15974    130.49999    120.69177   0.00396138 
  129.55637    130.63772    120.65273   0.00448159 
  132.48424    130.78037    120.61375   0.00435204 
  139.3237     130.92808    120.57485   0.00415288 
  153.13733    131.08101    120.53599   0.00379103 
  127.0548     131.2394     120.49719   0.00456477 
  143.44225    131.40341    120.45846   0.00406249 
  137.98582    131.57331    120.41979   0.00420356 
  116.3051     131.74928    120.38117   0.00500737 
  106.30289    131.93152    120.3426    0.00544739 
  122.80736    132.12038    120.30412   0.0047223 
  134.8015     132.31598    120.26566   0.00427276 
  130.7159     132.51873    120.22729   0.00445448 
  141.03692    132.72884    120.18897   0.00410365 
  165.08389    132.94658    120.15071   0.00347682 
  133.64869    133.17233    120.1125    0.00437306 
  143.32082    133.40636    120.07437   0.00401318 
  134.56336    133.64908    120.03628   0.00430761 
  127.79935    133.90083    119.99825   0.00453657 
  126.28114    134.16194    119.96028   0.00461561 
  146.63555    134.43292    119.92238   0.00394804 
  148.21157    134.71408    119.88453   0.00388531 
  130.40126    135.006      119.84674   0.00442807 
  125.60605    135.30909    119.80901   0.00459353 
  117.08552    135.62382    119.77135   0.00491094 
  152.74701    135.9508     119.73373   0.00377533 
  142.92731    136.29051    119.69618   0.00402533 
  134.11924    136.64365    119.65868   0.00432349 
  142.40927    137.01081    119.62125   0.00409238 
  139.73764    137.39258    119.58387   0.00413525 
  123.45661    137.78983    119.54656   0.00464597 
  113.43457    138.20314    119.50929   0.0051336 
  152.31823    138.6335     119.4721    0.00385715 
  128.94726    139.08167    119.43495   0.00456513 
  141.23314    139.54849    119.39788   0.00414784 
  120.87517    140.03507    119.36085   0.004778  
  133.4391     140.54229    119.32388   0.00431533 
  156.44433    141.07143    119.28698   0.00367654 
  162.16056    141.62357    119.25014   0.00355891 
  150.28767    142.19987    119.21335   0.00382421 
  137.2275     142.80187    119.17662   0.0042174 
  125.73458    143.43081    119.13995   0.00460685 
  121.90344    144.08842    119.10334   0.00474309 
  121.4683     144.77627    119.06679   0.0047498 
  122.9096     145.496      119.0303    0.00467339 
  139.1352     146.24975    118.99385   0.00413121 
  128.37852    147.03933    118.95748   0.00451281 
  134.73415    147.8672     118.92116   0.00431831 
  146.70309    148.7356     118.8849    0.00395239 
  148.15849    149.64697    118.84871   0.00392081 
  142.8152     150.60436    118.81257   0.00407544 
  147.8363     151.61045    118.77648   0.00391525 
  139.18244    152.66881    118.74045   0.00416168 
  145.25176    153.78283    118.70448   0.00399015 
  149.98521    154.95612    118.66858   0.00386653 
  132.38688    156.19321    118.63272   0.00433332 
  151.63837    157.49826    118.59694   0.00380629 
  157.9618     158.87658    118.5612    0.00365896 
  154.86896    160.33339    118.52553   0.00373375 
  140.27295    161.87432    118.48992   0.00412353 
  142.92317    163.50633    118.45436   0.004028  
  148.84663    165.23601    118.41886   0.00387615 
  153.18914    167.07167    118.38342   0.0037824 
  172.80173    169.02165    118.34804   0.00334757 
  190.33358    171.09508    118.31271   0.00302585 
  143.03075    173.30312    118.27745   0.00411482 
  159.47211    175.65666    118.24224   0.00363532 
  171.28689    178.16931    118.20709   0.00338666 
  195.7406     180.85507    118.172     0.00296801 
  196.40909    183.7295     118.13697   0.00293274 
  187.61983    186.8113     118.10199   0.0030617 
  203.75585    190.11963    118.06708   0.0028226 
  226.70148    193.67797    118.03222   0.00253766 
  184.57075    197.51121    117.99743   0.00314518 
  202.89708    201.64737    117.96268   0.00284935 
  250.37065    206.12021    117.92799   0.00231279 
  228.19041    210.9653     117.89338   0.00253435 
  240.41926    216.22624    117.85881   0.00240294 
  230.38736    221.95058    117.8243    0.00250868 
  268.42183    228.19274    117.78985   0.0021646 
  288.01053    235.01857    117.75546   0.00199922 
  259.14048    242.49999    117.72112   0.00222368 
  284.0146     250.72541    117.68685   0.00202627 
  302.71056    259.79441    117.65264   0.00190715 
  298.94057    269.82349    117.61846   0.00192082 
  303.5994     280.95516    117.58438   0.00190883 
  308.26996    293.3515     117.55033   0.00188338 
  355.36257    307.21377    117.51634   0.00163258 
  397.98158    322.77746    117.48241   0.00145779 
  422.84848    340.3266     117.44855   0.00136335 
  400.31664    360.21585    117.41473   0.00143713 
  457.83528    382.86765    117.38098   0.00125943 
  504.11752    408.81925    117.34728   0.00114332 
  592.11665    438.7294     117.31364   0.00097186 
  587.24101    473.42708    117.28006   0.00098085 
  674.72106    513.98773    117.24654   0.00085271 
  711.53701    561.78112    117.21307   0.0008085 
  797.46775    618.67221    117.17967   0.00072233 
  925.10996    687.28177    117.14632   0.00062182 
  1062.90039   771.72429    117.11303   0.00054065 
  1197.70561   879.39891    117.07979   0.00048013 
  1543.50678   1024.83631   117.04662   0.00037289 
  1853.16233   1237.72079   117.0135    0.00031027 
  2234.67983   1575.8745    116.98045   0.00025708 
  3047.99773   2141.84602   116.94744   0.00018856 
  4178.42701   3094.83128   116.9145    0.00013717 
  5868.70778   4639.61274   116.8816    0.00009759 
  8146.02948   6977.10033   116.84878   0.00007043 
  11203.46089  10206.61581  116.816     0.00005122 
  15007.42611  14204.44386  116.7833    0.00003823 
  18830.92645  18510.42333  116.75063   0.00003043 
  22201.32831  22239.41264  116.71803   0.00002583 
  23931.69207  24189.01336  116.6855    0.00002405 
  24176.71964  23508.46764  116.65301   0.00002384 
  20889.17483  20515.06457  116.62058   0.00002772 
  16117.36816  16358.98579  116.58822   0.00003609 
  11294.6963   12124.88461  116.5559    0.00005172 
  7480.28852   8477.62626   116.52365   0.00007826 
  4850.29774   5696.46273   116.49146   0.00012086 
  3252.84739   3777.71771   116.45932   0.00017955 
  2397.17546   2556.36362   116.42723   0.00024236 
  1894.13515   1820.6838    116.39521   0.00030639 
  1519.99379   1384.98488   116.36324   0.00038094 
  1197.40203   1119.17123   116.33134   0.00048431 
  1040.45197   945.12758    116.29947   0.00055526 
  920.85515    821.05389    116.2677    0.0006282 
  786.22524    726.20479    116.23595   0.00073507 
  725.12733    650.28398    116.20427   0.00079704 
  623.60256    587.87949    116.17265   0.00092862 
  589.44425    535.75646    116.14109   0.00097955 
  518.20811    491.7165     116.10956   0.00111196 
  527.93628    454.1828     116.07812   0.00109661 
  434.34082    421.9342     116.04673   0.00133006 
  415.24532    394.03598    116.01539   0.00138678 
  379.92286    369.74933    115.98411   0.00151389 
  396.95646    348.47523    115.9529    0.00145124 
  394.21352    329.74412    115.92172   0.00146279 
  402.19451    313.16383    115.89062   0.0014334 
  368.50263    298.42118    115.85957   0.00157085 
  290.71567    285.25743    115.82858   0.00198605 
  314.67066    273.45237    115.79763   0.00182753 
  310.75912    262.82897    115.76676   0.0018588 
  284.9434     253.23224    115.73594   0.00202683 
  283.92596    244.53561    115.70517   0.00204412 
  267.56874    236.63127    115.67445   0.00216773 
  242.15363    229.42384    115.64382   0.0023914 
  211.13279    222.83567    115.61321   0.0027288 
  231.36917    216.79606    115.58268   0.00250204 
  218.51602    211.24654    115.5522    0.00263925 
  211.1582     206.13619    115.52177   0.00271494 
  218.60689    201.41837    115.4914    0.00264423 
  231.17421    197.05512    115.4611    0.00249859 
  223.66536    193.01047    115.43084   0.00258419 
  206.19483    189.25463    115.40065   0.00281639 
  177.05483    185.76111    115.3705    0.00328792 
  168.64884    182.50501    115.34043   0.00341498 
  191.66462    179.46605    115.3104    0.0030052 
  178.23463    176.62443    115.28043   0.0032402 
  148.45288    173.9637     115.25052   0.00393069 
  177.44651    171.4691     115.22066   0.00328906 
  183.86552    169.12628    115.19086   0.00314219 
  179.57175    166.92374    115.16112   0.00322785 
  182.44223    164.84977    115.13143   0.00320488 
  191.05167    162.89478    115.10181   0.00306567 
  177.74592    161.05       115.07224   0.00325316 
  185.86822    159.3067     115.04272   0.00311914 
  186.89135    157.65798    115.01326   0.00308139 
  185.95218    156.09659    114.98386   0.00310856 
  154.46421    154.61659    114.95451   0.00375989 
  150.69706    153.21256    114.92523   0.0038541 
  155.88868    151.87892    114.896     0.003702  
  179.78787    150.61136    114.86682   0.00321427 
  172.0406     149.40515    114.8377    0.00337069 
  155.32713    148.2565     114.80863   0.00372291 
  158.10078    147.16193    114.77963   0.00364824 
  163.36121    146.11771    114.75069   0.00352044 
  172.87045    145.12103    114.72179   0.00333795 
  164.02859    144.16873    114.69295   0.00353286 
  146.06413    143.2583     114.66417   0.00394205 
  166.46994    142.3874     114.63544   0.00346697 
  144.39871    141.55346    114.60677   0.00406192 
  142.53461    140.75466    114.57816   0.00408345 
  155.85495    139.98874    114.54961   0.003716  
  152.98826    139.25402    114.52111   0.00381638 
  154.25733    138.54889    114.49267   0.00378164 
  143.32535    137.87153    114.46428   0.0040562 
  133.77048    137.22069    114.43595   0.00431842 
  142.60671    136.59478    114.40768   0.00403874 
  139.82487    135.99261    114.37947   0.00413611 
  146.28794    135.41303    114.35129   0.00395573 
  163.0643     134.85478    114.3232    0.00355857 
  180.40425    134.31693    114.29514   0.00321979 
  128.46407    133.79836    114.26715   0.00453469 
  152.78849    133.29819    114.23921   0.00379821 
  144.79156    132.81564    114.21134   0.00400163 
  125.10524    132.34972    114.18351   0.00458056 
  129.12515    131.89983    114.15574   0.00444803 
  143.27226    131.46509    114.12802   0.00404163 
  152.93236    131.04491    114.10037   0.00378622 
  137.87049    130.63867    114.07276   0.00420046 
  159.83353    130.24569    114.04522   0.00362022 
  138.09095    129.86549    114.01773   0.00414441 
  133.45364    129.49745    113.99031   0.0043274 
  109.4453     129.14109    113.96293   0.00535809 
  114.11308    128.796      113.93561   0.00514058 
  133.84037    128.46164    113.90834   0.00433676 
  120.19003    128.13769    113.88113   0.00482112 
  144.48092    127.82365    113.85398   0.00400643 
  147.57262    127.51922    113.82689   0.00391258 
  137.49968    127.22406    113.79984   0.00420382 
  116.59774    126.93779    113.77286   0.00494252 
  119.49365    126.66014    113.74593   0.00483988 
  122.96335    126.3908     113.71905   0.0048095 
  116.57086    126.1295     113.69223   0.00497601 
  121.1248     125.87606    113.66548   0.00473568 
  109.08752    125.63014    113.63876   0.00529916 
  142.51967    125.39163    113.61212   0.0040586 
  120.46454    125.16025    113.58552   0.00483503 
  121.7013     124.93585    113.55898   0.00478328 
  140.92209    124.71832    113.53249   0.004156  
  102.8477     124.50745    113.50608   0.00560783 
  108.9474     124.30316    113.47969   0.00527765 
  112.64286    124.10531    113.45338   0.00511892 
  123.20834    123.91381    113.42711   0.00472137 
  135.05779    123.72868    113.40092   0.0042703 
  127.60923    123.54975    113.37476   0.0045455 
  108.3598     123.37712    113.34866   0.00535929 
  114.97678    123.21071    113.32263   0.00500512 
  125.924      123.05059    113.29665   0.0045493 
  104.89492    122.89684    113.27071   0.00550815 
  114.80193    122.74954    113.24484   0.00503791 
  113.94508    122.60886    113.21902   0.00510457 
  112.74317    122.47495    113.19326   0.00508945 
  101.44242    122.34807    113.16756   0.00570629 
  112.78844    122.22855    113.14191   0.00511322 
  115.4339     122.11671    113.11631   0.00498621 
  116.69305    122.01307    113.09077   0.00495588 
  123.41826    121.91813    113.06528   0.00465317 
  120.71116    121.8326     113.03986   0.00476436 
  123.48301    121.75731    113.01447   0.00467797 
  119.20128    121.69325    112.98916   0.00485527 
  102.99846    121.64165    112.96389   0.00562582 
  130.40394    121.60399    112.93868   0.00445259 
  142.55706    121.58207    112.91353   0.00402475 
  147.58149    121.57821    112.88844   0.00388541 
  125.76912    121.5951     112.86338   0.00457519 
  119.93177    121.6363     112.8384    0.0047871 
  137.20425    121.7061     112.81346   0.00421342 
  133.40405    121.81005    112.78858   0.00431133 
  158.12544    121.95531    112.76375   0.00368685 
  129.52709    122.15112    112.739     0.00450275 
  143.08104    122.41023    112.71428   0.00413598 
  171.74934    122.75105    112.68962   0.00338099 
  145.2109     123.20356    112.66502   0.00397679 
  135.99774    123.82326    112.64047   0.00427107 
  124.23515    124.72024    112.61597   0.00466268 
  119.58638    126.11618    112.59154   0.00486008 
  119.86845    128.42981    112.56715   0.00478187 
  132.66583    132.37339    112.54283   0.0043691 
  154.42112    138.99685    112.51854   0.00375544 
  158.87422    149.56144    112.49434   0.00364615 
  191.89982    165.16957    112.47017   0.0030153 
  193.42565    186.12733    112.44605   0.00299391 
  217.73071    211.21905    112.42201   0.00266077 
  270.15703    237.05263    112.398     0.00213441 
  287.83479    257.63191    112.37405   0.00200376 
  296.49174    265.66236    112.35018   0.00195088 
  283.39765    257.46264    112.32633   0.00203303 
  280.53545    236.70801    112.30256   0.00205627 
  251.11323    210.69243    112.27882   0.00229072 
  209.168      185.41419    112.25516   0.00278292 
  150.61785    164.26762    112.23153   0.0038796 
  156.84195    148.47003    112.20797   0.00369289 
  148.40071    137.71633    112.18447   0.00388386 
  125.43188    130.90443    112.16102   0.00461712 
  126.11948    126.77293    112.13761   0.00458652 
  121.0152     124.27158    112.11428   0.00479033 
  146.75921    122.68772    112.09099   0.00394029 
  99.9187      121.6023     112.06775   0.00588264 
  126.64725    120.79346    112.04457   0.00460226 
  137.85315    120.15096    112.02145   0.00417623 
  112.91455    119.61916    111.99837   0.00516004 
  100.07394    119.16803    111.97536   0.0057955 
  115.65619    118.77904    111.95239   0.00501085 
  113.79567    118.43937    111.92948   0.0050729 
  119.5797     118.13969    111.90662   0.00484331 
  109.17514    117.87274    111.88383   0.00531795 
  105.27025    117.63291    111.86108   0.00550564 
  124.26285    117.4158     111.83839   0.00464193 
  134.24495    117.21779    111.81576   0.00431365 
  132.47656    117.03604    111.79318   0.00435833 
  124.56814    116.86816    111.77064   0.00464654 
  102.57146    116.71227    111.74818   0.0056356 
  112.28802    116.56678    111.72576   0.00521261 
  115.95084    116.43033    111.70339   0.0049822 
  100.42631    116.30185    111.68107   0.00573483 
  114.62525    116.18039    111.65881   0.00501575 
  105.75504    116.06515    111.63661   0.00545731 
  116.64341    115.95546    111.61447   0.00493746 
  117.44828    115.85074    111.59238   0.00489301 
  108.38737    115.75047    111.57033   0.00530867 
  108.93747    115.65424    111.54834   0.00525954 
  99.12552     115.56167    111.52641   0.00579876 
  120.57305    115.47244    111.50454   0.00481583 
  107.17624    115.38624    111.48271   0.0054011 
  125.10853    115.30283    111.46094   0.00462179 
  107.6834     115.22197    111.43921   0.005391  
  109.91767    115.1435     111.41756   0.00525909 
  100.8439     115.0672     111.39594   0.00570814 
  107.09779    114.99295    111.3744    0.00534883 
  91.87602     114.92058    111.35289   0.00637394 
  108.40483    114.84996    111.33143   0.0053568 
  114.49924    114.78101    111.31005   0.00506311 
  109.93582    114.7136     111.28871   0.00524429 
  108.41513    114.64764    111.26742   0.00537734 
  111.62263    114.58305    111.24618   0.00519805 
  121.5384     114.51977    111.22501   0.00476736 
  146.49583    114.4577     111.20388   0.00394369 
  108.87734    114.3968     111.18281   0.00537393 
  102.42348    114.337      111.1618    0.00564759 
  108.73708    114.27823    111.14083   0.00532526 
  116.92181    114.22046    111.11992   0.00498371 
  120.85177    114.16366    111.09907   0.0048213 
  104.18777    114.10775    111.07826   0.00554424 
  106.81872    114.11564    111.0575    0.00536306 
  119.21323    114.06167    111.03681   0.00488058 
  122.03456    114.0085     111.01617   0.00476343 
  121.21921    113.9561     110.99559   0.00478061 
  133.17106    113.90444    110.97505   0.00433991 
  110.81475    113.85349    110.95457   0.00523237 
  123.07933    113.80322    110.93414   0.00467367 
  115.57916    113.75362    110.91376   0.00499859 
  105.6533     113.70465    110.89344   0.00544946 
  112.66616    113.65632    110.87318   0.00514194 
  116.9735     113.60857    110.85295   0.00507293 
  96.03788     113.56142    110.8328    0.00612922 
  120.5205     113.51481    110.81268   0.00482777 
  134.13662    113.46876    110.79263   0.00432865 
  111.31097    113.42323    110.77263   0.00520358 
  116.006      113.37823    110.75269   0.00496713 
  101.86472    113.33372    110.73278   0.00568447 
  103.937      113.2897     110.71294   0.00554374 
  103.54289    113.24615    110.69315   0.00557342 
  89.63997     113.20307    110.67342   0.00644314 
  114.08614    113.16043    110.65373   0.00510712 
  123.68359    113.11826    110.63412   0.0046743 
  113.36814    113.07648    110.61453   0.00507598 
  114.9186     113.03513    110.595     0.00504294 
  117.0315     112.99418    110.57552   0.00493326 
  117.45518    112.95366    110.55613   0.00494778 
  106.24837    112.91351    110.53675   0.00545918 
  120.23286    112.87375    110.51744   0.00482378 
  112.06852    112.83436    110.49818   0.00515506 
  117.22904    112.79534    110.47898   0.00494722 
  95.18067     112.75667    110.45982   0.00610299 
  112.99893    112.71837    110.44073   0.00515901 
  113.81907    112.6804     110.42168   0.0050691 
  108.16981    112.64277    110.40269   0.00531283 
  122.40622    112.60548    110.38375   0.00473493 
  89.55905     112.56851    110.36486   0.00646827 
  106.27787    112.53186    110.34602   0.00549994 
  119.21122    112.49553    110.32725   0.00485974 
  121.13245    112.45949    110.30851   0.00475346 
  120.08791    112.42378    110.28984   0.00478468 
  128.60835    112.38834    110.2712    0.00447907 
  109.76842    112.35322    110.25265   0.00529426 
  92.15565     112.31837    110.23412   0.00625865 
  109.46646    112.28381    110.21566   0.00530819 
  110.59324    112.24953    110.19724   0.00521578 
  105.65419    112.21552    110.17888   0.00546317 
  114.39437    112.18178    110.16057   0.00503454 
  130.04224    112.1483     110.14231   0.00443244 
  126.22637    112.1151     110.12411   0.0045565 
  101.04477    112.08215    110.10596   0.00574467 
  85.77323     112.04945    110.08786   0.00679194 
  100.1771     112.01701    110.06981   0.00574996 
  96.68657     111.98481    110.05182   0.00590874 
  127.82268    111.95286    110.03389   0.00454922 
  99.53956     111.92115    110.01599   0.0058459 
  107.15913    111.88967    109.99816   0.00540201 
  98.68984     111.85843    109.98037   0.00584962 
  100.91887    111.82743    109.96264   0.00571194 
  108.28761    111.79665    109.94497   0.00533997 
  105.36106    111.76609    109.92734   0.00558568 
  122.57687    111.73575    109.90975   0.00473673 
  107.055      111.70566    109.89224   0.00535854 
  100.46194    111.67576    109.87477   0.0057683 
  121.04175    111.64609    109.85736   0.00477739 
  97.88314     111.61662    109.83999   0.00595523 
  92.20769     111.58736    109.82268   0.00634596 
  115.34162    111.55831    109.80541   0.00502491 
  95.32147     111.52948    109.78821   0.00606263 
  87.02847     111.50084    109.77105   0.00664874 
  118.77544    111.47241    109.75395   0.00486368 
  99.76282     111.44417    109.73689   0.00578778 
  112.85051    111.41614    109.7199    0.00510285 
  107.02698    111.38829    109.70294   0.00545578 
  114.08327    111.36064    109.68604   0.0050543 
  129.337      111.33319    109.6692    0.00448014 
  101.71159    111.30593    109.65242   0.00572937 
  114.73983    111.27884    109.63566   0.00502857 
  113.17056    111.25196    109.61899   0.00509853 
  108.36203    111.22525    109.60234   0.00530365 
  98.43477     111.19872    109.58576   0.00591881 
  105.37011    111.17238    109.56922   0.00548889 
  100.61911    111.14624    109.55275   0.00576684 
  101.66366    111.15765    109.53631   0.00569217 
  104.99916    111.132      109.51994   0.00548513 
  115.70884    111.10651    109.50361   0.00497325 
  127.72173    111.0812     109.48734   0.00452079 
  113.29167    111.05606    109.47111   0.00511524 
  101.00357    111.0311     109.45494   0.00574589 
  95.84502     111.00632    109.43882   0.00599197 
  123.601      110.98171    109.42275   0.00468714 
  125.02746    110.95727    109.40674   0.00463883 
  105.80169    110.933      109.39078   0.00545653 
  107.69773    110.9089     109.37486   0.0053812 
  93.49274     110.88497    109.359     0.00622014 
  97.80262     110.86122    109.3432    0.00594186 
  117.00342    110.83763    109.32744   0.00492789 
  115.91903    110.8142     109.31173   0.00500927 
  111.42534    110.79094    109.29607   0.00515472 
  125.85787    110.76786    109.28047   0.00461311 
  96.87278     110.74493    109.26491   0.00615346 
  94.5866      110.72218    109.24942   0.00617565 
  104.22538    110.69961    109.23398   0.00553877 
  101.38493    110.67717    109.21856   0.005776  
  102.90821    110.65491    109.20321   0.00571845 
  107.89881    110.63284    109.18793   0.00543384 
  104.61832    110.61091    109.17267   0.0055612 
  113.49419    110.58916    109.15749   0.00506198 
  107.9001     110.56757    109.14234   0.00537042 
  95.49464     110.54617    109.12726   0.00603504 
  108.82359    110.52492    109.11222   0.0052812 
  90.66738     110.50384    109.09723   0.00639349 
  121.46109    110.48294    109.08229   0.00478076 
  113.72235    110.4622     109.0674    0.0051597 
  105.8373     110.44165    109.05258   0.00544078 
  101.80162    110.42126    109.03779   0.00569931 
  115.07552    110.40104    109.02305   0.0050295 
  109.19499    110.38102    109.00836   0.00527822 
  118.22533    110.36117    108.99374   0.00488845 
  117.54513    110.3415     108.97916   0.00493117 
  94.65493     110.32202    108.96463   0.00613027 
  110.082      110.30272    108.95015   0.00528377 
  117.54266    110.28362    108.93573   0.00495569 
  113.69313    110.2647     108.92135   0.00507582 
  112.82054    110.24599    108.90704   0.00510842 
  111.31181    110.22746    108.89275   0.00520148 
  95.3398      110.20914    108.87852   0.0061445 
  123.46346    110.19104    108.86435   0.00473384 
  118.61645    110.17315    108.85023   0.00490078 
  96.08016     110.15548    108.83616   0.00603258 
  107.05135    110.13804    108.82214   0.00541639 
  98.13113     110.12082    108.80817   0.00589413 
  113.51272    110.10386    108.79426   0.00513178 
  120.31812    110.08712    108.78039   0.00481177 
  118.40937    110.07065    108.76658   0.00489435 
  89.15741     110.05443    108.7528    0.0065339 
  98.63633     110.03848    108.73907   0.00592314 
  130.25896    110.02285    108.72543   0.00446351 
  117.50916    110.00749    108.7118    0.0049709 
  108.06671    109.99245    108.69824   0.00548946 
  118.201      109.97773    108.68472   0.00491286 
  119.28475    109.96335    108.67126   0.00484563 
  92.73351     109.94933    108.65785   0.00629735 
  84.66741     109.93569    108.64447   0.00688383 
  112.82706    109.92247    108.63118   0.00509169 
  114.16756    109.90964    108.6179    0.00503586 
  106.94506    109.89728    108.60469   0.00543561 
  118.92545    109.88542    108.59155   0.00485772 
  115.61628    109.87405    108.57842   0.00498518 
  107.48777    109.86324    108.56536   0.00535985 
  106.52468    109.85303    108.55235   0.00547574 
  133.26605    109.84346    108.5394    0.00433981 
  92.51309     109.83459    108.52649   0.00640147 
  106.03047    109.82644    108.51362   0.00551758 
  113.54081    109.81914    108.50081   0.00513296 
  137.03653    109.81272    108.48806   0.00421657 
  113.58422    109.80728    108.47534   0.00520553 
  120.8607     109.80293    108.46269   0.00483536 
  142.78659    109.79976    108.45008   0.00410521 
  86.74023     109.7979     108.43751   0.00667444 
  92.98692     109.79752    108.425     0.00624181 
  105.85865    109.79877    108.41255   0.00551138 
  101.51466    109.80186    108.40015   0.00573602 
  104.65475    109.80701    108.38778   0.00553812 
  128.30263    109.8145     108.37547   0.00452734 
  102.46407    109.82464    108.36321   0.0056721 
  96.96425     109.83782    108.351     0.00606745 
  87.76093     109.8545     108.33885   0.00663553 
  102.71745    109.87518    108.32673   0.00561425 
  100.10685    109.90055    108.31467   0.00577548 
  121.60989    109.93136    108.30266   0.00476584 
  113.7813     109.96861    108.2907    0.00507429 
  102.11851    110.01348    108.27879   0.00562431 
  117.00426    110.06744    108.26693   0.00491999 
  123.11777    110.13236    108.25512   0.00468578 
  103.07521    110.21053    108.24336   0.00560229 
  98.41134     110.30505    108.23164   0.00584198 
  114.52347    110.41992    108.21999   0.00502738 
  109.04229    110.56065    108.20836   0.00527298 
  106.23594    110.73566    108.19681   0.00544663 
  108.26498    110.9591     108.18529   0.00532128 
  108.65431    111.25808    108.17382   0.00531172 
  94.8717      111.68616    108.16241   0.00609993 
  98.06952     112.34772    108.15104   0.00599579 
  116.14705    113.43112    108.13974   0.00502437 
  119.44236    115.23749    108.12847   0.00498361 
  134.65035    118.18018    108.11724   0.00436288 
  118.10387    122.70791    108.10609   0.00490375 
  124.70775    129.13951    108.09496   0.00462412 
  131.50857    137.4254     108.0839    0.00440724 
  141.14192    146.89079    108.07288   0.00410268 
  172.70609    156.0173     108.0619    0.00334407 
  200.29411    162.37105    108.05098   0.00287571 
  187.67129    163.47442    108.04011   0.00309613 
  173.28363    158.80986    108.0293    0.00334339 
  178.37632    150.36627    108.01852   0.00323858 
  154.22256    140.76817    108.00779   0.00377552 
  116.79306    131.8974     107.99712   0.00497603 
  126.64887    124.7174     107.98649   0.00456912 
  113.97239    119.47964    107.9759    0.005096  
  103.17961    115.97286    107.96539   0.00557614 
  105.68251    113.76986    107.9549    0.0054451 
  108.9276     112.43258    107.94448   0.00527749 
  122.93036    111.61486    107.9341    0.00467335 
  104.15673    111.08878    107.92377   0.00553023 
  97.52177     110.72304    107.91349   0.00595576 
  104.74959    110.44836    107.90324   0.00549868 
  135.16553    110.23019    107.89307   0.00429158 
  129.51681    110.05059    107.88292   0.00444098 
  131.9373     109.89955    107.87283   0.00436341 
  117.36055    109.77071    107.8628    0.00494557 
  104.03895    109.65949    107.85281   0.00561675 
  106.66323    109.56259    107.84286   0.00541342 
  122.92853    109.47744    107.83298   0.00474409 
  108.09742    109.44753    107.82313   0.00540354 
  90.00195     109.38039    107.81334   0.00649828 
  113.92901    109.32008    107.8036    0.00511432 
  106.62783    109.26553    107.7939    0.00536735 
  112.5737     109.21592    107.78425   0.00515153 
  102.20171    109.17056    107.77464   0.00570981 
  84.35654     109.12888    107.7651    0.00691243 
  84.18005     109.09035    107.75559   0.00686108 
  124.22575    109.05462    107.74614   0.0046849 
  115.2619     109.02131    107.73673   0.00503767 
  86.31092     108.99016    107.72737   0.0067758 
  109.34331    108.96092    107.71807   0.00532801 
  97.86982     108.93336    107.70881   0.00586732 
  112.46089    108.90731    107.6996    0.00510337 
  100.35514    108.88261    107.69043   0.00581131 
  128.44494    108.85913    107.6813    0.00452714 
  95.98446     108.83676    107.67224   0.00621605 
  123.54579    108.81538    107.66322   0.00470076 
  99.90753     108.79492    107.65425   0.00579523 
  104.33592    108.77527    107.64532   0.00550696 
  99.09993     108.75639    107.63645   0.00583006 
  97.14538     108.73821    107.62763   0.00595578 
  119.9271     108.72066    107.61886   0.0048111 
  110.93283    108.7037     107.61013   0.00518193 
  116.89507    108.68729    107.60144   0.00494573 
  89.54031     108.6714     107.59282   0.00656579 
  101.67826    108.65595    107.58422   0.00583183 
  118.21497    108.64096    107.57567   0.00487267 
  119.01821    108.62639    107.56719   0.00485122 
  101.39907    108.6122     107.55875   0.00577145 
  111.75789    108.59838    107.55036   0.00520984 
  108.86469    108.58489    107.54201   0.00537304 
  90.36706     108.57173    107.53372   0.00640982 
  95.88044     108.55888    107.52547   0.00603005 
  107.62588    108.54631    107.51726   0.00545021 
  93.63996     108.53403    107.50912   0.00622274 
  95.90832     108.522      107.50101   0.00602595 
  95.14368     108.51021    107.49294   0.00610319 
  91.16804     108.49867    107.48493   0.0063949 
  86.19319     108.48737    107.47697   0.006718  
  90.66255     108.47627    107.46905   0.00638329 
  100.90068    108.46541    107.46119   0.00574149 
  102.29399    108.45472    107.45336   0.00563099 
  118.96522    108.44426    107.44561   0.00487745 
  126.51517    108.43396    107.43787   0.00454599 
  121.3476     108.42386    107.4302    0.00475101 
  103.56671    108.41393    107.42257   0.00557615 
  119.38211    108.40416    107.41497   0.00483414 
  106.97843    108.39459    107.40746   0.00540538 
  116.99771    108.38514    107.39996   0.00493611 
  121.94923    108.37588    107.39252   0.00473135 
  116.80692    108.36676    107.38513   0.00491161 
  127.50416    108.3578     107.37779   0.00450341 
  108.03427    108.34898    107.37049   0.00541036 
  96.96449     108.3403     107.36323   0.00605551 
  85.39873     108.33178    107.35604   0.00677374 
  107.43432    108.32338    107.34888   0.00536785 
  122.74338    108.31511    107.34177   0.00472202 
  117.41583    108.30699    107.33471   0.00498393 
  96.61815     108.29899    107.32769   0.00597425 
  117.01101    108.29113    107.32073   0.00498101 
  112.49485    108.28339    107.31381   0.00520462 
  115.89473    108.27578    107.30694   0.00499536 
  118.91023    108.26829    107.30011   0.00483298 
  114.46229    108.26092    107.29333   0.00505295 
  112.14904    108.25366    107.2866    0.00515437 
  121.85947    108.24654    107.27992   0.00475411 
  95.56666     108.23953    107.27328   0.00608898 
  107.78595    108.23265    107.2667    0.00540933 
  91.86185     108.22586    107.26014   0.00624751 
  99.79827     108.2192     107.25365   0.00577605 
  116.53409    108.21265    107.2472    0.00493994 
  90.67502     108.20622    107.2408    0.00643649 
  112.84868    108.1999     107.23445   0.0051527 
  116.15382    108.19367    107.22813   0.00497791 
  106.64622    108.18759    107.22188   0.00538955 
  99.24154     108.18159    107.21566   0.00581212 
  81.9552      108.1757     107.20948   0.00710635 
  99.64428     108.16995    107.20337   0.00585778 
  108.04457    108.16428    107.19729   0.00535659 
  102.47783    108.15872    107.19126   0.00562226 
  107.68569    108.15328    107.18529   0.00536904 
  118.65023    108.14793    107.17934   0.00488012 
  102.13226    108.14271    107.17346   0.00565373 
  99.72516     108.13758    107.16761   0.00585356 
  87.0645      108.13257    107.16182   0.00660042 
  104.14132    108.12766    107.15607   0.00554695 
  116.28359    108.12285    107.15036   0.00498801 
  105.4257     108.11817    107.14472   0.00547622 
  101.89963    108.11358    107.1391    0.00568954 
  106.89549    108.10909    107.13354   0.00541232 
  99.84339     108.10471    107.12802   0.00576598 
  85.53242     108.10044    107.12254   0.00679242 
  105.01658    108.09627    107.11712   0.00552608 
  92.49214     108.09223    107.11175   0.00622687 
  100.18158    108.08828    107.10642   0.0057658 
  109.46532    108.08444    107.10113   0.00526844 
  121.95065    108.0807     107.09589   0.00473692 
  94.93421     108.07708    107.0907    0.00606351 
  113.68729    108.07356    107.08555   0.00505141 
  91.01214     108.07015    107.08045   0.00647088 
  89.61748     108.06685    107.0754    0.00654131 
  93.77719     108.06364    107.07038   0.00619024 
  100.45848    108.06057    107.06542   0.00577039 
  115.05407    108.0576     107.06051   0.00507325 
  127.04451    108.05473    107.05564   0.00458117 
  120.46222    108.05198    107.05081   0.00478884 
  104.82292    108.04933    107.04603   0.00551694 
  106.75895    108.04681    107.04131   0.005416  
  121.26354    108.04438    107.03661   0.00476224 
  112.52972    108.04206    107.03197   0.00520434 
  108.6615     108.03988    107.02739   0.00532666 
  109.06256    108.03778    107.02282   0.00530088 
  106.49796    108.03582    107.01832   0.00541857 
  118.84717    108.03397    107.01387   0.00486557 
  110.52461    108.03224    107.00947   0.0052507 
  94.92504     108.03061    107.00509   0.00614344 
  107.52557    108.0291     107.00077   0.00538466 
  107.04295    108.02772    106.99651   0.0053751 
  111.67339    108.02644    106.99227   0.00517665 
  99.03317     108.02528    106.98807   0.00589418 
  92.06993     108.02427    106.98395   0.00635636 
  106.30987    108.02335    106.97985   0.0054502 
  89.05536     108.02256    106.97581   0.00650414 
  108.42158    108.02189    106.9718    0.00537674 
  113.97019    108.02135    106.96785   0.00509848 
  104.99356    108.02093    106.96394   0.00554861 
  101.17191    108.02064    106.96008   0.00569688 
  115.77235    108.02048    106.95626   0.00500324 
  106.06346    108.02042    106.95247   0.005484  
  108.72117    108.0205     106.94874   0.00530361 
  102.21882    108.02074    106.94507   0.00566343 
  94.5187      108.02108    106.94143   0.00608813 
  95.07185     108.02156    106.93783   0.00602785 
  110.46082    108.02217    106.93429   0.0052028 
  93.26885     108.02292    106.93078   0.00618877 
  95.01028     108.0238     106.92732   0.00607857 
  99.62278     108.02483    106.92392   0.00579254 
  103.08277    108.02599    106.92055   0.0056227 
  98.93566     108.02727    106.91722   0.00589472 
  109.88577    108.02871    106.91393   0.0052677 
  127.1937     108.03031    106.91072   0.00455073 
  141.9519     108.03202    106.90752   0.00409919 
  108.65912    108.0339     106.90438   0.00545128 
  101.25089    108.03592    106.90128   0.00569682 
  102.65       108.0381     106.89824   0.0056725 
  87.53858     108.04042    106.89523   0.00658398 
  112.64025    108.04289    106.89227   0.00513253 
  108.41667    108.04553    106.88936   0.00528901 
  106.27265    108.0483     106.88648   0.00538465 
  101.08978    108.05126    106.88366   0.00572238 
  91.61407     108.05435    106.88086   0.00631289 
  102.07567    108.05761    106.87811   0.00563269 
  117.43884    108.06104    106.87543   0.00489022 
  114.21483    108.06464    106.87277   0.00504029 
  100.69393    108.06841    106.87018   0.00569327 
  111.76322    108.07234    106.86761   0.00516634 
  121.09199    108.07646    106.86511   0.00475828 
  116.61061    108.08074    106.86263   0.0049384 
  99.51895     108.0852     106.86019   0.00584095 
  90.01357     108.08987    106.85783   0.00643211 
  114.43446    108.09468    106.85547   0.0050733 
  108.9791     108.09969    106.85317   0.00531373 
  111.17569    108.10491    106.85094   0.0052179 
  99.04824     108.1103     106.84873   0.00589861 
  94.0178      108.1159     106.84657   0.00612219 
  105.11879    108.1217     106.84446   0.00544413 
  114.67171    108.12769    106.84239   0.00503364 
  114.00654    108.13389    106.84036   0.00508532 
  117.66764    108.14029    106.83837   0.00490823 
  103.02005    108.14692    106.83644   0.00563119 
  99.62344     108.15375    106.83455   0.00578517 
  89.7784      108.16078    106.83268   0.00649184 
  107.29914    108.16806    106.83088   0.0054431 
  82.14868     108.17556    106.82912   0.00706654 
  112.45312    108.18329    106.8274    0.00515529 
  99.45772     108.19125    106.82572   0.00588201 
  115.22786    108.19945    106.8241    0.0050521 
  105.44173    108.2079     106.82251   0.00548012 
  88.66309     108.21658    106.82096   0.006625  
  87.32108     108.22554    106.81948   0.0067584 
  89.82361     108.23473    106.81801   0.00651874 
  82.80003     108.24419    106.8166    0.00703156 
  87.44657     108.25393    106.81524   0.00658441 
  118.93389    108.26391    106.8139    0.0048878 
  106.6621     108.2742     106.81263   0.0054431 
  103.45798    108.28477    106.8114    0.00562615 
  104.68951    108.29562    106.81021   0.00549498 
  107.04552    108.30676    106.80906   0.00537739 
  98.00595     108.31821    106.80795   0.00592243 
  90.52381     108.32996    106.80689   0.00644357 
  90.13844     108.34204    106.80588   0.00646818 
  89.87664     108.35442    106.8049    0.00642767 
  103.23588    108.36715    106.80398   0.00557617 
  81.28436     108.3802     106.80308   0.00721237 
  97.88432     108.39359    106.80224   0.00594718 
  97.26428     108.40735    106.80144   0.00594056 
  123.46124    108.42145    106.80069   0.00471406 
  116.26099    108.43594    106.79998   0.00495567 
  99.6352      108.45078    106.7993    0.00582297 
  96.56001     108.466      106.79867   0.00599247 
  84.97382     108.48165    106.7981    0.00676147 
  99.47385     108.49767    106.79755   0.00576939 
  103.69196    108.51414    106.79707   0.00561825 
  98.23158     108.531      106.79661   0.00595692 
  85.32395     108.54831    106.79619   0.00686083 
  104.60576    108.56607    106.79583   0.00558073 
  106.51545    108.58428    106.79551   0.00540437 
  92.64632     108.60297    106.79524   0.00625997 
  111.14294    108.62214    106.79499   0.00522246 
  104.78615    108.6418     106.7948    0.00561248 
  96.15866     108.66197    106.79465   0.00603462 
  104.99464    108.68265    106.79453   0.00548484 
  115.11708    108.70389    106.79448   0.00499056 
  101.12409    108.72568    106.79445   0.00572409 
  101.09484    108.74803    106.79447   0.0057416 
  85.63373     108.77097    106.79454   0.00680017 
  108.20112    108.7945     106.79464   0.00538371 
  99.53196     108.81867    106.79479   0.0058507 
  105.6798     108.84347    106.79499   0.00547984 
  87.88801     108.86892    106.79522   0.00658068 
  113.58113    108.89506    106.7955    0.00512595 
  107.16455    108.92187    106.79581   0.00538293 
  93.14499     108.94944    106.79619   0.00615439 
  116.14922    108.97773    106.79658   0.00498885 
  104.5598     109.00679    106.79703   0.00560223 
  119.8781     109.03665    106.79753   0.00481069 
  102.88792    109.0673     106.79805   0.00569702 
  100.88849    108.80879    106.79863   0.00575574 
  93.71876     108.84206    106.79924   0.00614443 
  99.83858     108.87624    106.79991   0.00578691 
  90.59161     108.91133    106.80062   0.00634056 
  96.31888     108.94738    106.80136   0.00598987 
  106.69179    108.98445    106.80217   0.00542628 
  114.64225    109.02254    106.803     0.00501169 
  113.57375    109.06167    106.80385   0.00505319 
  96.61524     109.10194    106.80478   0.00601035 
  86.60193     109.14333    106.80573   0.00670217 
  90.30702     109.18592    106.80673   0.0063861 
  72.4146      109.22975    106.80777   0.00799354 
  69.81878     109.27486    106.80885   0.00831314 
  85.94037     109.32131    106.80999   0.00677534 
  96.32002     109.36911    106.81115   0.00604759 
  112.21664    109.41838    106.81237   0.00515284 
  108.08244    109.46914    106.81361   0.00540483 
  85.74614     109.52145    106.8149    0.00680739 
  94.95183     109.5754     106.81625   0.00611808 
  101.10767    109.63099    106.81762   0.00575283 
  101.16786    109.68839    106.81905   0.00569202 
  101.09641    109.74762    106.82052   0.00572844 
  102.8438     109.80874    106.82202   0.00563837 
  103.5504     109.87189    106.82358   0.00562385 
  112.0859     109.93708    106.82515   0.0052094 
  119.38009    110.00448    106.82679   0.00490843 
  110.06814    110.07414    106.82845   0.00532289 
  108.56218    110.14619    106.83015   0.00533588 
  112.04449    110.22076    106.83193   0.00516439 
  105.61764    110.2979     106.83372   0.00549767 
  152.75063    110.37782    106.83556   0.00380537 
  146.32883    110.4606     106.83744   0.00397232 
  119.57521    110.5464     106.83936   0.00491108 
  123.84794    110.63536    106.84132   0.00468508 
  132.08525    110.72763    106.84334   0.00439524 
  103.51244    110.82341    106.84538   0.00562849 
  112.18908    110.92287    106.84747   0.00517622 
  125.80224    111.0262     106.84958   0.00463917 
  113.69958    111.13363    106.85176   0.00516936 
  91.14481     111.24533    106.85397   0.00637129 
  122.97207    111.36161    106.85623   0.00470666 
  117.19044    111.48268    106.85852   0.00493016 
  92.96336     111.60884    106.86087   0.00623834 
  81.41603     111.74036    106.86324   0.00716372 
  119.85296    111.87754    106.86567   0.00484986 
  120.67593    112.02077    106.86812   0.00481825 
  108.26426    112.17039    106.87062   0.00532217 
  90.3021      112.32683    106.87317   0.00648383 
  82.39704     112.49045    106.87575   0.00709402 
  109.92889    112.66172    106.87837   0.00533798 
  93.60528     112.84121    106.88103   0.00620545 
  122.30726    113.02943    106.88374   0.00474496 
  112.43495    113.22695    106.88648   0.00510588 
  94.35864     113.43443    106.88928   0.00614819 
  109.13552    113.65249    106.89212   0.00534535 
  115.23989    113.88199    106.89498   0.00509099 
  126.55801    114.12373    106.89789   0.00459365 
  97.07001     114.37862    106.90086   0.00600304 
  118.3455     114.64761    106.90384   0.00493792 
  119.65377    114.93172    106.90686   0.00484057 
  91.90765     115.23232    106.90994   0.00632765 
  107.08993    115.55062    106.91305   0.00540117 
  107.93676    115.8881     106.91621   0.00532928 
  115.77719    116.24634    106.91942   0.00495248 
  96.5739      116.62699    106.92266   0.00599283 
  115.25892    117.03224    106.92593   0.0050285 
  102.08862    117.46416    106.92924   0.00569882 
  113.78745    117.92522    106.93262   0.00509456 
  118.07534    118.41809    106.93601   0.00486694 
  108.56129    118.94567    106.93943   0.00530013 
  91.33576     119.51173    106.94292   0.00635707 
  114.36447    120.11992    106.94644   0.00508329 
  110.67574    120.77461    106.95      0.00533234 
  113.27057    121.48074    106.95361   0.00516098 
  107.86595    122.24361    106.95725   0.00535086 
  101.86557    123.0701     106.96093   0.0057281 
  109.35212    123.96727    106.96465   0.00532232 
  124.659      124.94348    106.96842   0.00474571 
  121.77987    126.00837    106.97221   0.00475148 
  115.91972    127.17272    106.97606   0.00495941 
  123.61558    128.45023    106.97995   0.00467102 
  123.83317    129.85563    106.98386   0.00467381 
  138.63913    131.40672    106.98784   0.00416915 
  126.81648    133.12435    106.99183   0.00454669 
  140.86534    135.03272    106.99587   0.00408226 
  134.29601    137.1625     106.99996   0.00431596 
  152.87934    139.54854    107.00407   0.00380507 
  124.842      142.23362    107.00824   0.00464198 
  131.23978    145.26965    107.01245   0.00441272 
  165.46927    148.71913    107.01668   0.00350148 
  153.87089    152.66273    107.02098   0.00376247 
  154.17028    157.19718    107.02529   0.00374024 
  128.56002    162.44556    107.02966   0.00451572 
  152.29231    168.5645     107.03406   0.00381291 
  189.46982    175.75483    107.03851   0.00305975 
  139.03397    184.29326    107.04298   0.00419983 
  148.2034     194.56577    107.04749   0.00394072 
  174.07345    207.18125    107.05206   0.00332273 
  191.07873    223.21034    107.05667   0.00301134 
  211.49085    244.69195    107.06129   0.00272808 
  222.05424    275.62912    107.06598   0.00261043 
  264.65228    323.4733     107.0707    0.00218028 
  284.49498    400.95919    107.07546   0.00202773 
  421.03778    527.21264    107.08026   0.00138084 
  543.44754    726.31832    107.08509   0.00105766 
  665.53392    1021.90651   107.08998   0.00086167 
  912.45069    1426.35834   107.09488   0.00063152 
  1317.18739   1927.68693   107.09984   0.00043718 
  1974.11442   2475.75287   107.10484   0.00029154 
  2628.00716   2969.61112   107.10987   0.00021855 
  3253.47056   3262.96272   107.11495   0.00017661 
  3496.33304   3234.12824   107.12004   0.00016438 
  3328.45354   2896.42297   107.1252    0.00017368 
  2747.2598    2384.01372   107.1304    0.00021186 
  1988.65662   1838.52333   107.13562   0.00029359 
  1344.92357   1351.28007   107.14088   0.0004344 
  941.89983    965.22772    107.1462    0.00062037 
  644.18181    687.27945    107.15154   0.00090665 
  463.70585    502.25188    107.15693   0.00125674 
  360.12653    385.93719    107.16234   0.00160858 
  308.57009    314.69628    107.16783   0.00187123 
  275.01824    270.52093    107.17332   0.00211025 
  253.34009    241.67941    107.17886   0.00228914 
  228.13731    221.42403    107.18444   0.00253088 
  185.33759    206.18734    107.19005   0.00314348 
  173.05917    194.13139    107.19571   0.00335532 
  162.17469    184.29508    107.20141   0.00354547 
  169.02339    176.11865    107.20714   0.0033989 
  147.56545    169.23886    107.21291   0.003943  
  132.50653    163.39915    107.21872   0.00437785 
  134.19855    158.4021     107.22458   0.00430905 
  134.63209    154.09963    107.23045   0.00429284 
  127.29867    150.37378    107.23638   0.00453668 
  141.30895    147.13067    107.24236   0.00408281 
  116.26708    144.29564    107.24835   0.00502312 
  127.50827    141.80592    107.2544    0.00456774 
  113.44467    139.61253    107.26049   0.00509655 
  135.85794    137.6745     107.2666    0.00426236 
  142.13521    135.95795    107.27277   0.0041176 
  114.45321    134.43512    107.27894   0.00510967 
  99.29977     133.0816     107.2852    0.00588952 
  119.75686    131.87806    107.29146   0.00487466 
  110.27044    130.80787    107.29776   0.0052997 
  106.06207    129.85703    107.30412   0.00545366 
  121.59808    129.01386    107.31051   0.00481   
  123.53274    128.26777    107.31692   0.00472759 
  117.42591    127.61057    107.32339   0.0049538 
  143.73041    127.03507    107.32989   0.00402284 
  133.90349    126.53524    107.33644   0.00432351 
  126.99869    126.10621    107.34302   0.00454885 
  128.54238    125.74361    107.34964   0.0045044 
  123.12855    125.44425    107.35628   0.00468513 
  105.73417    125.20561    107.36296   0.00550365 
  108.72925    125.02581    107.3697    0.00535459 
  111.12855    124.90365    107.37645   0.00520745 
  110.75594    124.83849    107.38325   0.00525064 
  123.08581    124.83043    107.3901    0.00470025 
  119.0233     124.88015    107.397     0.00488449 
  107.48741    124.98899    107.40391   0.00539698 
  111.72488    125.15719    107.41087   0.00524615 
  114.13765    125.39128    107.41787   0.00509548 
  127.52818    125.69307    107.42488   0.00451515 
  111.86635    126.06726    107.43194   0.00512386 
  120.75103    126.51957    107.43906   0.0047854 
  114.39039    127.05681    107.44619   0.00505999 
  130.18819    127.68781    107.45337   0.00445803 
  116.89005    128.42267    107.46059   0.00494536 
  115.323      129.27378    107.46785   0.00506764 
  110.10402    130.25605    107.47515   0.00527854 
  122.30658    131.38719    107.48248   0.00474889 
  133.82525    132.68978    107.48984   0.00433895 
  149.32261    134.19022    107.49724   0.00388856 
  111.41943    135.92129    107.50469   0.00524325 
  135.48583    137.92332    107.51216   0.00428673 
  165.3176     140.24575    107.51967   0.00346642 
  149.92301    142.95283    107.52722   0.00383114 
  142.73324    146.12342    107.53482   0.00403261 
  133.93829    149.8595     107.54245   0.00435044 
  143.59983    154.29487    107.55012   0.00404713 
  173.69499    159.61074    107.55782   0.00332806 
  169.67897    166.07972    107.56555   0.00341335 
  172.80453    174.14168    107.57332   0.00334248 
  217.37419    184.60066    107.58114   0.00267652 
  196.78071    199.01186    107.58899   0.00294873 
  225.96633    220.35796    107.59686   0.00255582 
  268.8981     254.05529    107.60478   0.00213716 
  312.9473     308.89824    107.61274   0.00183475 
  371.30987    397.31318    107.62075   0.00155071 
  463.54616    533.72529    107.62878   0.0012418 
  577.28718    730.14395    107.63686   0.00100073 
  788.797      989.60459    107.64496   0.00072881 
  1129.05605   1297.90792   107.65309   0.0005094 
  1469.57573   1615.89534   107.66128   0.00039115 
  1901.49722   1873.4868    107.66949   0.00030286 
  2222.25828   1982.83565   107.67773   0.00025896 
  2243.62477   1895.63759   107.68603   0.0002565 
  1977.73946   1650.959     107.69435   0.00029136 
  1673.76771   1335.75734   107.7027    0.00034566 
  1178.8507    1023.61346   107.71111   0.00049582 
  799.64176    757.21437    107.71955   0.00072977 
  585.85539    553.08707    107.72802   0.00098787 
  456.53052    410.00635    107.73652   0.0012733 
  312.50613    316.58351    107.74508   0.00185852 
  272.90463    258.38816    107.75365   0.00213156 
  261.38864    222.6338     107.76226   0.00222333 
  227.12613    200.05882    107.77092   0.00254748 
  184.49067    184.91592    107.7796    0.00313171 
  191.6337     173.9842     107.78832   0.00300895 
  207.79489    165.58075    107.79708   0.0027827 
  164.10919    158.83958    107.80588   0.00354102 
  143.71677    153.28495    107.81471   0.00403268 
  148.71611    148.63485    107.82357   0.00389704 
  154.35704    144.6983     107.83248   0.00373412 
  134.8073     141.33643    107.84142   0.00431443 
  112.41366    138.4445     107.85039   0.00512187 
  134.03586    135.93851    107.85939   0.00428949 
  138.67667    133.75436    107.86845   0.00412912 
  123.84338    131.84005    107.87752   0.00466384 
  138.95094    130.15363    107.88665   0.00416738 
  128.30977    128.66139    107.8958    0.00452987 
  152.49755    127.33446    107.905     0.0038104 
  128.31239    126.15017    107.91421   0.00447207 
  138.78888    125.08936    107.92347   0.00417074 
  119.79454    124.13595    107.93278   0.00483598 
  120.01495    123.27663    107.94209   0.0048758 
  146.86098    122.49951    107.95148   0.00399092 
  136.37365    121.79505    107.96087   0.00423683 
  149.25378    121.155      107.97031   0.00387953 
  137.81877    120.57218    107.97978   0.00421822 
  149.10603    120.04062    107.98928   0.00389789 
  156.77336    119.55469    107.99884   0.0036945 
  199.04862    119.10988    108.00841   0.00290729 
  205.92185    118.7022     108.01803   0.00281066 
  205.60801    118.3281     108.02768   0.0027973 
  211.60145    117.98462    108.03736   0.00271924 
  184.21681    117.6688     108.04708   0.00314371 
  170.30621    117.37835    108.05683   0.00339778 
  154.61413    117.11116    108.06662   0.00373118 
  138.39363    116.86535    108.07646   0.00416347 
  126.13506    116.63932    108.0863    0.00460999 
  124.67015    116.43144    108.09621   0.0046756 
  125.30172    116.24047    108.10614   0.00461112 
  112.05116    116.06522    108.1161    0.00519425 
  122.16243    115.90463    108.12611   0.00474162 
  95.74342     115.75785    108.13614   0.00613401 
  103.31401    115.62391    108.1462    0.00565936 
  113.08495    115.50213    108.15631   0.00514855 
  119.77259    115.39185    108.16645   0.00480883 
  118.60586    115.29245    108.17663   0.004871  
  122.25358    115.20348    108.18682   0.00471542 
  138.53329    115.12438    108.19707   0.00418015 
  99.45477     115.05478    108.20735   0.00582983 
  110.72692    114.99431    108.21766   0.00521686 
  99.00392     114.94267    108.22802   0.00595485 
  110.70935    114.89963    108.23838   0.00530138 
  89.82004     114.86491    108.24881   0.00649006 
  93.74592     114.83832    108.25924   0.00622492 
  109.41694    114.81976    108.26974   0.00530831 
  119.13457    114.80907    108.28027   0.00487662 
  92.77684     114.80622    108.29081   0.00635615 
  102.92819    114.81114    108.30141   0.00572903 
  120.2385     114.8238     108.31203   0.00480583 
  110.52061    114.84423    108.32268   0.00520331 
  103.28984    114.87248    108.33338   0.00556325 
  116.61094    114.90869    108.34409   0.00493477 
  120.51468    115.01257    108.35485   0.00479296 
  104.15792    115.06523    108.36564   0.00556127 
  103.40665    115.1263     108.37646   0.00564875 
  115.24798    115.19599    108.38735   0.00500093 
  98.14554     115.27462    108.39822   0.00599969 
  79.2229      115.3625     108.40916   0.00732156 
  79.40019     115.45996    108.42012   0.00722294 
  85.9588      115.56745    108.43111   0.00679204 
  122.86025    115.68538    108.44214   0.00473336 
  115.99268    115.81439    108.4532    0.00498248 
  105.41958    115.95501    108.46431   0.0055085 
  112.2092     116.10791    108.47544   0.00516253 
  96.7223      116.27383    108.4866    0.00605391 
  89.04184     116.45355    108.4978    0.00656469 
  95.00762     116.64812    108.50904   0.00616935 
  120.64429    116.85851    108.52031   0.0048026 
  123.98081    117.08585    108.5316    0.00462078 
  99.57972     117.33147    108.54294   0.00589988 
  91.39826     117.5967     108.5543    0.00637216 
  91.76616     117.88334    108.56569   0.00630197 
  112.42263    118.19315    108.57715   0.00514878 
  134.61007    118.52807    108.5886    0.00431354 
  116.93518    118.8905     108.60011   0.0049452 
  107.73769    119.28281    108.61163   0.00541287 
  103.78819    119.70824    108.6232    0.00562641 
  101.7618     120.16992    108.63481   0.00573403 
  117.11913    120.67161    108.64643   0.00492688 
  109.91094    121.21764    108.6581    0.00523959 
  108.16277    121.81269    108.66981   0.00538609 
  113.55799    122.4627     108.68153   0.00515912 
  110.06403    123.17402    108.69331   0.00529537 
  101.546      123.95405    108.7051    0.00566378 
  99.48699     124.81148    108.71694   0.00576713 
  117.81074    125.75605    108.7288    0.00491733 
  106.81729    126.80014    108.74069   0.00540251 
  110.91438    127.95734    108.75263   0.00519991 
  117.64768    129.244      108.7646    0.00494506 
  124.97916    130.67958    108.7766    0.00461191 
  131.20305    132.28676    108.78862   0.00438822 
  112.93059    134.0945     108.80068   0.00513649 
  129.66698    136.13614    108.81279   0.00446701 
  109.52098    138.45284    108.8249    0.00532194 
  112.07206    141.09528    108.83707   0.00516621 
  127.743      144.12516    108.84926   0.00455459 
  122.31336    147.62266    108.86148   0.00477562 
  129.81473    151.68594    108.87374   0.00443102 
  159.46087    156.44194    108.88603   0.00362521 
  147.64076    162.05736    108.89836   0.00393622 
  166.383      168.75874    108.91072   0.00347671 
  186.01411    176.88909    108.9231    0.00309015 
  163.35777    187.0051     108.93553   0.00351355 
  180.17661    200.12603    108.94797   0.00318925 
  224.66522    218.21386    108.96047   0.0025548 
  245.2197     244.99381    108.97299   0.00233969 
  272.52573    287.145      108.98553   0.00211048 
  316.49603    355.35733    108.99812   0.00181843 
  360.61727    464.50057    109.01072   0.00158895 
  504.83349    631.51746    109.02338   0.00114036 
  643.72616    870.08057    109.03606   0.00089288 
  874.13978    1182.87462   109.04877   0.00065845 
  1219.0264    1551.93462   109.06151   0.00047153 
  1507.3456    1929.51299   109.07428   0.00038013 
  2016.92728   2231.16666   109.0871    0.00028499 
  2361.8222    2352.97893   109.09993   0.00024274 
  2403.85759   2241.07275   109.11279   0.00023904 
  2258.62173   1945.2223    109.12571   0.00025597 
  1832.20952   1568.94646   109.13863   0.00031662 
  1361.35963   1198.24439   109.15161   0.00042812 
  984.7712     882.48167    109.1646    0.00059292 
  659.15193    640.48888    109.17764   0.00088951 
  514.84473    470.54239    109.19071   0.00112593 
  384.35942    359.19639    109.20379   0.00150607 
  333.35015    289.5138     109.2169    0.00172786 
  275.36188    246.47768    109.23007   0.0021026 
  237.99417    219.17397    109.24326   0.00242404 
  205.24299    200.79604    109.25648   0.00284157 
  196.89752    187.50501    109.26973   0.00294645 
  165.88235    177.28086    109.28301   0.00351012 
  126.25453    169.0773     109.29633   0.00461564 
  167.22326    162.31686    109.30968   0.00350106 
  166.08568    156.65653    109.32305   0.00349465 
  169.57367    151.86393    109.33646   0.00342539 
  163.43749    147.77019    109.34989   0.00353512 
  158.3559     144.24789    109.36337   0.00363018 
  139.25094    141.19479    109.37686   0.00419274 
  123.09455    138.53289    109.39039   0.00471899 
  126.85546    136.19884    109.40395   0.00455372 
  128.32347    134.14154    109.41756   0.0045207 
  135.48216    132.31988    109.43118   0.00429263 
  119.70447    130.69866    109.44484   0.00482959 
  122.70376    129.25026    109.45854   0.00470302 
  110.52616    127.95123    109.47224   0.00518989 
  117.09171    126.78197    109.486     0.00490322 
  126.09299    125.72625    109.49978   0.00456361 
  103.03425    124.76945    109.51359   0.00568603 
  113.91686    123.90002    109.52744   0.00516126 
  106.11096    123.10776    109.54131   0.0055084 
  114.62436    122.38397    109.55521   0.00503013 
  129.83564    121.72128    109.56915   0.0044669 
  114.9112     121.11274    109.5831    0.0050067 
  115.75195    120.55293    109.59711   0.00494716 
  125.25144    120.03684    109.61114   0.00459463 
  115.8021     119.56016    109.6252    0.00504554 
  109.50286    119.11918    109.63928   0.00527874 
  100.82783    118.71027    109.65339   0.00569788 
  124.80833    118.33059    109.66754   0.00462546 
  110.81607    117.97751    109.68173   0.00532068 
  96.8393      117.64867    109.69594   0.00599754 
  107.25508    117.34207    109.71019   0.00539589 
  113.26414    117.06301    109.72444   0.00508971 
  124.98083    116.79519    109.73874   0.00462568 
  133.6865     116.54447    109.75308   0.00431304 
  123.4857     116.30946    109.76744   0.00469282 
  109.2632     116.08904    109.78184   0.00536864 
  103.97051    115.8819     109.79624   0.00565579 
  116.75303    115.68719    109.81071   0.00496886 
  90.3883      115.50393    109.82519   0.00646964 
  89.64745     115.33133    109.8397    0.00652142 
  94.68772     115.16866    109.85424   0.00610021 
  118.44675    115.01515    109.86881   0.00489749 
  112.22101    114.87023    109.88342   0.00516095 
  117.00622    114.73328    109.89804   0.00490942 
  104.38308    114.60382    109.91271   0.00550811 
  95.82901     114.48138    109.9274    0.00602947 
  88.59844     114.36543    109.94211   0.00650544 
  102.89489    114.25563    109.95688   0.00559432 
  118.11037    114.15156    109.97164   0.00491603 
  112.27708    114.0529     109.98646   0.00513059 
  123.47069    113.95934    110.0013    0.0046647 
  118.60771    113.87053    110.01616   0.00494467 
  105.36356    113.78624    110.03108   0.00549476 
  101.47292    113.70616    110.04599   0.00567208 
  82.05822     113.6301     110.06094   0.00705983 
  114.71939    113.55786    110.07594   0.00510481 
  117.58565    113.48915    110.09095   0.00492707 
  130.54829    113.42385    110.10602   0.00441709 
  124.84855    113.36173    110.12108   0.00466453 
  103.95387    113.30266    110.13619   0.00557895 
  94.54478     113.24649    110.15133   0.00608517 
  82.73827     113.19301    110.16648   0.00705753 
  70.412       113.14216    110.18168   0.00823419 
  107.60267    113.09376    110.1969    0.00543878 
  101.69185    113.04771    110.21214   0.00568008 
  97.05508     113.00392    110.22744   0.00609873 
  101.12238    112.96222    110.24273   0.00577431 
  91.97072     112.92257    110.25808   0.00627856 
  87.1316      112.89997    110.27343   0.00664049 
  123.19036    112.86416    110.28884   0.00470747 
  108.25999    112.83013    110.30427   0.0054037 
  98.11951     112.79773    110.3197    0.00594096 
  101.14834    112.76699    110.33521   0.00576807 
  101.66197    112.73776    110.35071   0.00569755 
  102.41234    112.71002    110.36625   0.00571504 
  80.54981     112.68302    110.38183   0.00722419 
  90.87203     112.65803    110.39741   0.00636164 
  91.03892     112.63436    110.41305   0.00634716 
  105.31831    112.61192    110.42869   0.00555104 
  96.79083     112.59069    110.44439   0.00597205 
  93.74443     112.57061    110.4601    0.00614415 
  116.98827    112.55161    110.47583   0.00494867 
  114.04909    112.5337     110.49162   0.00510439 
  92.58059     112.51677    110.5074    0.00627554 
  95.90802     112.50084    110.52323   0.00607951 
  80.57474     112.48586    110.53908   0.00718003 
  101.8011     112.47177    110.55495   0.00572906 
  90.23337     112.45858    110.57088   0.00641476 
  89.44888     112.44622    110.58681   0.00641552 
  83.57237     112.43468    110.60278   0.00694642 
  92.05564     112.42393    110.61878   0.00628929 
  104.15868    112.4139     110.63479   0.00556066 
  102.15231    112.40465    110.65086   0.00571057 
  102.07002    112.39607    110.66693   0.00569371 
  122.48631    112.38818    110.68304   0.00473985 
  117.33215    112.38097    110.69918   0.00493944 
  97.93945     112.37437    110.71533   0.00593448 
  107.50741    112.36841    110.73154   0.00543059 
  89.74149     112.36303    110.74775   0.006462  
  89.42028     112.35824    110.76401   0.00650083 
  100.74937    112.35399    110.78027   0.00570144 
  114.81351    112.35029    110.79657   0.00506555 
  102.9358     112.34715    110.81293   0.00569796 
  95.45464     112.34447    110.82928   0.00612163 
  88.8255      112.34231    110.84567   0.00649515 
  112.31749    112.34061    110.86207   0.00518531 
  115.50776    112.33937    110.87849   0.00498757 
  93.1773      112.33862    110.89498   0.00626424 
  86.1905      112.33828    110.91148   0.00673008 
  85.10513     112.33838    110.92801   0.00680615 
  88.42171     112.33888    110.94455   0.00665383 
  97.01252     112.33978    110.96112   0.00601267 
  95.83068     112.3411     110.97775   0.00601847 
  100.53381    112.34276    110.99437   0.00579584 
  98.14903     112.34482    111.01104   0.00595819 
  104.33063    112.34723    111.02773   0.00556433 
  105.11468    112.34999    111.04444   0.0054829 
  115.095      112.3531     111.06119   0.00498956 
  105.12741    112.35653    111.07795   0.00547548 
  88.77382     112.3603     111.09476   0.00649403 
  117.38258    112.36436    111.11158   0.00497044 
  108.27387    112.36875    111.12843   0.00535253 
  90.82241     112.37344    111.14532   0.00640985 
  82.71278     112.3784     111.16221   0.00700391 
  100.942      112.38366    111.17914   0.00572563 
  107.64512    112.3892     111.19609   0.00536494 
  108.9321     112.39502    111.21308   0.00530209 
  111.34908    112.4011     111.2301    0.00518392 
  86.6295      112.40744    111.24714   0.00679101 
  104.16091    112.41403    111.2642    0.00562279 
  105.48953    112.42087    111.28129   0.00550606 
  106.33983    112.42796    111.29841   0.00544179 
  113.61127    112.4353     111.31557   0.00509714 
  131.49662    112.44285    111.33274   0.00439311 
  116.30838    112.45062    111.34993   0.00499135 
  113.0053     112.45864    111.36716   0.00512947 
  112.39509    112.46685    111.3844    0.00511887 
  103.33758    112.47529    111.40169   0.00554773 
  122.96639    112.48394    111.419     0.00470409 
  115.93471    112.49279    111.43633   0.00496274 
  119.97161    112.50184    111.45369   0.00480479 
  117.70257    112.51109    111.47107   0.00488446 
  115.84508    112.52054    111.48849   0.00497177 
  128.0865     112.53016    111.50592   0.00450175 
  155.78174    112.53997    111.52338   0.00371982 
  157.09924    112.54997    111.54087   0.00367075 
  147.28008    112.56014    111.55838   0.00394109 
  115.88504    112.57048    111.57591   0.00497388 
  149.29314    112.58102    111.59349   0.00388974 
  141.91857    112.59171    111.61108   0.00410489 
  130.90953    112.60259    111.62873   0.00443413 
  120.23617    112.61359    111.64636   0.00484191 
  117.49746    112.62476    111.66402   0.00495055 
  96.77912     112.6361     111.68172   0.00597491 
  95.35339     112.64759    111.69944   0.00607405 
  103.89731    112.65926    111.7172    0.00561018 
  111.0883     112.67103    111.73495   0.00520875 
  105.74037    112.68298    111.75276   0.00546637 
  100.90163    112.69506    111.77058   0.005886  
  105.04883    112.70731    111.78845   0.00562096 
  97.6638      112.71968    111.80632   0.00603875 
  87.0559      112.73218    111.82422   0.0066466 
  114.36979    112.74484    111.84216   0.00503254 
  128.82844    112.7576     111.8601    0.00443831 
  104.50606    112.77052    111.87808   0.00560142 
  82.08618     112.78358    111.8961    0.0071028 
  95.4745      112.79673    111.91411   0.00612024 
  124.9818     112.81005    111.93219   0.00466982 
  85.01853     112.82347    111.95026   0.00690791 
  88.08829     112.83702    111.96838   0.0065977 
  87.12189     112.85068    111.9865    0.00667789 
  85.13112     112.86447    112.00465   0.00687552 
  90.17337     112.87839    112.02285   0.00641334 
  108.13126    112.8924     112.04104   0.00541358 
  104.30964    112.90654    112.05927   0.00556382 
  104.544      112.9208     112.07753   0.00551824 
  89.82175     112.93516    112.09581   0.00640093 
  100.69403    112.94967    112.11414   0.00571734 
  106.14578    112.96423    112.13244   0.00544706 
  101.64216    112.97893    112.15081   0.005724  
  109.80984    112.99373    112.16918   0.00525072 
  100.51399    113.00865    112.1876    0.00576577 
  106.05645    113.02368    112.20604   0.00547834 
  105.63226    113.03879    112.22449   0.00555563 
  111.54438    113.05401    112.24296   0.00522875 
  115.27653    113.06935    112.26148   0.00501297 
  105.4339     113.08476    112.27999   0.00547339 
  105.07583    113.1003     112.29856   0.00550388 
  91.76474     113.11592    112.31713   0.00646423 
  87.71826     113.13164    112.33573   0.00672253 
  97.40822     113.14748    112.35437   0.00598944 
  94.28345     113.16338    112.37301   0.00618946 
  97.46106     113.17941    112.3917    0.00590442 
  91.60506     113.19549    112.41038   0.0063752 
  114.37353    113.21171    112.42912   0.00509469 
  100.97184    113.22801    112.44787   0.0057543 
  95.59038     113.24439    112.46664   0.00614984 
  109.62791    113.26088    112.48545   0.0053131 
  97.59801     113.27744    112.50426   0.00588177 
  95.54924     113.2941     112.52311   0.00601183 
  97.66527     113.31085    112.54198   0.00591475 
  122.11872    113.32768    112.56087   0.00475416 
  103.60417    113.34463    112.57981   0.00565493 
  91.57462     113.36163    112.59874   0.00626857 
  106.26412    113.37874    112.61771   0.0054195 
  96.54872     113.39592    112.63669   0.00606085 
  114.9507     113.41319    112.6557    0.00509192 
  80.09115     113.43057    112.67476   0.00717988 
  93.7437      113.44799    112.6938    0.0061817 
  82.52522     113.46554    112.7129    0.00697405 
  99.5057      113.48315    112.73201   0.00589787 
  106.27582    113.50083    112.75112   0.00548027 
  98.24306     113.51864    112.7703    0.00584624 
  111.67865    113.53648    112.78947   0.00519145 
  111.87359    113.55444    112.80868   0.00516257 
  102.40195    113.57246    112.82791   0.00562381 
  114.75821    113.59057    112.84715   0.00504268 
  113.56306    113.60878    112.86644   0.00506891 
  100.38302    113.62703    112.88572   0.00572181 
  101.39381    113.6454     112.90505   0.00573216 
  92.86875     113.66384    112.9244    0.00622827 
  93.68252     113.68233    112.94375   0.00625009 
  99.01278     113.70095    112.96316   0.00587564 
  91.12218     113.71962    112.98257   0.00632664 
  72.85514     113.73837    113.00201   0.00801523 
  102.31744    113.75721    113.02147   0.00575154 
  100.0781     113.77611    113.04094   0.00581856 
  89.69128     113.79513    113.06047   0.00650645 
  86.61944     113.81419    113.07999   0.0066767 
  90.93985     113.83334    113.09953   0.00634592 
  120.77323    113.85257    113.11912   0.00478061 
  110.29319    113.87188    113.13871   0.00524049 
  92.47004     113.89129    113.15835   0.00621835 
  106.39287    113.91074    113.17798   0.00543713 
  98.23046     113.93029    113.19765   0.00596242 
  98.14378     113.94991    113.21733   0.00594924 
  94.76897     113.96962    113.23706   0.00610092 
  129.82586    113.98941    113.2568    0.00442426 
  114.69422    114.00927    113.27656   0.00507099 
  98.26117     114.0292     113.29633   0.00588746 
  105.18908    114.04922    113.31613   0.00559201 
  85.19032     114.06933    113.33597   0.00694937 
  81.14027     114.0895     113.35581   0.00712999 
  101.70061    114.10975    113.37568   0.00572237 
  105.99094    114.13008    113.39557   0.00543619 
  95.6543      114.1505     113.4155    0.00609888 
  75.83396     114.171      113.43543   0.00779532 
  105.95563    114.19157    113.45539   0.00562005 
  110.40682    114.21221    113.47536   0.00527395 
  106.56754    114.23294    113.49537   0.00544486 
  107.21997    114.25376    113.5154    0.00538732 
  89.71345     114.27466    113.53545   0.00664128 
  107.11861    114.29564    113.55553   0.00551249 
  111.8546     114.31667    113.5756    0.00522039 
  108.47938    114.33782    113.59573   0.00535847 
  93.02833     114.35905    113.61588   0.00624848 
  109.1439     114.38033    113.63602   0.00530603 
  105.60967    114.40174    113.65622   0.00548345 
  97.23836     114.42319    113.67641   0.00598325 
  99.85968     114.44474    113.69663   0.00580907 
  91.75158     114.46637    113.71687   0.00631183 
  90.80655     114.48809    113.73715   0.00642679 
  103.94967    114.50992    113.75747   0.0055791 
  103.59102    114.53178    113.77775   0.00558199 
  105.36356    114.55375    113.79809   0.00549038 
  116.63736    114.57581    113.81845   0.00497231 
  123.70905    114.59794    113.83882   0.00465968 
  106.99923    114.62019    113.85923   0.00543368 
  105.35604    114.6425     113.87964   0.00551185 
  86.36052     114.6649     113.90008   0.00674947 
  104.0559     114.68741    113.92056   0.00560655 
  85.91787     114.70998    113.94103   0.00677282 
  115.84598    114.73266    113.96153   0.00504335 
  114.83299    114.75542    113.98206   0.00504047 
  102.55368    114.77828    114.00261   0.00563846 
  106.04598    114.80123    114.02319   0.00548978 
  121.80962    114.82426    114.04376   0.0047437 
  110.91194    114.84741    114.06439   0.00523528 
  102.06933    114.87063    114.08502   0.00570906 
  102.99387    114.89396    114.10567   0.00573432 
  96.08864     114.91739    114.12636   0.00605903 
  106.19366    114.9409     114.14704   0.00541191 
  95.6326      114.96452    114.16776   0.00601776 
  96.50095     114.98823    114.1885    0.0059342 
  93.92722     115.01205    114.20926   0.0061707 
  87.35744     115.03596    114.23004   0.00667522 
  98.77608     115.05997    114.25082   0.00587178 
  97.2707      115.08411    114.27167   0.00589819 
  99.06293     115.10833    114.2925    0.00581163 
  100.66147    115.13266    114.31337   0.0057409 
  117.82873    115.15709    114.33425   0.00491968 
  115.92691    115.18165    114.35516   0.00500913 
  110.12906    115.20632    114.3761    0.00529049 
  114.27967    115.23106    114.39702   0.0050885 
  98.49889     115.25594    114.41799   0.0058563 
  108.65844    115.28094    114.43899   0.00532416 
  110.95776    115.30603    114.45997   0.00517713 
  115.85429    115.33127    114.48102   0.00498816 
  108.51634    115.3566     114.50206   0.00536954 
  103.04175    115.38206    114.52313   0.00572545 
  105.59806    115.40766    114.54423   0.00551524 
  105.01972    115.43333    114.56532   0.00553141 
  106.41211    115.45919    114.58647   0.00540719 
  97.17893     115.48512    114.6076    0.00597309 
  85.40045     115.51121    114.62877   0.00681173 
  98.66949     115.53742    114.64997   0.00589974 
  102.20151    115.56376    114.67117   0.00564707 
  88.80007     115.59024    114.69241   0.00645872 
  84.09779     115.61683    114.71364   0.00698648 
  103.89601    115.6436     114.73493   0.00565587 
  86.50891     115.67047    114.7562    0.00671437 
  79.25234     115.6975     114.77751   0.00724305 
  97.58465     115.7247     114.79886   0.00594492 
  119.91523    115.752      114.82019   0.00482363 
  109.71108    115.77947    114.84156   0.00532971 
  121.43078    115.8071     114.86295   0.00481696 
  102.71043    115.83487    114.88435   0.00560343 
  99.5183      115.86282    114.90579   0.00584003 
  102.1212     115.8909     114.92722   0.00567582 
  118.66398    115.91915    114.94869   0.00488894 
  78.38697     115.9476     114.9702    0.0075746 
  98.00967     115.97618    114.99169   0.00598732 
  98.63727     116.00495    115.01322   0.00587047 
  104.25068    116.03387    115.03475   0.00554895 
  109.62878    116.063      115.05633   0.00537384 
  87.70252     116.09228    115.0779    0.00660974 
  120.04502    116.12177    115.0995    0.00484683 
  114.39783    116.15145    115.12113   0.00504166 
  109.25541    116.18131    115.14277   0.00544697 
  102.67284    116.21136    115.16442   0.00571083 
  104.60229    116.24163    115.1861    0.00553374 
  113.61091    116.27211    115.20781   0.00510605 
  110.11904    116.30278    115.22952   0.00526214 
  85.37619     116.33367    115.25126   0.00681735 
  90.87791     116.36478    115.27301   0.00633588 
  106.22307    116.3961     115.29478   0.0054014 
  87.85762     116.42765    115.31657   0.00662733 
  91.5153      116.45946    115.3384    0.00624609 
  104.83182    116.49147    115.36021   0.0055035 
  108.40042    116.52375    115.38207   0.00533801 
  104.29087    116.55627    115.40394   0.00554866 
  116.17433    116.58902    115.4258    0.00498811 
  130.58278    116.62207    115.44772   0.00443211 
  118.96934    116.65536    115.46964   0.00487597 
  106.01367    116.68893    115.49158   0.00548968 
  128.30471    116.7228     115.51356   0.00454368 
  121.06729    116.75692    115.53552   0.00474958 
  110.87625    116.79138    115.55754   0.00519919 
  103.3496     116.82609    115.57954   0.00561104 
  111.74647    116.86113    115.60157   0.00522066 
  126.14991    116.89649    115.62363   0.00461908 
  101.61866    116.93217    115.6457    0.00569128 
  98.8888      116.9682     115.66781   0.0059356 
  126.57143    117.00453    115.6899    0.00460379 
  140.05958    117.04124    115.71203   0.00412552 
  121.18905    117.07831    115.73418   0.00478999 
  91.34962     117.11573    115.75633   0.00637521 
  119.04055    117.15355    115.77851   0.00490061 
  121.20694    117.19174    115.80071   0.00478586 
  112.19495    117.23035    115.82293   0.00516538 
  102.8174     117.26935    115.84516   0.00565498 
  121.90845    117.30879    115.86741   0.00478297 
  135.8513     117.34868    115.8897    0.00431572 
  139.09419    117.38899    115.91197   0.00416722 
  141.04386    117.42976    115.93427   0.00412536 
  137.75801    117.47101    115.95659   0.00418507 
  133.20185    117.51277    115.97894   0.0043432 
  131.81241    117.55502    116.00131   0.00439881 
  130.56658    117.59778    116.02367   0.00447019 
  125.78556    117.64109    116.04607   0.00460405 
  130.67771    117.68494    116.06848   0.00442222 
  134.69115    117.72937    116.09091   0.00427748 
  166.60211    117.77438    116.11336   0.00347485 
  158.46286    117.82       116.13582   0.0036685 
  174.19628    117.86624    116.1583    0.00335706 
  212.52236    117.91312    116.18079   0.00272968 
  227.72418    117.96068    116.2033    0.00253169 
  259.26026    118.00895    116.22585   0.0022176 
  283.93545    118.0579     116.24839   0.00201471 
  374.73708    118.1076     116.27096   0.00153762 
  412.1066     118.15807    116.29355   0.00138865 
  560.13676    118.20931    116.31613   0.00102682 
  769.06786    118.26141    116.33878   0.00074736 
  1024.31382   118.31431    116.3614    0.00056117 
  1275.67931   118.36813    116.38407   0.00045231 
  1548.45733   118.42282    116.40673   0.00037189 
  1649.42946   118.47846    116.4294    0.00034801 
  1731.34614   118.53511    116.45212   0.00033213 
  1579.06903   118.59275    116.47484   0.00036697 
  1287.44456   118.65146    116.49758   0.00045108 
  979.6412     118.71124    116.52034   0.00059557 
  781.28471    118.77215    116.54308   0.00074528 
  619.18556    118.83428    116.56589   0.00093739 
  455.42608    118.89762    116.58869   0.00127638 
  352.67315    118.96225    116.61152   0.00164876 
  276.28903    119.02819    116.63436   0.00211529 
  237.78769    119.0955     116.65719   0.0024405 
  212.06327    119.1643     116.68008   0.00272344 
  198.31011    119.23457    116.70296   0.00290792 
  185.00939    119.30641    116.72587   0.00312737 
  164.63746    119.37988    116.74879   0.00349775 
  173.85943    119.45505    116.77171   0.00331465 
  169.75041    119.53203    116.79467   0.00340239 
  139.15499    119.61086    116.81765   0.00412574 
  128.27426    119.69162    116.84063   0.00449148 
  148.29331    119.7744     116.86362   0.00390221 
  128.05803    119.85934    116.88665   0.00452856 
  134.48335    119.9465     116.90969   0.00429676 
  118.06598    120.03599    116.93274   0.00489583 
  112.7283     120.12792    116.9558    0.00510656 
  109.04494    120.2224     116.97888   0.00528554 
  123.94876    120.31958    117.00197   0.00469764 
  135.18321    120.4196     117.0251    0.00429126 
  137.84947    120.52258    117.04822   0.00418968 
  94.70785     120.6287     117.07138   0.00628654 
  104.31115    120.73805    117.09453   0.00561265 
  107.61232    120.85088    117.1177    0.00539449 
  125.36075    120.96736    117.14089   0.00464404 
  131.41651    121.08768    117.1641    0.00439336 
  135.72578    121.21205    117.18733   0.00424872 
  123.77715    121.34065    117.21056   0.00462991 
  125.27509    121.47382    117.23382   0.00462165 
  116.93553    121.61177    117.25711   0.00492059 
  113.49334    121.75474    117.28037   0.00510821 
  105.87659    121.9031     117.30368   0.00547491 
  114.13633    122.05709    117.327     0.00508333 
  128.97732    122.21713    117.35033   0.0045003 
  112.10475    122.38357    117.37368   0.0051419 
  120.51599    122.55682    117.39704   0.00475802 
  141.3031     122.73728    117.42041   0.00411598 
  129.1798     122.92544    117.44382   0.00446908 
  121.88073    123.12182    117.46721   0.00478893 
  100.87559    123.32701    117.49064   0.00576867 
  116.16777    123.54155    117.51408   0.0049865 
  135.36841    123.76611    117.53753   0.00428095 
  110.30867    124.00136    117.56101   0.00523743 
  105.57849    124.24817    117.58449   0.00552016 
  112.6553     124.50734    117.60799   0.00513691 
  116.71867    124.7798     117.6315    0.0049225 
  112.80767    125.06655    117.65503   0.00513905 
  98.85279     125.36864    117.67857   0.00581843 
  112.33722    125.68744    117.70212   0.00514871 
  121.07415    126.02426    117.72571   0.0047433 
  114.00992    126.38053    117.74929   0.00510871 
  131.33409    126.75792    117.77289   0.0044282 
  125.69143    127.15815    117.79651   0.00459047 
  106.08679    127.58345    117.82013   0.00541538 
  111.00105    128.036      117.84379   0.00522249 
  117.39664    128.47695    117.86744   0.00493714 
  129.70892    128.9919     117.89112   0.00444383 
  122.4392     129.54236    117.91481   0.00474463 
  121.85967    130.13219    117.9385    0.00477357 
  117.90753    130.76525    117.96223   0.00488534 
  142.48443    131.44602    117.98596   0.00403939 
  137.11498    132.1796     118.0097    0.00425184 
  140.63978    132.97157    118.03347   0.00419738 
  112.00182    133.82897    118.05724   0.0052084 
  108.39299    134.7592     118.08104   0.00534377 
  111.49293    135.77091    118.10482   0.00519504 
  127.46488    136.87418    118.12866   0.00454498 
  136.35416    138.08024    118.1525    0.00421383 
  132.89013    139.40326    118.17632   0.0043549 
  129.99084    140.85879    118.20021   0.00447581 
  135.5102     142.46525    118.22406   0.00429659 
  138.16955    144.24457    118.24795   0.00419529 
  122.95023    146.22205    118.27186   0.00470616 
  136.92439    148.42978    118.29576   0.00421767 
  141.50189    150.9044     118.3197    0.00408202 
  149.58008    153.69077    118.34364   0.0038539 
  158.81319    156.84352    118.36759   0.00363238 
  167.16031    160.42849    118.39156   0.0035117 
  170.14039    164.53066    118.41554   0.00343949 
  190.40439    169.25231    118.43955   0.00307187 
  176.32222    174.72371    118.46355   0.00328879 
  176.73027    181.11171    118.48757   0.00325654 
  210.33093    188.63278    118.51161   0.0027658 
  222.85925    197.59198    118.53565   0.0025911 
  225.02044    208.43208    118.55974   0.00254635 
  247.40417    221.8804     118.5838    0.00232602 
  325.65864    239.24167    118.60789   0.00177381 
  305.18259    262.95896    118.632     0.00188753 
  347.54961    297.59523    118.6561    0.00165772 
  413.40549    351.07605    118.68025   0.00139986 
  459.79025    435.90028    118.70438   0.00124986 
  540.81157    569.2393     118.72854   0.00106213 
  676.20126    770.549      118.75272   0.0008503 
  852.6322     1056.15355   118.7769    0.00067488 
  1049.80953   1430.17516   118.80109   0.00054808 
  1477.24214   1874.47628   118.8253    0.0003907 
  1858.44173   2337.46117   118.84953   0.00030905 
  2392.49703   2724.06422   118.87375   0.00024028 
  2792.06929   2909.84983   118.89801   0.00020575 
  2935.10983   2815.37657   118.92227   0.00019623 
  2648.6829    2482.75869   118.94653   0.00021807 
  2234.61586   2032.73938   118.97082   0.00025901 
  1792.63187   1574.53496   118.99513   0.00032634 
  1357.49531   1173.35438   119.01943   0.00042779 
  1077.95577   857.48931    119.04375   0.00053916 
  788.72054    629.12175    119.06808   0.00073608 
  679.19256    475.02815    119.09244   0.0008558 
  551.78292    376.01667    119.1168    0.00105624 
  470.3984     313.64648    119.14117   0.00123055 
  393.21997    273.79581    119.16555   0.00146415 
  404.45794    247.09319    119.18994   0.00142331 
  371.74592    227.99849    119.21436   0.00155424 
  312.03935    213.48179    119.23878   0.00186647 
  329.06665    201.9235     119.2632    0.00176166 
  330.34352    192.45013    119.28766   0.00175318 
  284.22511    184.54246    119.31211   0.00203786 
  299.53812    177.86081    119.33658   0.00193605 
  296.601      172.16464    119.36107   0.00194258 
  343.57317    167.26824    119.38556   0.00167839 
  355.69419    163.0322     119.41008   0.00161394 
  369.81768    159.34489    119.43459   0.00156113 
  321.28014    156.11722    119.45912   0.00178684 
  318.53903    153.27815    119.48367   0.00181751 
  265.24477    150.76741    119.50821   0.0021856 
  237.65671    148.53809    119.53279   0.00242778 
  241.60852    146.55056    119.55736   0.00239128 
  200.21265    144.77199    119.58194   0.00291338 
  205.88957    143.17536    119.60655   0.00282527 
  214.00862    141.73653    119.63115   0.0026944 
  221.26378    140.43775    119.65578   0.00260034 
  246.6341     139.25985    119.68042   0.00233273 
  280.34088    138.18988    119.70507   0.0020685 
  258.90636    137.21594    119.72973   0.00224633 
  275.805      136.32688    119.75438   0.00209121 
  295.37185    135.51397    119.77908   0.00194668 
  327.44531    134.76928    119.80377   0.00175935 
  364.93841    134.15774    119.82848   0.00158877 
  378.81292    133.53012    119.8532    0.00152599 
  403.63558    132.95229    119.87792   0.00142395 
  407.93198    132.41981    119.90265   0.00141161 
  409.6131     131.92858    119.9274    0.00140633 
  405.13558    131.47496    119.95217   0.00141624 
  366.77858    131.03137    119.97694   0.00157767 
  357.91487    130.64367    120.00171   0.00161402 
  335.81259    130.28493    120.02652   0.00172792 
  282.85308    129.95283    120.05131   0.00205418 
  252.57224    129.64537    120.07614   0.00229706 
  234.63675    129.36079    120.10096   0.00247904 
  231.12627    129.09726    120.12579   0.00250739 
  211.79284    128.85343    120.15065   0.00273407 
  151.62566    128.62796    120.1755    0.00381913 
  155.25275    128.41969    120.20038   0.00373087 
  160.10748    128.22761    120.22525   0.00361841 
  142.52619    128.05062    120.25012   0.004067  
  151.72724    127.88798    120.27504   0.00380781 
  152.78463    127.7389     120.29995   0.00379207 
  145.06969    127.60271    120.32487   0.00400125 
  125.63727    127.47888    120.34981   0.00456132 
  152.33761    127.36674    120.37475   0.00378161 
  133.63696    127.26592    120.39971   0.00431694 
  141.63839    127.176      120.42466   0.00407036 
  129.19692    127.0967     120.44965   0.00441957 
  115.21738    127.02774    120.47464   0.00498561 
  126.28857    126.9688     120.49962   0.00461443 
  144.17597    126.91982    120.52464   0.00401752 
  110.85279    126.88067    120.54965   0.0052252 
  94.13385     126.85132    120.57469   0.00619019 
  125.8028     126.83179    120.59971   0.00469447 
  136.45904    126.82213    120.62476   0.00427302 
  109.09488    126.82248    120.64982   0.00529843 
  101.92023    126.83308    120.67486   0.00566278 
  109.03955    126.85424    120.69994   0.00527741 
  125.13925    126.88635    120.72503   0.0045944 
  114.12517    126.9298     120.75012   0.00512234 
  125.22109    126.98522    120.77524   0.00462592 
  144.63931    127.0533     120.80036   0.00400931 
  137.0959     127.13487    120.82547   0.00424889 
  133.10566    127.23095    120.85061   0.00433688 
  123.29457    127.34683    120.87575   0.00470561 
  118.70258    127.47553    120.90091   0.00490843 
  125.8703     127.62292    120.92607   0.00459888 
  105.7693     127.79091    120.95124   0.00554847 
  84.14492     127.98182    120.97644   0.00695664 
  116.25094    128.19831    121.00162   0.0050091 
  109.6154     128.44358    121.02681   0.00530707 
  92.0125      128.72171    121.05202   0.00634557 
  115.50027    129.03731    121.07725   0.00502989 
  127.24021    129.39606    121.10248   0.0045444 
  156.04252    129.80484    121.12771   0.00371815 
  137.52496    130.27208    121.15297   0.00425075 
  115.77939    130.80849    121.17821   0.00499786 
  129.31704    131.42712    121.20349   0.00446168 
  123.88759    132.14447    121.22876   0.00463439 
  121.42472    132.9817     121.25404   0.00471307 
  135.10872    133.96639    121.27935   0.00426261 
  144.0662     135.13737    121.30463   0.00402136 
  122.8886     136.55142    121.32996   0.00473618 
  131.45596    138.30199    121.35527   0.0044153 
  129.0221     140.55676    121.38059   0.00449188 
  131.04774    143.62831    121.40595   0.0043999 
  144.93042    148.09525    121.43127   0.00399156 
  144.38914    154.95228    121.45664   0.00399144 
  183.91566    165.74982    121.48202   0.00313845 
  205.31114    182.59094    121.50737   0.00279306 
  168.63648    207.8228     121.53276   0.00340092 
  220.7457     243.36757    121.55814   0.00261787 
  241.62661    289.62344    121.58354   0.00238676 
  234.55344    344.25447    121.60896   0.00245347 
  351.78459    400.82524    121.63436   0.00164622 
  411.26587    447.59812    121.6598    0.00139952 
  461.2079     469.43324    121.68523   0.00124791 
  437.30402    457.04932    121.71067   0.0013233 
  421.52144    416.01301    121.73611   0.00137667 
  394.25228    361.10278    121.76157   0.0014691 
  348.28459    305.46961    121.78705   0.00166275 
  291.80814    256.89804    121.81252   0.00198041 
  237.41608    218.73586    121.83799   0.00243965 
  213.81049    191.21187    121.86349   0.00270678 
  191.83649    172.72167    121.88898   0.00300609 
  201.59357    160.95331    121.91448   0.00287295 
  178.77291    153.68592    121.94001   0.00325056 
  162.30957    149.21703    121.96553   0.00357355 
  153.79364    146.41552    121.99107   0.00378551 
  148.87023    144.61323    122.0166    0.00391767 
  141.63963    143.44852    122.04214   0.00410522 
  138.89996    142.73326    122.0677    0.00414579 
  141.49474    142.37356    122.09326   0.00407831 
  160.22975    142.32267    122.11884   0.00362974 
  141.73208    142.55983    122.14441   0.00406539 
  147.22265    143.08312    122.16998   0.00393443 
  153.59366    143.90368    122.19558   0.00377811 
  142.03586    145.04841    122.22118   0.0040709 
  157.86778    146.56191    122.24678   0.00365227 
  163.43812    148.51342    122.27241   0.00351048 
  177.75099    151.01729    122.29803   0.00323636 
  175.04591    154.26755    122.32365   0.00328938 
  169.92237    158.62335    122.3493    0.00340791 
  188.57618    164.76207    122.37493   0.00307136 
  188.55006    173.92404    122.40059   0.00305952 
  207.12118    188.24118    122.42624   0.0027824 
  203.53817    210.97992    122.4519    0.0028344 
  201.3791     246.49788    122.47759   0.00286095 
  291.48868    299.55601    122.50327   0.00198833 
  315.85808    373.79009    122.52896   0.00182641 
  388.71787    469.62463    122.55466   0.00148417 
  457.66273    581.6094     122.58035   0.00125422 
  636.61294    695.71358    122.60607   0.00090775 
  757.7283     787.07342    122.63178   0.00075806 
  835.91081    824.91821    122.65751   0.00068805 
  865.28638    792.84245    122.68323   0.00066412 
  837.16632    704.84429    122.70896   0.00068699 
  758.93016    591.43779    122.73472   0.00076198 
  597.55875    478.40062    122.76045   0.00096822 
  481.7952     380.68596    122.78622   0.00120663 
  411.7164     304.30447    122.81198   0.00140716 
  360.51656    249.31623    122.83776   0.00160479 
  280.09656    212.25178    122.86353   0.00207118 
  234.22244    188.3723     122.88931   0.00247327 
  230.54702    173.24676    122.91511   0.00250612 
  203.8361     163.48941    122.9409    0.00282998 
  173.69622    156.88282    122.9667    0.00330028 
  164.12921    152.11423    122.99252   0.0035002 
  169.14822    148.46256    123.01833   0.00342191 
  159.69377    145.54301    123.04416   0.00362371 
  155.57701    143.14128    123.06997   0.00372031 
  130.78833    141.13138    123.09581   0.0044033 
  143.75759    139.4294     123.12165   0.00401283 
  154.50901    137.97521    123.1475    0.00373864 
  132.51157    136.72376    123.17336   0.00432696 
  138.44698    135.63898    123.19923   0.00414925 
  140.89399    134.69331    123.22508   0.00407978 
  139.56336    133.86442    123.25095   0.00413164 
  127.90502    133.13427    123.27683   0.00449054 
  123.46689    132.48828    123.30271   0.00467922 
  114.17881    131.91402    123.3286    0.00508349 
  106.76338    131.40168    123.35451   0.00541816 
  119.01637    130.94293    123.38039   0.00486256 
  112.91861    130.53083    123.4063    0.00518873 
  122.14856    130.15961    123.43221   0.00478853 
  151.66926    129.82407    123.45814   0.00380468 
  139.67248    129.49033    123.48406   0.0041415 
  119.82694    129.21434    123.50998   0.00481005 
  120.82048    128.96317    123.53592   0.00585969 
  120.56178    128.73416    123.56185   0.005884  
  118.28195    128.5249     123.58782   0.00600729 
  132.5222     128.33334    123.61375   0.00539096 
  128.27714    128.15777    123.63972   0.00556386 
  124.32547    127.9966     123.66567   0.00572515 
  125.74444    127.84851    123.69164   0.00574394 
  112.87031    127.71221    123.71762   0.00632771 
  125.60637    127.58665    123.7436    0.00571808 
  129.04283    127.47089    123.76958   0.00562048 
  120.35058    127.36409    123.79558   0.00596307 
  107.48305    127.2655     123.82156   0.00677163 
  93.21474     127.17442    123.84757   0.00764621 
  116.14547    127.09022    123.87357   0.00610504 
  102.92371    127.01239    123.89958   0.00692323 
  100.57022    126.94044    123.92561   0.00712983 
  100.82694    126.8739     123.95161   0.00708408 
  105.90576    126.81237    123.97764   0.00674666 
  124.34448    126.75548    124.00366   0.00575265 
  117.24888    126.70293    124.0297    0.00611258 
  107.00399    126.65438    124.05574   0.00664234 
  105.60093    126.60958    124.08178   0.00680569 
  127.33867    126.56825    124.10782   0.00565172 
  105.7458     126.53018    124.13388   0.0067903 
  113.34783    126.49515    124.15993   0.00629417 
  122.99182    126.46297    124.186     0.00577842 
  138.41175    126.43346    124.21207   0.00516248 
  129.13932    126.40645    124.23814   0.0055348 
  123.18049    126.38178    124.2642    0.00575188 
  99.02815     126.35933    124.29029   0.00728327 
  102.71169    126.33896    124.31638   0.00702555 
  110.48498    126.32055    124.34246   0.00647648 
  120.89196    126.30401    124.36858   0.00587332 
  112.09616    126.28917    124.39465   0.00640417 
  105.65914    126.27601    124.42077   0.00672124 
  114.96691    126.26439    124.44687   0.0061817 
  118.87455    126.28022    124.47298   0.00610157 
  112.59666    126.27159    124.49911   0.00638536 
  102.40613    126.26425    124.52521   0.0069671 
  103.43452    126.25819    124.55133   0.00689706 
  113.80335    126.25333    124.57747   0.00626696 
  118.03405    126.2496     124.60358   0.00609115 
  125.6852     126.24698    124.62974   0.0057782 
  107.5086     126.24534    124.65587   0.00668562 
  100.56215    126.24471    124.68202   0.00708931 
  128.17928    126.24501    124.70816   0.0055622 
  130.54965    126.24621    124.73431   0.0054481 
  113.11566    126.24826    124.76048   0.00631028 
  105.80628    126.2511     124.78662   0.00681934 
  116.63146    126.25475    124.8128    0.00617384 
  106.98081    126.25911    124.83894   0.00670921 
  107.43462    126.26421    124.86512   0.00670619 
  128.42799    126.26998    124.8913    0.00556053 
  113.22958    126.27639    124.91746   0.00632617 
  99.89682     126.28344    124.94365   0.00712295 
  126.30888    126.29109    124.96984   0.00568038 
  131.20523    126.29931    124.99602   0.00543189 
  115.28396    126.30809    125.02221   0.00618472 
  135.74938    126.31739    125.04839   0.00527016 
  124.4321     126.32722    125.0746    0.00576602 
  120.31685    126.33752    125.1008    0.00594837 
  117.5476     126.3483     125.127     0.00612023 
  133.22123    126.35955    125.15322   0.0053906 
  132.64857    126.37122    125.17942   0.00538724 
  125.38505    126.3833     125.20562   0.00572906 
  118.68129    126.39581    125.23184   0.00603696 
  124.67076    126.4087     125.25805   0.00578397 
  116.28268    126.42198    125.28428   0.00619649 
  146.5288     126.43563    125.31052   0.00491309 
  154.54842    126.44962    125.33674   0.00462478 
  156.27082    126.46396    125.36298   0.00460083 
  179.22461    126.50259    125.38921   0.00400748 
  176.05232    126.51764    125.41543   0.00403246 
  185.5515     126.53302    125.44167   0.00384486 
  257.15914    126.5487     125.46792   0.00280499 
  299.23972    126.56467    125.49417   0.00241287 
  419.42881    126.58091    125.52042   0.0017305 
  553.42672    126.59741    125.54666   0.00128465 
  649.15537    126.61419    125.57291   0.00109344 
  739.32553    126.63122    125.59917   0.0009648 
  823.13855    126.6485     125.62542   0.00086312 
  817.15224    126.66603    125.65169   0.00086842 
  728.34654    126.68378    125.67795   0.00097106 
  585.35238    126.70175    125.70421   0.00121434 
  449.74122    126.71994    125.73047   0.00159193 
  339.53559    126.85292    125.75675   0.0021119 
  301.91466    126.87194    125.78303   0.00236575 
  240.48521    126.89116    125.80931   0.00297286 
  219.75182    126.91056    125.83557   0.00323109 
  184.07449    126.93016    125.86184   0.00390038 
  137.99528    126.94996    125.88813   0.00515863 
  134.86624    126.96995    125.91442   0.00526439 
  153.61533    126.99008    125.94068   0.00464524 
  139.73361    127.01042    125.96698   0.00513182 
  131.87671    127.03093    125.99328   0.00546519 
  126.54521    127.05158    126.01955   0.00567961 
  136.46771    127.07242    126.04586   0.00525128 
  114.28439    127.09342    126.07216   0.00626489 
  116.78109    127.11455    126.09845   0.00610373 
  108.77053    127.13584    126.12474   0.00653823 
  111.5905     127.15728    126.15105   0.00647436 
  117.86122    127.17887    126.17735   0.00604659 
  118.37395    127.20058    126.20364   0.00599604 
  119.01991    127.22243    126.22994   0.00596065 
  143.23884    127.24444    126.25626   0.00494307 
  127.93032    127.26656    126.28256   0.00554417 
  135.33521    127.28882    126.30888   0.00534007 
  133.629      127.3112     126.33518   0.00538278 
  139.38324    127.3337     126.36149   0.00510466 
  120.89287    127.35633    126.38781   0.00588837 
  121.95635    127.37909    126.41414   0.0058677 
  137.00185    127.40195    126.44046   0.00531676 
  132.69118    127.42492    126.46677   0.00546229 
  118.76041    127.448      126.49308   0.00615136 
  106.6949     127.47119    126.5194    0.00681754 
  106.67661    127.49449    126.54572   0.00672143 
  117.99935    127.51791    126.57205   0.00604904 
  116.47186    127.54144    126.59838   0.00610733 
  107.99862    127.56505    126.6247    0.00660956 
  120.12056    127.58877    126.65103   0.00596175 
  107.43204    127.61258    126.67734   0.00663948 
  115.92853    127.63649    126.70367   0.0061963 
  119.03984    127.6605     126.73      0.00596278 
  135.17749    127.68461    126.75634   0.00528371 
  132.47335    127.70882    126.78267   0.00546584 
  113.30845    127.73309    126.80899   0.00638004 
  136.95928    127.75747    126.83532   0.00530838 
  123.82736    127.78194    126.86166   0.00580453 
  119.20785    127.8065     126.888     0.00598642 
  106.37119    127.83113    126.91432   0.00675505 
  113.37501    127.85587    126.94067   0.00629138 
  130.87804    127.88066    126.96699   0.00541792 
  135.26045    127.90556    126.99333   0.00521002 
  125.02537    127.93053    127.01966   0.00571555 
  126.33829    127.95557    127.04599   0.00570861 
  107.75194    127.98072    127.07234   0.00668059 
  102.12446    128.00593    127.09867   0.00706405 
  125.04222    128.03124    127.12503   0.00578821 
  138.75013    128.05658    127.15134   0.00522134 
  125.96191    128.08204    127.1777    0.0057446 
  127.90071    128.10756    127.20404   0.00563537 
  120.66319    128.13315    127.23037   0.00590773 
  100.32873    128.15881    127.25671   0.00713844 
  114.83213    128.18455    127.28305   0.00619893 
  125.87839    128.21037    127.30939   0.00569115 
  119.86147    128.23625    127.33572   0.00595834 
  114.24657    128.2622     127.36206   0.00618545 
  119.00286    128.28824    127.38841   0.00597506 
  119.95299    128.31432    127.41474   0.00595249 
  114.41155    128.34049    127.44108   0.0062817 
  110.23623    128.36674    127.46743   0.00648786 
  114.06553    128.39303    127.49376   0.00627024 
  103.31114    128.41942    127.52011   0.00695193 
  112.88247    128.44584    127.54643   0.00630351 
  117.68539    128.47236    127.57278   0.00608739 
  127.90466    128.49893    127.59912   0.00559762 
  106.23431    128.52557    127.62545   0.0068049 
  102.45265    128.55227    127.65178   0.00703503 
  115.32541    128.57904    127.67812   0.00620585 
  132.09745    128.6059     127.70448   0.00537482 
  125.00103    128.63278    127.73079   0.00570795 
  108.43599    128.65974    127.75712   0.00658633 
  107.90298    128.68679    127.78348   0.00658161 
  114.67805    128.71387    127.80979   0.00621596 
  112.8761     128.74103    127.83612   0.00634019 
  110.73545    128.76827    127.86247   0.0064456 
  116.29896    128.79554    127.88879   0.00619463 
  97.85447     128.82291    127.91513   0.00731696 
  111.47589    128.85032    127.94145   0.00651067 
  125.08096    128.87781    127.96779   0.00580237 
  104.74299    128.90535    127.99412   0.00695731 
  92.88983     128.9332     128.02043   0.0077829 
  130.34709    128.96089    128.04677   0.00552926 
  117.25039    128.98861    128.07309   0.00602494 
  112.77593    129.01642    128.09943   0.0062714 
  123.43087    129.04428    128.12574   0.00580964 
  133.91084    129.0722     128.15206   0.00541101 
  155.31831    129.10021    128.1784    0.00465015 
  141.84674    129.12825    128.20471   0.00500273 
  132.55704    129.15636    128.23102   0.00536015 
  125.36421    129.18455    128.25734   0.00564339 
  127.49386    129.21277    128.28364   0.0055818 
  128.21768    129.2411     128.30998   0.00555647 
  143.7216     129.26947    128.33628   0.00492383 
  133.5982     129.29792    128.3626    0.00532112 
  119.2841     129.32642    128.38891   0.00602718 
  129.10998    129.35498    128.41521   0.00552174 
  137.00839    129.38361    128.44152   0.00517066 
  131.55089    129.41231    128.46782   0.00539162 
  109.08479    129.44108    128.49413   0.00667042 
  107.53539    129.46991    128.52043   0.00680373 
  120.24356    129.49883    128.54675   0.00608615 
  130.75157    129.52777    128.57303   0.00550753 
  113.54325    129.55681    128.59932   0.00622502 
  131.68606    129.58591    128.62563   0.00539997 
  114.8886     129.6151     128.65194   0.00629964 
  111.66468    129.64434    128.67823   0.00641473 
  104.91243    129.67363    128.7045    0.00677177 
  100.47484    129.70301    128.7308    0.00709651 
  109.62297    129.7794     128.75708   0.00648619 
  119.29727    129.80909    128.78338   0.00598896 
  127.89889    129.83883    128.80965   0.00562775 
  140.44308    129.86864    128.83593   0.00510972 
  119.75923    129.89855    128.86221   0.00595706 
  119.42924    129.92851    128.88849   0.00592588 
  119.59842    129.95855    128.91476   0.00592416 
  130.04818    129.98866    128.94102   0.00541606 
  110.98068    130.01888    128.96731   0.00640852 
  105.2719     130.04913    128.99356   0.00683331 
  120.52672    130.07948    129.01983   0.00599381 
  127.70798    130.10991    129.0461    0.00562751 
  116.43403    130.14042    129.07236   0.00611831 
  116.62275    130.171      129.09862   0.00610823 
  106.51048    130.20166    129.12487   0.00670119 
  112.89076    130.2324     129.15111   0.00638174 
  118.07449    130.28186    129.17737   0.00610923 
  115.56322    130.31285    129.20363   0.0061145 
  134.9909     130.34391    129.22987   0.0052099 
  116.23336    130.37505    129.25611   0.00611101 
  114.93677    130.40629    129.28236   0.00620184 
  125.92318    130.43761    129.30859   0.00569649 
  114.52671    130.46902    129.33483   0.00624157 
  96.79774     130.50051    129.36105   0.00738096 
  103.42       130.53211    129.38729   0.0069    
  108.99969    130.56378    129.41351   0.00651374 
  115.53232    130.59556    129.43974   0.00625955 
  124.50305    130.62743    129.46596   0.00580277 
  121.84085    130.6594     129.49217   0.00585756 
  111.13771    130.69146    129.51838   0.0065049 
  101.73965    130.72361    129.54458   0.00709974 
  120.14871    130.75589    129.57081   0.00601053 
  137.0514     130.78825    129.59701   0.00524731 
  113.70547    130.82072    129.62322   0.00635204 
  113.70371    130.85328    129.64941   0.00629301 
  110.51546    130.88596    129.67561   0.00649655 
  139.6714     130.91874    129.70179   0.00509331 
  129.32633    130.95164    129.72798   0.00549064 
  116.28576    130.98464    129.75417   0.00624276 
  123.20797    131.01776    129.78035   0.00584995 
  120.15064    131.051      129.80653   0.00594063 
  101.73174    131.08435    129.8327    0.00714834 
  105.09052    131.11781    129.85887   0.00683315 
  106.40518    131.1514     129.88504   0.00673221 
  101.21753    131.18513    129.91122   0.00709729 
  114.73025    131.21895    129.93736   0.00622902 
  109.84752    131.25292    129.96352   0.00637202 
  94.72516     131.287      129.98966   0.0075365 
  101.93832    131.32121    130.0158    0.007012  
  130.62566    131.35558    130.04196   0.00550448 
  121.54838    131.39009    130.06812   0.00595225 
  111.30737    131.42472    130.09425   0.00639729 
  104.4935     131.45948    130.12038   0.00684284 
  101.32912    131.49441    130.14652   0.00705146 
  116.08421    131.52945    130.17263   0.00614249 
  130.06375    131.56468    130.19877   0.00554992 
  109.44785    131.60004    130.22488   0.00667642 
  120.38367    131.63555    130.25099   0.00599613 
  128.26175    131.67124    130.27711   0.00554668 
  120.0133     131.70706    130.3032    0.0060021 
  114.69114    131.74306    130.32931   0.00625981 
  124.1955     131.77925    130.35542   0.00577981 
  120.05523    131.81556    130.38149   0.00594849 
  111.02646    131.85208    130.40759   0.00642332 
  126.33724    131.88877    130.43368   0.00568106 
  110.35194    131.92563    130.45975   0.00644882 
  119.90653    131.96271    130.48584   0.00599799 
  95.60046     131.99995    130.51192   0.00745654 
  94.42818     132.03736    130.53795   0.00762555 
  110.68859    132.07503    130.56405   0.00652144 
  114.10747    132.11286    130.59011   0.00629295 
  126.00322    132.15089    130.61616   0.00570855 
  122.72513    132.18914    130.6422    0.00581634 
  125.66774    132.22761    130.66825   0.00568677 
  110.75368    132.2663     130.6943    0.00640061 
  109.86252    132.3052     130.72032   0.00644721 
  126.95748    132.34437    130.74638   0.00565522 
  106.27854    132.38371    130.77237   0.00676806 
  122.13352    132.42334    130.79842   0.00587073 
  116.04626    132.46319    130.82442   0.00615338 
  129.5925     132.50329    130.85042   0.00554347 
  125.74936    132.54369    130.87646   0.00576285 
  98.02402     132.58431    130.90245   0.00744727 
  103.80091    132.62521    130.92844   0.00691097 
  128.88979    132.66639    130.95444   0.00559923 
  106.68802    132.70784    130.98041   0.00679308 
  122.04733    132.74961    131.00641   0.00586774 
  136.9766     132.79166    131.03239   0.00524026 
  130.14678    132.83401    131.05836   0.00550368 
  114.6692     132.87666    131.08431   0.00625328 
  110.74356    132.91964    131.11027   0.00652914 
  120.3446     132.96295    131.13622   0.00596507 
  118.65221    133.00662    131.16219   0.00606612 
  115.77663    133.05062    131.18815   0.00618115 
  101.25147    133.09497    131.21408   0.00706418 
  111.50814    133.13966    131.24      0.00641967 
  109.42521    133.18476    131.26594   0.00652008 
  132.7482     133.23023    131.29186   0.00540193 
  132.63561    133.27611    131.3178    0.0054711 
  113.48058    133.32236    131.34369   0.00638432 
  117.43223    133.36905    131.3696    0.00616195 
  143.47157    133.41616    131.3955    0.00502357 
  126.27592    133.46371    131.42139   0.00564411 
  132.63413    133.51174    131.44731   0.00539224 
  115.31653    133.5602     131.47319   0.00625758 
  126.04172    133.60912    131.49904   0.00565064 
  114.84548    133.65858    131.52494   0.00620845 
  128.26433    133.70851    131.55079   0.00555601 
  119.73919    133.75897    131.57665   0.0059565 
  134.80096    133.80997    131.6025    0.00525569 
  129.86452    133.86154    131.62836   0.0055122 
  118.0777     133.91367    131.65422   0.00615001 
  119.78741    133.96636    131.68003   0.0060185 
  124.8184     134.01968    131.70588   0.00566232 
  108.41239    134.07362    131.7317    0.00649757 
  121.72415    134.1282     131.75752   0.00583555 
  123.85175    134.18344    131.78333   0.00574013 
  129.86205    134.23937    131.80914   0.00550774 
  129.74214    134.29601    131.83494   0.00549303 
  134.19641    134.35338    131.86076   0.00532597 
  133.31526    134.41149    131.88654   0.00537562 
  133.93739    134.47037    131.91231   0.00536958 
  119.23511    134.53006    131.93808   0.00598366 
  109.52916    134.59059    131.96386   0.00643828 
  106.64475    134.65197    131.98962   0.00667403 
  144.77845    134.71424    132.01537   0.00494254 
  117.7473     134.77744    132.04113   0.00614538 
  122.8532     134.84157    132.06687   0.00592034 
  134.27437    134.90669    132.0926    0.0053295 
  114.54558    134.97284    132.11834   0.00632931 
  110.41204    135.04003    132.14405   0.00641018 
  119.875      135.10832    132.16977   0.00590377 
  118.80284    135.17775    132.19548   0.00603602 
  124.81682    135.24835    132.22119   0.00576008 
  134.48827    135.32018    132.2469    0.0052939 
  119.05659    135.39325    132.27258   0.00603775 
  119.76424    135.46766    132.29828   0.00598162 
  120.51728    135.54343    132.32396   0.00599587 
  125.9421     135.62058    132.34962   0.00569309 
  100.37189    135.69923    132.37528   0.00709419 
  112.80701    135.77942    132.40094   0.00633134 
  128.71606    135.86121    132.4266    0.00553035 
  109.70005    135.94463    132.45223   0.00640866 
  114.97991    136.02978    132.47788   0.00620013 
  135.56582    136.11673    132.5035    0.00528257 
  119.33519    136.20554    132.52912   0.00596169 
  115.25334    136.29633    132.55474   0.0061545 
  139.47254    136.38913    132.58034   0.00508327 
  119.41201    136.48404    132.60594   0.00592756 
  134.39529    136.58118    132.63153   0.00523584 
  142.32324    136.68063    132.65711   0.0049501 
  128.31368    136.78252    132.6827    0.00555716 
  128.87517    136.88692    132.70827   0.00547674 
  135.5414     136.99394    132.73384   0.00523499 
  112.02848    137.10372    132.75937   0.00638961 
  124.60852    137.21644    132.78493   0.00569739 
  149.89675    137.33217    132.81047   0.00472104 
  134.81332    137.45107    132.83599   0.00529222 
  110.66224    137.57331    132.86154   0.00651301 
  129.49945    137.69902    132.88703   0.00559191 
  144.38752    137.82845    132.91255   0.00499066 
  141.08846    137.96173    132.93806   0.0050378 
  134.28465    138.09907    132.96356   0.00530417 
  122.01092    138.24063    132.98904   0.0058661 
  115.75245    138.38673    133.01452   0.0061532 
  127.13232    138.53755    133.03998   0.00563906 
  132.87889    138.69337    133.06545   0.00537013 
  124.44276    138.85447    133.09091   0.00575468 
  141.02832    139.02109    133.11636   0.00508006 
  142.4221     139.19361    133.14181   0.00501841 
  128.40194    139.37234    133.16723   0.00554454 
  147.4581     139.55765    133.19266   0.00486903 
  170.56311    139.7548     133.21808   0.00418791 
  154.69706    139.95446    133.24347   0.00460612 
  168.30236    140.16191    133.26887   0.00425075 
  169.83434    140.37775    133.29428   0.00419885 
  159.38256    140.6024     133.31965   0.00447828 
  165.17423    140.83647    133.34502   0.00430924 
  166.31622    141.08056    133.37038   0.00426124 
  177.59261    141.33527    133.39575   0.00401411 
  175.82942    141.60145    133.4211    0.00409969 
  160.57078    141.87979    133.44642   0.00446148 
  167.2795     142.1712     133.47178   0.00429352 
  147.70144    142.47653    133.4971    0.00486264 
  123.74403    142.79676    133.52243   0.00581116 
  144.30907    143.13312    133.54772   0.00498007 
  141.18258    143.48674    133.57302   0.00507894 
  127.9477     143.85896    133.59831   0.00557645 
  129.62182    144.2511     133.6236    0.00551126 
  126.68697    144.66496    133.64886   0.0056086 
  135.71075    145.1022     133.67411   0.00529704 
  135.68565    145.56478    133.6994    0.00530582 
  130.18886    146.05477    133.72463   0.00550117 
  132.19108    146.57446    133.74988   0.005443  
  134.87678    147.12672    133.7751    0.00532611 
  141.12688    147.71438    133.80033   0.00505622 
  150.05105    148.34066    133.82554   0.00477673 
  123.63973    149.00926    133.85075   0.00571561 
  105.02007    149.72424    133.87595   0.00695565 
  118.85366    150.48998    133.90112   0.00607123 
  129.0696     151.31212    133.9263    0.00551948 
  122.599      152.1963     133.95147   0.00582678 
  120.08544    153.14914    133.97661   0.00593753 
  151.37952    154.17826    134.00178   0.00470755 
  134.33569    155.29189    134.02691   0.00534099 
  133.74563    156.50059    134.05204   0.00534372 
  140.77339    157.81543    134.07718   0.00508096 
  140.14232    159.24948    134.1023    0.00509241 
  121.66055    160.8179     134.12739   0.00585692 
  134.18257    162.53793    134.15247   0.00539992 
  133.17748    164.43123    134.17756   0.00542345 
  135.08575    166.52165    134.20265   0.00528912 
  147.21205    168.83788    134.22771   0.00486066 
  139.61315    171.41408    134.25278   0.00510602 
  145.1834     174.29021    134.27781   0.00493452 
  173.13963    177.51711    134.30286   0.00414766 
  169.41728    181.1536     134.32789   0.00423992 
  171.62213    185.27284    134.35289   0.0041584 
  180.72047    189.96572    134.37791   0.00394068 
  160.49004    195.34617    134.40289   0.00455412 
  176.72997    201.56814    134.42789   0.00410315 
  179.31438    208.83407    134.45289   0.00399477 
  181.82589    217.42895    134.47785   0.00389555 
  190.41058    227.75993    134.50281   0.0037203 
  188.09614    240.41181    134.52775   0.00377421 
  209.47576    256.24131    134.5527    0.00342804 
  247.44686    276.48998    134.57765   0.00289375 
  274.03362    303.04484    134.60255   0.00259152 
  299.44059    338.91161    134.62747   0.00237296 
  365.77912    389.01996    134.65236   0.00194844 
  414.66093    461.33137    134.67726   0.00171494 
  527.43551    567.63952    134.70214   0.00134896 
  661.23899    723.59792    134.727     0.00107704 
  839.14421    947.35249    134.75188   0.00084651 
  1049.33999   1255.57794   134.77674   0.00067444 
  1420.09507   1655.44411   134.80158   0.00050049 
  2044.93686   2132.14206   134.82641   0.0003475 
  2819.23954   2636.42678   134.85122   0.00025201 
  3561.82346   3072.50351   134.87603   0.00019923 
  4136.00858   3307.14349   134.90084   0.00017162 
  4088.2171    3242.42185   134.92563   0.00017475 
  3598.56349   2904.82064   134.9504    0.00019904 
  2802.96192   2418.55395   134.97516   0.00025712 
  1878.88051   1906.7401    134.99992   0.00038524 
  1309.07648   1446.96992   135.02467   0.00055316 
  926.50503    1074.87864   135.04941   0.0007825 
  689.72292    797.68282    135.07416   0.00103959 
  583.27893    604.62015    135.09886   0.00123606 
  428.58473    476.70193    135.12356   0.0016874 
  351.52899    394.16074    135.14826   0.00204228 
  332.03933    340.65847    135.17293   0.00214761 
  304.94171    304.76709    135.19763   0.00234891 
  260.63783    279.31952    135.22228   0.00275411 
  243.93114    260.19504    135.24693   0.00294775 
  216.16897    245.13416    135.27158   0.00331002 
  244.07104    232.88037    135.29621   0.00292114 
  220.66782    222.71206    135.32084   0.00323689 
  186.1372     214.16666    135.34543   0.00384613 
  170.91389    206.92316    135.37006   0.00416688 
  172.35048    200.74625    135.39462   0.00416172 
  173.3051     195.45085    135.41921   0.00416811 
  168.90615    190.8978     135.4438    0.00423566 
  165.52419    186.97617    135.46833   0.0043203 
  154.94386    183.59886    135.49288   0.00462102 
  168.04015    180.69902    135.5174    0.00425544 
  160.97619    178.22261    135.54195   0.00444519 
  175.73028    176.13252    135.56642   0.00407275 
  157.62598    174.40404    135.59094   0.00458618 
  178.91176    173.02657    135.61545   0.00403448 
  181.03347    172.01035    135.63991   0.0039228 
  142.68362    171.39528    135.66438   0.00502378 
  153.05303    171.28038    135.68884   0.00469904 
  149.84844    171.86593    135.71328   0.00476399 
  143.21078    173.5187     135.73771   0.0050031 
  179.33931    176.84903    135.76214   0.00400202 
  177.25394    182.7457     135.78654   0.00403327 
  173.72016    192.32547    135.81093   0.00410379 
  170.11997    206.71221    135.83532   0.00419271 
  217.33364    226.62716    135.85969   0.00327277 
  225.54478    251.87636    135.88406   0.00317252 
  246.70989    280.68563    135.90843   0.0029251 
  267.82905    308.99354    135.93275   0.00268656 
  319.83345    330.00189    135.9571    0.00224232 
  305.5903     336.09389    135.98141   0.00234813 
  300.12413    324.37998    136.00571   0.00239816 
  282.24946    299.55833    136.02999   0.00255213 
  240.92661    269.45149    136.05429   0.00296933 
  206.57527    240.15998    136.07856   0.00348826 
  192.23926    215.06329    136.10282   0.00371196 
  173.80013    195.42644    136.12705   0.00414497 
  184.64792    181.15047    136.1513    0.00386646 
  161.28121    171.34421    136.17551   0.00445278 
  143.92159    164.84288    136.19971   0.00494074 
  147.47022    160.56521    136.22393   0.00481588 
  136.05741    157.67926    136.24811   0.00523753 
  139.79392    155.63272    136.27228   0.00513955 
  159.06714    154.09175    136.29646   0.00451766 
  150.07391    152.86825    136.32059   0.00477359 
  143.43713    151.85923    136.34473   0.00503144 
  130.05853    151.00563    136.36887   0.00548704 
  154.50371    150.2722     136.39297   0.00462905 
  138.70863    149.63519    136.41709   0.00517751 
  136.6958     149.07735    136.44116   0.00526592 
  141.45339    148.58577    136.46524   0.00506263 
  142.89744    148.1498     136.48931   0.00497941 
  147.66453    147.76139    136.51336   0.00481305 
  139.8079     147.4139     136.53742   0.00512931 
  132.07074    147.10183    136.56143   0.00542309 
  135.77164    146.82081    136.58545   0.00522051 
  130.3963     146.567      136.60944   0.005502  
  144.29382    146.33727    136.63343   0.0050072 
  150.39588    146.12901    136.65742   0.00473931 
  134.64984    145.93999    136.68138   0.00530492 
  154.33497    145.76831    136.70531   0.00461339 
  154.17617    145.61236    136.72928   0.00465706 
  135.55408    145.47064    136.75323   0.00532235 
  132.57302    145.3419     136.77711   0.00531451 
  148.97685    145.22516    136.80101   0.0047386 
  129.76076    145.1195     136.8249    0.00551969 
  124.16688    145.02399    136.8488    0.00576867 
  128.5297     144.93793    136.87264   0.00559631 
  115.9434     144.86071    136.8965    0.00629693 
  126.05624    144.79176    136.92035   0.00569491 
  144.67983    144.7306     136.94417   0.00496827 
  136.54157    144.63803    136.96797   0.00526135 
  145.64005    144.59114    136.99177   0.00494242 
  146.91196    144.55078    137.01556   0.00492396 
  128.71249    144.51665    137.03933   0.00558631 
  141.10296    144.4885     137.0631    0.00508068 
  122.20823    144.46596    137.08684   0.0058306 
  131.45309    144.44887    137.11057   0.005407  
  118.96018    144.43702    137.1343    0.00605842 
  122.8818     144.43022    137.15799   0.00581726 
  140.20965    144.42836    137.1817    0.00509859 
  140.98717    144.43121    137.20537   0.00509167 
  165.55885    144.4387     137.22906   0.00433397 
  149.67827    144.45066    137.25269   0.00477337 
  150.81773    144.46708    137.27634   0.00468928 
  149.86741    144.48784    137.29997   0.00472872 
  147.0238     144.51285    137.32359   0.00486326 
  152.35344    144.54208    137.34719   0.00472145 
  163.52424    144.57544    137.37078   0.00437088 
  123.37397    144.61295    137.39434   0.00584124 
  132.87636    144.6546     137.41791   0.00542522 
  146.30353    144.70033    137.44146   0.00488356 
  138.46669    144.75017    137.465     0.00513225 
  169.96495    144.80408    137.48852   0.00420785 
  158.21613    144.86214    137.51202   0.00453588 
  141.09378    144.92436    137.53551   0.00504153 
  138.82237    144.99077    137.55898   0.00511169 
  123.81032    145.06144    137.58245   0.00577865 
  145.2349     145.13638    137.6059    0.00493429 
  146.3166     145.21573    137.62933   0.00488056 
  138.68606    145.29956    137.65276   0.0051888 
  119.14163    145.38794    137.67618   0.00598944 
  135.57353    145.48097    137.69958   0.00522839 
  121.52967    145.57876    137.72296   0.0058995 
  134.58612    145.68147    137.74632   0.00535143 
  147.38308    145.78927    137.76968   0.00488505 
  140.94582    145.90226    137.79303   0.00505593 
  137.32675    146.02063    137.81633   0.00521542 
  138.01726    146.14458    137.83967   0.00528901 
  155.98116    146.27433    137.86296   0.00470815 
  149.26034    146.41012    137.88625   0.00481875 
  149.28952    146.55217    137.90953   0.00476636 
  130.24766    146.70073    137.93276   0.00549972 
  126.07939    146.85611    137.95602   0.00570615 
  140.43573    147.01866    137.97924   0.00510757 
  150.61004    147.18873    138.00246   0.00479375 
  149.01327    147.36665    138.02564   0.00480068 
  153.43552    147.55288    138.04884   0.00464079 
  152.21288    147.7478     138.07202   0.004736  
  142.88756    147.95198    138.09516   0.00499497 
  144.03032    148.16592    138.11828   0.0049266 
  140.65402    148.39023    138.14143   0.00511799 
  142.86572    148.62551    138.16453   0.00505804 
  131.95879    148.87242    138.18765   0.00543445 
  155.9782     149.13183    138.21072   0.00461434 
  154.95878    149.40457    138.2338    0.00458712 
  149.85973    149.69151    138.25686   0.00472746 
  151.83963    149.99372    138.2799    0.00467345 
  154.52382    150.31223    138.30295   0.00466396 
  155.08987    150.64841    138.32592   0.00464037 
  138.43316    151.00367    138.34893   0.00520685 
  133.41006    151.3795     138.37192   0.00535671 
  147.03669    151.77761    138.39488   0.00483381 
  130.77316    152.19986    138.41784   0.00550939 
  140.13744    152.64858    138.44075   0.00509619 
  128.35814    153.12618    138.4637    0.00558481 
  113.34331    153.63533    138.4866    0.006299  
  124.4865     154.17917    138.50949   0.00575659 
  145.45455    154.76108    138.53238   0.00492804 
  152.4648     155.38536    138.55524   0.00467808 
  143.16522    156.05649    138.57808   0.00496856 
  145.42384    156.77973    138.6009    0.00493161 
  148.90343    157.56124    138.62372   0.00480615 
  131.60207    158.40782    138.64653   0.00543648 
  124.02833    159.32816    138.66931   0.00571572 
  136.71194    160.33172    138.69209   0.0051912 
  144.83048    161.42982    138.71485   0.00496909 
  146.2139     162.63595    138.7376    0.00491875 
  152.71065    163.96566    138.76032   0.00468939 
  151.63228    165.43895    138.78304   0.00470558 
  158.06414    167.07859    138.80573   0.00450721 
  163.62457    168.91273    138.82841   0.00436505 
  176.15901    170.97597    138.85108   0.00406167 
  164.77355    173.31024    138.87373   0.00435007 
  161.48587    175.97026    138.89637   0.0044425 
  150.90344    179.02302    138.919     0.00478754 
  165.89608    182.55608    138.94159   0.0043061 
  162.00962    186.68761    138.96421   0.00445409 
  182.50066    191.58533    138.98676   0.00395456 
  175.55491    197.51731    139.00932   0.00405288 
  187.14373    204.93477    139.03187   0.00382556 
  200.80018    214.65203    139.05439   0.00356255 
  212.00952    228.13756    139.0769    0.00336358 
  242.44283    247.91325    139.09941   0.00295797 
  293.24181    277.99854    139.12189   0.00245275 
  310.45122    324.0462     139.14435   0.00231413 
  296.51094    392.89166    139.16679   0.00239657 
  424.81091    491.0796     139.18923   0.00167832 
  546.11173    622.29712    139.21165   0.00130221 
  630.17855    784.27926    139.23406   0.00113056 
  824.59601    964.91862    139.25644   0.00086649 
  1050.16597   1137.31702   139.2788    0.00067495 
  1181.77436   1258.93336   139.30116   0.00060221 
  1254.81451   1285.68107   139.32348   0.00057008 
  1152.13032   1206.32088   139.34581   0.00062323 
  1007.30768   1053.70063   139.36812   0.00071377 
  794.23702    874.63783    139.39042   0.00090383 
  632.3699     703.66468    139.4127    0.0011335 
  609.16066    559.24872    139.43495   0.00117453 
  543.67004    447.79393    139.4572    0.00130819 
  454.12138    368.0538     139.47942   0.00157374 
  435.04448    314.45406    139.50164   0.00164566 
  440.20277    280.06358    139.52383   0.00162426 
  367.9201     258.58231    139.546     0.00194654 
  335.25352    245.2282     139.56818   0.00213218 
  312.64733    236.85569    139.5903    0.00227494 
  292.33215    231.58298    139.61244   0.0024343 
  300.47764    228.3641     139.63456   0.00237619 
  273.49805    226.65709    139.65666   0.00261911 
  253.33506    226.16827    139.67874   0.00281885 
  239.80187    226.75341    139.7008    0.00298338 
  240.57208    228.34826    139.72285   0.00298874 
  255.59936    230.94726    139.74489   0.00280849 
  252.37273    234.59241    139.76692   0.00284085 
  260.97758    239.38287    139.78888   0.00273436 
  268.60692    245.49743    139.81088   0.00264765 
  266.39943    253.24819    139.83285   0.00265978 
  253.22917    263.2016     139.85479   0.00284003 
  270.1962     276.37378    139.87675   0.00265841 
  295.81563    294.56184    139.89865   0.00240694 
  326.82162    320.73523    139.92055   0.00218729 
  345.35029    359.34725    139.94242   0.00206658 
  400.69989    416.31809    139.96431   0.00178575 
  444.48038    498.1642     139.98615   0.00160739 
  506.38935    610.257      140.00796   0.00141362 
  607.68767    754.15588    140.0298    0.00117569 
  764.31916    924.37858    140.0516    0.00093546 
  944.74779    1104.83953   140.07337   0.00075585 
  1122.35536   1264.71478   140.09514   0.00063648 
  1258.65536   1361.89468   140.11689   0.00056743 
  1268.996     1366.69758   140.13863   0.00056423 
  1204.43614   1290.71544   140.16034   0.00059504 
  1012.75083   1178.36018   140.18204   0.00070874 
  887.9607     1076.94994   140.20373   0.00080712 
  910.21835    1024.36794   140.2254    0.00078206 
  996.77072    1052.00145   140.24704   0.0007136 
  1123.56261   1189.00945   140.26866   0.00063279 
  1383.38373   1462.42182   140.29028   0.00051382 
  1726.89471   1892.25765   140.31188   0.00041114 
  2195.55385   2482.20977   140.33346   0.00032376 
  2932.93109   3205.26539   140.35503   0.00024292 
  3921.1382    3987.10174   140.37656   0.0001813 
  4855.51701   4686.467     140.3981    0.00014661 
  5658.63814   5100.8151    140.41961   0.0001259 
  5775.09141   5063.66185   140.4411    0.00012358 
  5056.99826   4588.39179   140.46256   0.00014162 
  4030.15947   3854.63829   140.48402   0.0001784 
  3069.1982    3058.16574   140.50547   0.00023424 
  2215.59028   2328.09441   140.52689   0.00032506 
  1672.27595   1726.84853   140.54831   0.00042926 
  1325.78976   1271.16872   140.56968   0.00054214 
  1058.04762   948.32599    140.59106   0.0006796 
  907.36462    730.98631    140.61242   0.00078894 
  814.74652    588.915      140.63375   0.00087836 
  673.24788    496.07758    140.65509   0.00106153 
  645.91457    433.6444     140.67636   0.00110324 
  583.18286    389.45145    140.69767   0.00122936 
  583.12723    356.32827    140.71892   0.00123325 
  574.00804    330.27418    140.74018   0.00125169 
  621.29182    309.05075    140.7614    0.00115116 
  710.74931    291.37832    140.78262   0.00100152 
  798.75272    276.44711    140.80382   0.00088951 
  819.28005    263.70054    140.825     0.00087006 
  811.32928    252.733      140.84615   0.00088212 
  880.42175    243.2246     140.86731   0.00081367 
  848.02396    234.93239    140.88842   0.00084135 
  790.06938    227.65994    140.90954   0.00090443 
  688.39061    221.24851    140.93062   0.00103664 
  607.61931    215.57091    140.9517    0.00117673 
  481.22807    210.51804    140.97275   0.00148903 
  416.74088    206.00437    140.99378   0.00171539 
  377.82698    201.95742    141.01482   0.00189458 
  344.46134    198.31628    141.03581   0.00207177 
  289.86791    195.0308     141.05678   0.00248603 
  265.90882    192.05584    141.07774   0.00269725 
  252.68553    189.35558    141.0987    0.0028461 
  239.1405     186.89863    141.11962   0.00299273 
  225.98235    184.65788    141.14053   0.0031734 
  232.7337     182.61069    141.16144   0.00309295 
  212.50558    180.73565    141.18231   0.00336565 
  218.26217    179.01585    141.20315   0.00327197 
  218.63533    177.43612    141.22399   0.0032556 
  201.27158    175.983      141.24484   0.00357964 
  196.77332    174.64513    141.26561   0.00364949 
  174.25506    173.41147    141.28641   0.00413884 
  187.39469    172.27323    141.30716   0.00383309 
  183.08028    171.22249    141.3279    0.00388205 
  208.69411    170.25207    141.34866   0.00345916 
  189.99506    169.35586    141.36935   0.00380779 
  186.0665     168.52774    141.39004   0.0038497 
  206.88129    167.76294    141.41071   0.00346346 
  199.2718     167.05713    141.43138   0.00355735 
  183.63841    166.40621    141.452     0.00386905 
  193.49104    165.80693    141.47262   0.00368121 
  182.68238    165.25573    141.49322   0.00392748 
  171.38506    164.74997    141.5138    0.00417573 
  165.25799    164.28731    141.53437   0.00434904 
  170.64941    163.86544    141.55489   0.00418895 
  182.55764    163.48269    141.57543   0.00388476 
  157.63816    163.13703    141.59594   0.00459583 
  176.43322    162.82715    141.61642   0.00407361 
  158.90541    162.55194    141.6369    0.00452033 
  156.5079     162.31028    141.65734   0.00460656 
  170.66025    162.10151    141.67778   0.00420678 
  198.53273    161.92473    141.69819   0.00359509 
  184.03456    161.77959    141.71859   0.00386735 
  181.52054    161.66592    141.73896   0.00389867 
  183.574      161.58361    141.75932   0.00386142 
  177.10164    161.53287    141.77965   0.00401389 
  180.77274    161.51388    141.79997   0.00393287 
  166.52551    161.52719    141.82028   0.00424333 
  155.8702     161.57375    141.84055   0.0045614 
  146.63777    161.65455    141.86081   0.00487102 
  154.69798    161.77104    141.88106   0.00464333 
  160.30758    161.92477    141.90128   0.00452087 
  184.01149    162.11782    141.92147   0.00389498 
  188.29518    162.35311    141.94165   0.00378707 
  177.73346    162.63389    141.96183   0.00403178 
  162.76952    162.96479    141.98198   0.00440808 
  172.82482    163.35219    142.00212   0.00414311 
  167.20003    163.80599    142.02222   0.0043114 
  156.02962    164.34274    142.04231   0.0046081 
  177.55413    164.98834    142.06239   0.00406086 
  169.19278    165.78307    142.08243   0.00427887 
  169.12285    166.7835     142.10246   0.00425086 
  191.35704    168.05946    142.12247   0.00373282 
  172.11897    169.68376    142.14249   0.00414043 
  168.40957    171.70792    142.16246   0.00425064 
  163.22437    174.13404    142.18241   0.00438003 
  163.58305    176.87922    142.20236   0.00437011 
  174.23109    179.73258    142.22225   0.00409709 
  174.62017    182.32765    142.24215   0.00409797 
  186.07849    184.22861    142.26203   0.00387542 
  186.70642    185.24358    142.28189   0.00383135 
  189.41946    185.63037    142.30174   0.00371874 
  167.40609    185.8718     142.32155   0.00428826 
  187.76724    186.3762     142.34137   0.00383051 
  199.89313    187.39842    142.36114   0.00359129 
  196.40424    189.07618    142.38089   0.00363949 
  208.02261    191.47392    142.40066   0.00345407 
  200.40546    194.62029    142.42034   0.00357345 
  198.67735    198.546      142.44006   0.00361892 
  181.60897    203.30605    142.45975   0.00393448 
  225.80776    209.0042     142.47941   0.00316863 
  214.66892    215.81258    142.49907   0.00331211 
  227.76161    224.00149    142.51868   0.00312297 
  262.51616    234.01864    142.53828   0.00272307 
  276.95724    246.62225    142.55788   0.00257783 
  288.52776    263.17413    142.57742   0.00246391 
  324.65889    286.12013    142.59698   0.00219307 
  418.62012    319.66044    142.6165    0.00171486 
  465.06261    370.5194     142.63601   0.00153242 
  519.02117    448.24751    142.65549   0.00136788 
  564.38556    564.59809    142.67496   0.0012554 
  689.47654    731.2208     142.69441   0.00102851 
  871.62144    955.4762     142.71382   0.00081405 
  1053.07855   1235.25924   142.73324   0.0006747 
  1362.63956   1552.13955   142.75261   0.00052071 
  1594.9805    1863.8175    142.77199   0.00044466 
  1872.1306    2099.08193   142.79135   0.00038039 
  2135.92796   2177.26399   142.81065   0.00033411 
  2179.94808   2065.94502   142.82996   0.00032745 
  2003.87331   1812.76819   142.84924   0.00035915 
  1571.85042   1500.48953   142.86853   0.00046026 
  1149.55984   1194.9722    142.88774   0.00062801 
  877.56139    933.52702    142.90698   0.00082586 
  685.03003    731.4279     142.92619   0.00105351 
  578.82328    590.22453    142.94537   0.00124777 
  492.67687    503.89749    142.96455   0.00145484 
  465.56389    464.32809    142.98368   0.00153543 
  431.52257    464.78133    143.00281   0.00165734 
  418.55701    500.82219    143.02191   0.00171301 
  460.71849    569.22541    143.04099   0.00155629 
  513.60883    665.13677    143.06006   0.00139038 
  617.25299    778.85126    143.0791    0.00115572 
  701.31995    892.04563    143.09813   0.00101913 
  907.51523    975.45744    143.11713   0.00078732 
  980.28445    996.93305    143.1361    0.00072357 
  937.38989    944.18284    143.15506   0.00075994 
  831.29002    836.65647    143.174     0.00085939 
  730.01369    706.96669    143.1929    0.00097739 
  557.9873     580.68678    143.21184   0.00129089 
  412.22004    471.89101    143.23071   0.00174394 
  359.68572    386.07336    143.24957   0.00199522 
  294.12974    322.95781    143.26842   0.00243631 
  238.37245    278.99079    143.28722   0.00300365 
  231.94015    249.40215    143.30601   0.00309396 
  202.25102    229.64336    143.3248    0.00355819 
  242.34078    216.17475    143.34354   0.00296935 
  216.23012    206.57103    143.36227   0.00329066 
  189.75917    199.33547    143.381     0.00376125 
  171.23937    193.60517    143.39969   0.0041547 
  167.34425    188.89323    143.41837   0.00428764 
  185.63105    184.92309    143.43701   0.00386933 
  150.43596    181.52405    143.45565   0.0048051 
  166.96404    178.58179    143.47426   0.00431796 
  172.31288    176.0135     143.49284   0.0041686 
  170.76622    173.75507    143.51142   0.00421542 
  155.85747    171.75729    143.52998   0.004588  
  169.97458    169.98023    143.54849   0.00420728 
  183.89814    168.39171    143.567     0.00389385 
  178.5682     166.96513    143.58549   0.00400564 
  153.21757    165.67814    143.60395   0.00465973 
  147.50347    164.51284    143.62239   0.00483476 
  138.44186    163.4539     143.64082   0.00512765 
  150.09218    162.48851    143.65922   0.00473886 
  152.92503    161.60565    143.67759   0.00464014 
  145.10895    160.79578    143.69597   0.00492193 
  164.77834    160.05097    143.71428   0.00435676 
  163.20175    159.36434    143.7326    0.00437797 
  147.00853    158.72996    143.75091   0.00484606 
  127.43176    158.14249    143.76918   0.00563963 
  143.20354    157.59729    143.78744   0.00505371 
  159.99752    157.09042    143.80568   0.00450591 
  160.73162    156.61832    143.82387   0.0045114 
  160.06025    156.17798    143.84207   0.00447214 
  147.62453    155.76654    143.86025   0.00484372 
  164.21131    155.38145    143.87839   0.00436609 
  148.43798    155.02059    143.89651   0.00484765 
  136.43563    154.682      143.91462   0.00528394 
  148.37331    154.36393    143.9327    0.00484857 
  148.5595     154.06478    143.95077   0.00483988 
  134.85948    153.78302    143.9688    0.005349  
  151.25231    153.51747    143.98683   0.00469981 
  155.39004    153.26689    144.00483   0.00460976 
  155.51013    153.03027    144.0228    0.0046598 
  150.0892     152.81748    144.04075   0.00472471 
  155.16939    152.60594    144.05869   0.00455567 
  149.83274    152.40564    144.0766    0.00473225 
  145.25147    152.21588    144.0945    0.00493726 
  161.63618    152.03599    144.11236   0.00444525 
  163.97598    151.86537    144.13023   0.00436465 
  145.13073    151.70334    144.14803   0.00487218 
  160.04259    151.54949    144.16584   0.00441198 
  157.78488    151.40328    144.18362   0.00449619 
  165.73421    151.26434    144.20139   0.00432396 
  175.98131    151.13217    144.21912   0.00409975 
  158.63417    151.00643    144.23684   0.0045865 
  190.39275    150.88675    144.25454   0.00379918 
  224.83045    150.77281    144.27222   0.00318826 
  243.25033    150.66434    144.28988   0.00295308 
  227.6334     150.56101    144.30751   0.00314753 
  219.48257    150.46255    144.32511   0.00325262 
  231.03176    150.36878    144.34271   0.00310733 
  271.34873    150.2794     144.36027   0.00264014 
  290.44584    150.19426    144.3778    0.00245704 
  325.77966    150.11313    144.39533   0.00220213 
  400.47125    150.03585    144.41284   0.00178646 
  492.56412    149.96222    144.43033   0.00144894 
  571.3379     149.89206    144.44777   0.00124482 
  674.45973    149.82529    144.4652    0.0010545 
  786.78224    149.76172    144.48262   0.00090368 
  827.36295    149.70125    144.50002   0.00086094 
  806.30381    149.64371    144.51738   0.00088483 
  731.00821    149.58903    144.53474   0.00097866 
  639.95609    149.53709    144.55206   0.00111988 
  538.78133    149.4878     144.56936   0.001322  
  478.56154    149.44104    144.58664   0.00149689 
  394.18042    149.39678    144.60392   0.00180697 
  349.54812    149.35484    144.62113   0.00203804 
  312.0708     149.31528    144.63836   0.00229351 
  279.47211    149.27794    144.65555   0.00256225 
  239.3121     149.24278    144.67272   0.00301776 
  228.63979    149.20974    144.68987   0.0031284 
  215.85473    149.17876    144.70699   0.00334182 
  193.40189    149.14981    144.72409   0.00374646 
  194.16431    149.12285    144.74117   0.00368455 
  183.4364     149.09786    144.75826   0.00388244 
  179.86206    149.07474    144.77528   0.00398318 
  159.57305    149.05349    144.79229   0.00450909 
  159.27508    149.03412    144.80928   0.00448692 
  146.9447     149.01659    144.82626   0.00486662 
  145.25602    149.00086    144.8432    0.00491393 
  162.15017    148.98697    144.86015   0.00445397 
  165.66252    148.97608    144.87704   0.00435479 
  148.24355    148.96576    144.89391   0.00482014 
  152.97887    148.95728    144.91078   0.00468188 
  159.7238     148.95062    144.92764   0.00446276 
  169.77415    148.94575    144.94443   0.00420857 
  152.76167    148.94275    144.96122   0.00467324 
  177.11434    148.94164    144.97799   0.0040424 
  151.31069    148.94363    144.99473   0.00474754 
  162.13341    148.9464     145.01146   0.00444335 
  175.34234    148.95116    145.02816   0.00408989 
  134.77939    148.95802    145.04486   0.00533393 
  170.52587    148.96696    145.06149   0.00420776 
  164.39265    148.97814    145.07813   0.00430715 
  140.21176    148.99161    145.09474   0.00512456 
  133.90468    149.00749    145.11134   0.00536321 
  124.59304    149.02587    145.1279    0.00572627 
  133.70269    149.04691    145.14445   0.00537729 
  125.79448    149.07073    145.16096   0.00572295 
  148.65584    149.09752    145.17745   0.00478222 
  166.58022    149.12749    145.19395   0.00428568 
  147.70546    149.16077    145.21039   0.00484991 
  156.69021    149.19771    145.22683   0.00458331 
  144.12593    149.23851    145.24324   0.00494997 
  145.97022    149.28351    145.25962   0.00486665 
  139.96618    149.33307    145.27599   0.00510769 
  151.01618    149.38756    145.29233   0.00472276 
  143.84142    149.44746    145.30863   0.00494969 
  138.48744    149.51332    145.32493   0.00513161 
  148.53412    149.58572    145.3412    0.00478014 
  164.26152    149.66534    145.35744   0.00435756 
  158.33729    149.75298    145.37367   0.00454473 
  158.67847    149.84962    145.38988   0.0045069 
  147.16243    149.95626    145.40606   0.00483817 
  148.65039    150.07418    145.42221   0.00483478 
  157.99905    150.20486    145.43835   0.0045382 
  164.07783    150.34994    145.45446   0.00434686 
  134.00392    150.51157    145.47054   0.00535648 
  135.31052    150.69211    145.4866    0.00532954 
  153.08146    150.89449    145.50265   0.00470946 
  143.85574    151.12215    145.51867   0.00496722 
  158.89558    151.37923    145.53466   0.00449615 
  148.38014    151.67101    145.55062   0.00481045 
  162.82624    152.00375    145.5666    0.00440482 
  158.59148    152.38519    145.58252   0.00448422 
  153.99304    152.82511    145.59841   0.0046341 
  142.13169    153.33575    145.6143    0.00499948 
  146.33735    153.93344    145.63015   0.00488587 
  153.55446    154.63971    145.64599   0.00464564 
  157.73796    155.48557    145.66179   0.00449703 
  155.11089    156.51933    145.67759   0.0045935 
  140.24777    157.82218    145.69336   0.00507575 
  162.97924    159.53981    145.70909   0.00437788 
  181.45704    161.92963    145.7248    0.00396822 
  163.2237     165.43056    145.7405    0.00443111 
  174.5306     170.73265    145.75618   0.00411947 
  175.71616    178.80383    145.77182   0.00407242 
  181.55156    190.82658    145.78744   0.00395528 
  218.81465    207.94763    145.80304   0.00325429 
  235.50618    230.87598    145.81862   0.00301788 
  240.32254    259.33935    145.83417   0.00294887 
  243.55572    291.4282     145.8497    0.00291977 
  296.35057    322.84397    145.86519   0.00239603 
  337.45916    346.34877    145.88069   0.00211268 
  326.04785    353.82878    145.89615   0.00219355 
  312.10881    342.10196    145.91159   0.00230262 
  324.48486    316.03741    145.92701   0.00221144 
  308.92466    283.9429     145.94239   0.00231157 
  269.40713    252.41846    145.95776   0.00266914 
  234.74158    225.15128    145.97311   0.00306998 
  213.59169    203.60073    145.98843   0.00339925 
  216.10519    187.76369    146.00371   0.00332859 
  197.08046    176.7761     146.01899   0.0036643 
  188.446      169.45771    146.03423   0.00381706 
  175.67703    164.66408    146.04946   0.00405151 
  182.45643    161.48729    146.06465   0.00390689 
  183.44647    159.30088    146.07985   0.00392008 
  168.46822    157.71304    146.09501   0.00424512 
  167.38801    156.49829    146.11014   0.00428216 
  197.96266    155.52988    146.12522   0.00361773 
  199.29168    154.73597    146.1403    0.00356213 
  224.70643    154.07345    146.15539   0.00317277 
  222.59087    153.51348    146.17042   0.00320138 
  219.85784    153.03622    146.18543   0.00320956 
  215.00591    152.62654    146.20041   0.00335258 
  319.23158    152.27278    146.21537   0.00227852 
  354.96095    151.96576    146.23033   0.00201866 
  344.69336    151.69782    146.24524   0.00207459 
  381.90598    151.46306    146.26012   0.00186374 
  424.09784    151.25661    146.275     0.00168172 
  437.90109    151.07442    146.28985   0.00163436 
  377.73028    150.91319    146.30469   0.00189076 
  337.70844    150.77003    146.31948   0.00213455 
  332.34765    150.64264    146.33424   0.00215703 
  308.07158    150.52908    146.34897   0.0023522 
  270.91246    150.42772    146.36371   0.00266681 
  247.12205    150.33712    146.37843   0.00289159 
  222.77635    150.25598    146.39309   0.00321594 
  194.6443     150.18331    146.40774   0.00368485 
  186.32256    150.11824    146.42238   0.00383033 
  190.33961    150.05994    146.43699   0.00376879 
  186.01208    150.00777    146.45158   0.00384514 
  172.5985     149.96109    146.46614   0.00413574 
  162.91512    149.91937    146.48066   0.00439504 
  150.42817    149.88218    146.49516   0.00479717 
  164.049      149.84915    146.50967   0.00434201 
  154.93902    149.81988    146.52414   0.00459815 
  155.19725    149.79402    146.53856   0.00458628 
  182.06269    149.77131    146.55296   0.00391886 
  174.23813    149.75156    146.56737   0.00415209 
  167.75882    149.73447    146.58174   0.00426837 
  141.52856    149.71989    146.59608   0.00505847 
  139.62118    149.70757    146.61039   0.00516441 
  162.26829    149.69742    146.62469   0.00444289 
  156.5454     149.68924    146.63894   0.00457536 
  147.60187    149.68296    146.6532    0.00484263 
  164.96707    149.6784     146.66741   0.00434926 
  160.44511    149.67549    146.68161   0.00453536 
  147.11018    149.6741     146.69579   0.00493127 
  147.56066    149.67417    146.70993   0.00489377 
  136.68549    149.6756     146.72405   0.0052514 
  149.81521    149.67834    146.73816   0.00482779 
  134.28325    149.68232    146.75225   0.00540513 
  156.22558    149.68744    146.76631   0.0046294 
  147.29415    149.69365    146.78031   0.00487596 
  150.26446    149.70095    146.79431   0.00474554 
  164.54115    149.70926    146.80829   0.00438461 
  154.99079    149.71854    146.82224   0.00465553 
  161.33701    149.72876    146.83618   0.00445036 
  155.41904    149.73987    146.85008   0.00461031 
  146.6281     149.75183    146.86395   0.0049208 
  139.99019    149.76465    146.87781   0.00512522 
  140.43482    149.77827    146.89163   0.00507602 
  161.42054    149.79268    146.90544   0.0044076 
  147.15857    149.80785    146.91922   0.00484961 
  140.6731     149.82379    146.933     0.00510305 
  128.63888    149.84042    146.94673   0.00557602 
  143.99871    149.85778    146.96044   0.00499191 
  144.0055     149.8758     146.9741    0.00499221 
  149.82893    149.89454    146.98778   0.00479091 
  147.87708    149.91393    147.00142   0.00491304 
  141.3047     149.93399    147.01504   0.00513941 
  150.66357    149.9547     147.02863   0.00476023 
  158.61171    149.97601    147.04217   0.00452077 
  149.54285    149.99798    147.0557    0.00477885 
  136.57725    150.02059    147.06922   0.00528891 
  135.58676    150.04382    147.08271   0.00535889 
  145.71287    150.06766    147.09617   0.00493865 
  143.77083    150.09213    147.10962   0.00496584 
  157.60136    150.11719    147.12303   0.00456168 
  152.89793    150.14288    147.13642   0.00470904 
  165.49013    150.16919    147.14978   0.00435162 
  169.69535    150.19692    147.16311   0.00424079 
  156.2271     150.22445    147.17643   0.0046204 
  147.0879     150.2526     147.18972   0.0048848 
  166.80225    150.28138    147.203     0.00429596 
  159.64052    150.31077    147.21624   0.00454947 
  147.2845     150.34077    147.22944   0.00487497 
  168.64872    150.37142    147.24264   0.00423735 
  162.46648    150.40268    147.25579   0.0043961 
  146.17627    150.43463    147.26895   0.00486356 
  152.13457    150.46719    147.28206   0.00471597 
  149.45518    150.50043    147.29516   0.00480879 
  143.16609    150.5343     147.30821   0.00501597 
  171.16724    150.56888    147.32126   0.0042276 
  168.11947    150.60415    147.3343    0.0043335 
  155.66798    150.64008    147.34728   0.00460719 
  150.2579     150.67673    147.36025   0.00475509 
  161.34312    150.71407    147.37317   0.00447132 
  146.2906     150.75217    147.38611   0.00494744 
  139.15718    150.79101    147.39901   0.00518336 
  154.35196    150.83059    147.41187   0.00464031 
  166.86767    150.87094    147.42471   0.00428097 
  170.40254    150.91205    147.43752   0.0042123 
  159.77651    150.95399    147.45032   0.00455854 
  150.90832    150.99674    147.46309   0.00478185 
  166.57834    151.04032    147.47584   0.00430244 
  164.69508    151.08476    147.48856   0.00434923 
  150.75787    151.13004    147.50125   0.00475423 
  167.67684    151.17621    147.5139    0.00427307 
  192.55314    151.22331    147.52655   0.00370138 
  185.75158    151.27136    147.53917   0.00383925 
  210.77144    151.32035    147.55178   0.00340652 
  198.00727    151.3703     147.56434   0.00363816 
  208.72533    151.42126    147.57688   0.00343933 
  219.53947    151.47326    147.58939   0.00327145 
  232.67789    151.52632    147.60189   0.00308303 
  267.14985    151.58047    147.61437   0.00267949 
  293.89575    151.63569    147.62679   0.00243209 
  324.41452    151.69209    147.63921   0.00221062 
  337.4275     151.74967    147.65161   0.00212565 
  330.76873    151.80844    147.66397   0.00216159 
  331.62443    151.86847    147.67631   0.00217195 
  285.65908    151.92975    147.68863   0.00250758 
  258.18164    151.99237    147.70092   0.00277026 
  248.17734    152.05637    147.7132    0.00289134 
  232.95957    152.12174    147.72543   0.00307347 
  205.64597    152.18854    147.73763   0.00350076 
  210.64272    152.25683    147.74983   0.00341539 
  211.03957    152.32666    147.762     0.00337847 
  204.87557    152.39806    147.77412   0.00350156 
  173.22857    152.47111    147.78624   0.00412624 
  143.19106    152.54586    147.79836   0.00498703 
  161.06378    152.62227    147.81039   0.00443851 
  152.45097    152.70053    147.82244   0.00471927 
  164.64638    152.78067    147.83447   0.0043472 
  171.51763    152.86269    147.84645   0.00416573 
  153.79539    152.94673    147.85843   0.00469636 
  160.29041    153.03275    147.87034   0.00450241 
  155.65399    153.12095    147.88226   0.00460046 
  151.742      153.21136    147.89416   0.00474272 
  144.03964    153.30404    147.90603   0.00489875 
  151.58768    153.39906    147.91785   0.00466086 
  154.32647    153.49651    147.92965   0.00456975 
  148.58285    153.59654    147.94144   0.00482274 
  141.2122     153.69919    147.9532    0.0050845 
  154.27716    153.80454    147.96493   0.00463884 
  170.20515    153.9128     147.97665   0.00420347 
  166.20706    154.02392    147.98832   0.00431763 
  160.98479    154.13819    147.99999   0.0044327 
  167.012      154.25555    148.01162   0.00431641 
  165.21595    154.37623    148.02323   0.00437375 
  153.62209    154.50042    148.0348    0.00468475 
  154.17475    154.62812    148.04637   0.00466243 
  147.32891    154.75959    148.05788   0.00483646 
  148.81126    154.89491    148.0694    0.004817  
  162.17226    155.03425    148.08088   0.00441929 
  146.56019    155.17788    148.09233   0.00488613 
  141.36802    155.32583    148.10374   0.00504039 
  143.13756    155.47847    148.11516   0.00498297 
  145.96672    155.6358     148.12653   0.00492964 
  146.13378    155.79813    148.13788   0.0049237 
  153.04815    155.9658     148.14921   0.00467496 
  149.63817    156.13881    148.1605    0.00475175 
  159.58888    156.31766    148.17178   0.00456769 
  148.5173     156.50239    148.18303   0.00490265 
  151.9782     156.76912    148.19426   0.0047186 
  158.26069    156.96705    148.20546   0.00449009 
  146.12237    157.17173    148.21663   0.00487348 
  162.78241    157.38376    148.22777   0.00438756 
  141.26176    157.60324    148.23889   0.00503292 
  151.26739    157.83069    148.25      0.004765  
  160.92037    158.06662    148.26105   0.00447021 
  158.31731    158.31122    148.27209   0.0045241 
  154.65355    158.56524    148.28312   0.00460215 
  158.76585    158.82882    148.29411   0.00450291 
  149.49145    159.10267    148.30508   0.00482608 
  151.47876    159.38751    148.31601   0.00473583 
  139.47178    159.68359    148.32693   0.00513023 
  150.60371    159.9919     148.33781   0.0047179 
  145.74741    160.31277    148.34868   0.00485701 
  141.13838    160.64711    148.35952   0.00503045 
  149.37036    160.99589    148.37033   0.00474001 
  167.0976     161.35955    148.3811    0.00431744 
  159.79025    161.73946    148.39189   0.00453372 
  156.4226     162.1361     148.40262   0.00461331 
  167.2922     162.54993    148.41333   0.00429768 
  153.34296    162.98398    148.42399   0.00464229 
  167.08816    163.43814    148.43464   0.00425315 
  160.57376    163.91431    148.44528   0.00447574 
  154.48185    164.41331    148.4559    0.00466865 
  157.35576    164.93695    148.46647   0.0045545 
  150.01869    165.4873     148.47704   0.00474826 
  160.23642    166.01942    148.48756   0.00447493 
  159.09381    166.62826    148.49806   0.00451092 
  140.96929    167.26905    148.50853   0.00511607 
  156.37918    167.94453    148.51898   0.00459255 
  145.9962     168.6577     148.5294    0.00493266 
  155.07439    169.41054    148.5398    0.00462135 
  150.15962    170.20705    148.55016   0.00481373 
  157.4247     171.04969    148.56053   0.00455997 
  138.90052    171.94262    148.57084   0.00517651 
  168.02284    172.89059    148.58113   0.00430006 
  172.58792    173.90832    148.5914    0.00415492 
  166.32017    174.97947    148.60165   0.00430008 
  159.33885    176.11961    148.61186   0.00452064 
  167.00123    177.33558    148.62206   0.00430931 
  162.07125    178.63509    148.63222   0.00439933 
  147.46531    180.02429    148.64236   0.00484009 
  151.49209    181.5135     148.65245   0.00476648 
  170.96401    183.11061    148.66255   0.00421492 
  161.73083    184.82736    148.6726    0.00439369 
  163.0351     186.67723    148.68265   0.00446119 
  183.28775    188.67184    148.69265   0.00396487 
  185.51098    190.82939    148.70263   0.00384504 
  179.05453    193.16522    148.7126    0.00402177 
  167.54797    195.70104    148.72251   0.00428793 
  176.40628    198.46212    148.73243   0.00403959 
  172.64198    201.47206    148.7423    0.00414745 
  175.98084    204.76578    148.75215   0.00405726 
  201.87794    208.37543    148.76198   0.00352686 
  231.17698    212.34501    148.77177   0.00307285 
  215.81005    216.72658    148.78154   0.00330171 
  214.79397    221.57276    148.7913    0.00331915 
  215.84685    226.95794    148.80102   0.00333204 
  212.19684    232.95692    148.81071   0.00340141 
  226.84602    239.67001    148.82037   0.00316383 
  251.29635    247.21897    148.83003   0.00283593 
  266.14295    255.73613    148.83964   0.00269597 
  246.37112    265.4047     148.84923   0.00289395 
  260.33616    276.42496    148.85879   0.00275652 
  263.89886    289.0653     148.86831   0.00273621 
  264.66038    303.66479    148.87783   0.00270791 
  309.0801     320.62536    148.88733   0.00231158 
  318.15098    340.51655    148.89678   0.00223355 
  324.74446    364.06291    148.90622   0.00218829 
  330.73872    392.36793    148.91561   0.00214939 
  381.84601    427.18666    148.92501   0.00187375 
  443.27599    471.42665    148.93437   0.00161094 
  494.90643    530.36611    148.94369   0.00144428 
  563.41844    613.03895    148.95298   0.00127016 
  670.626      734.5653     148.96227   0.0010651 
  804.80672    918.04047    148.97151   0.00088578 
  948.11058    1194.36049   148.98073   0.00075173 
  1227.65635   1599.94961   148.98992   0.00058317 
  1582.33463   2167.16544   148.9991    0.00045202 
  2083.43095   2912.82206   149.00825   0.00034303 
  2788.37651   3821.30336   149.01736   0.00025599 
  3876.02192   4822.16799   149.02647   0.00018422 
  5507.31499   5769.13316   149.03551   0.00012965 
  6830.11458   6427.28196   149.04457   0.00010437 
  7738.1512    6560.62163   149.05358   0.00009201 
  7272.05671   6111.87292   149.06255   0.00009823 
  5981.04553   5260.54904   149.07152   0.00011973 
  4421.95026   4259.54203   149.08046   0.00016275 
  3029.54063   3297.89951   149.08936   0.00023879 
  2151.07297   2475.7294    149.09824   0.00033476 
  1555.71363   1829.61923   149.1071    0.00046309 
  1214.57552   1356.05908   149.11592   0.00059125 
  989.44897    1026.93224   149.12473   0.00072889 
  773.37041    806.6855     149.13349   0.00092874 
  635.58452    661.11971    149.14225   0.00112833 
  581.29204    563.48951    149.15097   0.00123635 
  460.24486    495.5069     149.15967   0.00155763 
  440.47716    445.58931    149.16834   0.00162761 
  406.00605    407.095      149.17699   0.00177474 
  365.97544    376.19905    149.18561   0.00195388 
  330.05588    350.71008    149.1942    0.00217272 
  296.40382    329.33273    149.20274   0.00244362 
  314.38467    311.16341    149.2113    0.00229388 
  272.03578    295.59899    149.2198    0.00263995 
  257.70306    282.15718    149.22828   0.0027944 
  248.70522    270.46539    149.23673   0.00286986 
  250.53565    260.24777    149.24517   0.00286318 
  222.13886    251.25861    149.25357   0.00322295 
  205.00641    243.31993    149.26197   0.00349977 
  214.7373     236.27158    149.27031   0.00332118 
  222.43138    229.98276    149.27862   0.00318562 
  205.03561    224.35583    149.28695   0.00348865 
  197.04946    219.29579    149.29522   0.00365231 
  172.67716    214.73499    149.30345   0.00415727 
  171.14283    210.60791    149.31168   0.00420036 
  183.76956    206.85942    149.31987   0.00388361 
  172.53257    203.44901    149.32803   0.00416495 
  167.15949    200.3338     149.33617   0.00429132 
  170.40682    197.48434    149.34429   0.0041608 
  169.38425    194.86985    149.35238   0.00423585 
  180.59113    192.46398    149.36045   0.00402544 
  165.93103    190.24787    149.36847   0.0043115 
  157.6358     188.19982    149.37647   0.00454443 
  155.05752    186.30564    149.38447   0.00458724 
  162.35805    184.54932    149.39241   0.00438872 
  161.72841    182.91696    149.40034   0.00442486 
  164.08932    181.39907    149.40825   0.00435753 
  156.99131    179.98357    149.41613   0.00454747 
  160.82546    178.66313    149.42398   0.00441731 
  164.64873    177.42873    149.4318    0.00433096 
  165.06064    176.27244    149.43959   0.00429418 
  164.73177    175.18917    149.44736   0.00432204 
  177.95102    174.17174    149.4551    0.00401235 
  154.54971    173.21612    149.46281   0.0046244 
  176.73425    172.31692    149.47051   0.00401992 
  158.23055    171.4693     149.47816   0.00447135 
  160.44293    170.67041    149.48579   0.00443428 
  148.69154    169.91574    149.49341   0.00479902 
  152.59216    169.20296    149.501     0.00472318 
  149.48891    168.52866    149.50856   0.00478819 
  156.02923    167.88977    149.51609   0.00459103 
  154.34111    167.28463    149.52358   0.0046185 
  147.20647    166.71025    149.53106   0.00486359 
  151.80372    166.16527    149.53852   0.0047182 
  131.95617    165.64742    149.54594   0.00540466 
  148.20993    165.15468    149.55334   0.00480032 
  165.65072    164.68603    149.5607    0.00428888 
  151.7914     164.23943    149.56804   0.00472229 
  154.59939    163.81408    149.57537   0.00461413 
  154.2212     163.40839    149.58265   0.00460884 
  159.97752    163.02097    149.58991   0.00444407 
  150.83434    162.65125    149.59716   0.00470457 
  141.41757    162.29772    149.60436   0.00505685 
  141.9162     161.95991    149.61154   0.00505855 
  151.68422    161.63671    149.6187    0.00473915 
  167.9908     161.32716    149.62584   0.00425432 
  156.56886    161.03084    149.63294   0.00453317 
  160.0888     160.7467     149.64      0.00447551 
  177.89935    160.47443    149.64704   0.00399968 
  174.26125    160.21328    149.65408   0.00410638 
  191.33023    159.96249    149.66109   0.00376012 
  200.05844    159.72182    149.66805   0.00358876 
  234.42614    159.49048    149.67499   0.00306869 
  258.51735    159.2683     149.68191   0.00276547 
  265.39848    159.05468    149.6888    0.0026876 
  269.36547    158.84907    149.69565   0.00264133 
  274.94396    158.65136    149.70249   0.00258833 
  251.70408    158.46092    149.7093    0.00283026 
  257.59004    158.27766    149.71609   0.00277727 
  228.43575    158.10109    149.72284   0.00311258 
  190.80193    157.93084    149.72956   0.00378236 
  173.08411    157.76683    149.73627   0.0041698 
  172.21089    157.60859    149.74296   0.00418038 
  175.53028    157.45603    149.74961   0.00412758 
  162.54096    157.3088     149.75621   0.00446204 
  143.58831    157.16664    149.76282   0.00501603 
  131.143      157.02947    149.7694    0.00546628 
  150.89945    156.89688    149.77592   0.00474296 
  162.65225    156.76891    149.78244   0.00438086 
  150.53204    156.64524    149.78892   0.004784  
  137.79053    156.52567    149.79539   0.0052053 
  144.42515    156.41014    149.80183   0.00495068 
  137.25906    156.29835    149.80824   0.0051812 
  144.78284    156.1903     149.8146    0.00495468 
  146.13892    156.0858     149.82097   0.00490566 
  143.12569    155.98462    149.82729   0.00496513 
  148.55156    155.88679    149.83361   0.00480502 
  144.77692    155.79202    149.83988   0.00494912 
  126.59245    155.70035    149.84613   0.00560536 
  143.44668    155.6116     149.85235   0.0050223 
  148.26925    155.52559    149.85853   0.0048328 
  153.0665     155.44236    149.8647    0.00464784 
  142.75377    155.3617     149.87084   0.00501433 
  155.89051    155.28361    149.87695   0.00459155 
  153.46068    155.20798    149.88305   0.00463774 
  149.97189    155.13465    149.8891    0.00473208 
  146.56873    155.06366    149.89515   0.00483222 
  155.6776     154.99481    149.90114   0.00459691 
  160.24862    154.92817    149.90713   0.0044757 
  170.60322    154.86356    149.91308   0.00419995 
  142.4159     154.80093    149.91901   0.00505069 
  157.37838    154.74027    149.9249    0.00459632 
  167.57322    154.68146    149.93078   0.00429065 
  172.14974    154.62452    149.93663   0.00416726 
  176.19777    154.56934    149.94245   0.00406114 
  154.36167    154.51583    149.94823   0.00462488 
  173.85666    154.46404    149.954     0.00408725 
  186.01069    154.41384    149.95974   0.00384756 
  180.75309    154.36523    149.96544   0.00400706 
  214.48146    154.31818    149.97113   0.00335892 
  221.41494    154.27261    149.9768    0.0031972 
  223.96854    154.2285     149.98243   0.00317689 
  263.73399    154.18577    149.98802   0.00271778 
  319.71161    154.14498    149.9936    0.0022477 
  342.97256    154.10503    149.99914   0.00207591 
  379.94341    154.0664     150.00468   0.00187173 
  472.55694    154.02907    150.01018   0.00150785 
  591.1353     153.99297    150.01564   0.00120588 
  652.09811    153.95813    150.02108   0.00109025 
  746.56513    153.92453    150.02651   0.00095073 
  773.2618     153.87553    150.03189   0.00091763 
  729.43107    153.8443     150.03725   0.00097843 
  712.30415    153.81421    150.04259   0.00100251 
  653.23402    153.78527    150.04791   0.00109627 
  512.50208    153.75741    150.05317   0.00140406 
  429.42171    153.73064    150.05842   0.00167093 
  346.07268    153.70498    150.06367   0.00207165 
  298.53844    153.68034    150.06886   0.00238806 
  267.1078     153.65678    150.07405   0.00268547 
  227.32906    153.63426    150.0792    0.00318639 
  224.30294    153.61273    150.08431   0.00321031 
  215.4087     153.59225    150.08941   0.00332248 
  187.90387    153.57277    150.09448   0.00381616 
  180.69585    153.55429    150.09951   0.00395445 
  165.4919     153.53681    150.10452   0.0043177 
  191.08581    153.52033    150.10952   0.00376096 
  193.8368     153.50483    150.11447   0.00368858 
  175.78843    153.49033    150.11941   0.00406054 
  162.14746    153.47683    150.12432   0.00438481 
  155.50819    153.46433    150.12921   0.00459311 
  153.23918    153.4528     150.13405   0.00467279 
  149.04745    153.44228    150.13887   0.00482754 
  155.04775    153.43277    150.14367   0.0046475 
  146.95642    153.4243     150.14845   0.00495814 
  137.8454     153.41686    150.15321   0.0052466 
  163.05372    153.41043    150.15792   0.00438212 
  152.71732    153.40506    150.1626    0.00471259 
  135.5747     153.40077    150.16727   0.00530418 
  162.44549    153.83263    150.1719    0.00441528 
  140.7945     153.83194    150.17652   0.005054  
  133.11267    153.83237    150.1811    0.0053    
  126.69382    153.83397    150.18566   0.00556864 
  134.8614     153.83674    150.19016   0.00528454 
  158.73371    153.84076    150.19467   0.00455059 
  131.39672    153.84606    150.19918   0.00560085 
  135.5928     153.85262    150.20362   0.00536717 
  117.96177    153.86052    150.20804   0.00616464 
  137.75562    153.8698     150.21243   0.00528256 
  131.69412    153.86523    150.21681   0.005491  
  162.21057    153.87746    150.22115   0.00443388 
  152.74195    153.89126    150.22547   0.00468176 
  142.51861    153.90664    150.22975   0.00495957 
  138.31965    153.92369    150.23399   0.005113  
  165.93914    153.94251    150.23823   0.00429633 
  155.33719    153.9632     150.24247   0.00459887 
  123.20176    153.98577    150.24663   0.00582091 
  133.33637    154.01038    150.25079   0.00540571 
  139.99968    154.03712    150.25491   0.00509209 
  143.84641    154.06611    150.25901   0.00500473 
  148.64113    154.09748    150.26309   0.00483368 
  141.05113    154.1314     150.26716   0.00505463 
  135.8726     154.16795    150.27117   0.00522061 
  124.01439    154.13414    150.27515   0.00583689 
  122.28034    154.17677    150.27912   0.00594706 
  144.01175    154.22261    150.28305   0.00497091 
  165.50578    154.27195    150.28697   0.00432174 
  155.48361    154.32494    150.29085   0.00462613 
  138.94405    154.38194    150.29471   0.00518309 
  134.7745     154.44318    150.29854   0.00532301 
  138.46155    154.50901    150.30234   0.00514733 
  138.60509    154.57986    150.30612   0.00517861 
  135.97191    154.65605    150.30987   0.00527748 
  152.32202    154.73811    150.31361   0.00470922 
  133.05551    154.82647    150.3173    0.00539051 
  134.27056    154.92174    150.32098   0.00534166 
  141.06278    155.02459    150.32462   0.00506812 
  124.54661    155.13566    150.32825   0.00575659 
  131.19394    155.25582    150.33182   0.00549191 
  128.42494    155.38592    150.33539   0.00558922 
  141.41434    155.52698    150.33893   0.00506486 
  140.70344    155.68291    150.34244   0.00509306 
  141.98896    155.84964    150.34593   0.00505882 
  135.2819     156.03146    150.34937   0.00530824 
  120.76759    156.22995    150.35281   0.00589424 
  138.39797    156.44717    150.35621   0.00516648 
  140.39056    156.68563    150.35959   0.00510308 
  141.27737    156.9477     150.36294   0.00508514 
  138.87845    157.23686    150.36626   0.00514129 
  143.06669    157.55643    150.36954   0.00500196 
  144.45335    157.91092    150.37281   0.00496552 
  140.15893    158.30569    150.37606   0.00507181 
  128.88508    158.74636    150.37928   0.00557533 
  122.13887    159.24076    150.38246   0.00593775 
  133.48103    159.79712    150.38564   0.00538093 
  147.69522    160.42631    150.38876   0.00482474 
  139.64564    161.14185    150.39187   0.00509834 
  136.85771    161.95892    150.39497   0.00517933 
  135.68112    162.89839    150.398     0.00522423 
  138.8238     163.98428    150.40102   0.00514148 
  149.77371    165.24929    150.40405   0.00474586 
  149.63283    166.7369     150.407     0.00475329 
  166.07954    168.50482    150.40996   0.00433317 
  166.80144    170.64431    150.41287   0.00430953 
  162.34049    173.29755    150.41575   0.00443707 
  158.85123    176.7147     150.41863   0.00451904 
  138.34004    181.33489    150.42147   0.00515571 
  157.7417     187.89566    150.42429   0.00452627 
  190.52218    197.59388    150.42706   0.00376776 
  186.50595    212.14634    150.42985   0.00386369 
  196.74583    233.77479    150.43257   0.00366359 
  231.17678    264.89462    150.43526   0.00308808 
  262.08271    307.39795    150.43796   0.00270866 
  270.19173    361.873      150.44061   0.00264223 
  303.53189    426.24335    150.44323   0.00236   
  379.37483    494.51922    150.44582   0.00189159 
  443.45688    555.0466     150.44839   0.00161276 
  506.98374    590.97965    150.45094   0.00141254 
  515.50619    588.6104     150.45346   0.00138847 
  482.68174    548.95247    150.45596   0.00147979 
  402.29512    486.77928    150.45842   0.00177957 
  321.57098    418.46104    150.46085   0.0022256 
  283.91064    355.05599    150.46326   0.00252949 
  244.45773    301.95553    150.46566   0.00293288 
  222.30843    260.87118    150.46802   0.0032214 
  197.79247    231.01383    150.47034   0.00360072 
  174.94373    210.34724    150.47264   0.00408447 
  170.75742    196.49655    150.47493   0.00415086 
  152.80704    187.27186    150.47718   0.00468898 
  176.52655    181.02051    150.47938   0.00406496 
  168.17865    176.60686    150.4816    0.00433066 
  162.58769    173.32934    150.48375   0.004475  
  160.05855    170.78351    150.48591   0.00450203 
  163.37476    168.73279    150.48801   0.00433762 
  139.04301    167.04392    150.49013   0.00516231 
  151.92324    165.63112    150.49219   0.00473904 
  163.04502    164.43725    150.49421   0.00440091 
  128.0495     163.42321    150.49621   0.00562146 
  148.01921    162.557      150.49822   0.00489849 
  152.50903    161.81604    150.50016   0.00471947 
  154.56249    161.18107    150.5021    0.00463179 
  146.11268    160.63706    150.50401   0.00489341 
  131.26869    160.1732     150.50589   0.00539248 
  132.97811    159.77963    150.50773   0.00538875 
  140.39209    159.45004    150.50953   0.00509302 
  142.34554    159.17886    150.51136   0.00505687 
  134.31424    158.96228    150.51311   0.00535244 
  159.85921    158.7987     150.51486   0.00447493 
  163.0781     158.68702    150.5166    0.00436758 
  142.64583    158.62883    150.51829   0.0050143 
  144.66368    158.62676    150.51994   0.00500572 
  167.24751    158.68681    150.52159   0.00433539 
  143.15515    158.81987    150.52318   0.00499993 
  146.54524    159.04428    150.52478   0.00490166 
  153.78872    159.39427    150.52633   0.00463913 
  158.22021    159.9279     150.52786   0.00447357 
  164.65944    160.7446     150.52936   0.00430323 
  173.31993    161.99884    150.53083   0.00408844 
  181.5867     163.90512    150.53229   0.00390185 
  170.96076    166.73195    150.5337    0.00421238 
  172.32582    170.74723    150.53511   0.00421037 
  200.76179    176.15161    150.53649   0.00356031 
  198.53714    182.97123    150.53782   0.0036388 
  187.93494    190.91715    150.53912   0.00383108 
  234.10344    199.25139    150.54043   0.00306717 
  270.20369    206.60332    150.5417    0.00263812 
  255.36633    211.2741     150.54294   0.0027882 
  272.78548    212.35971    150.54416   0.00262554 
  305.8702     210.78061    150.54533   0.002353  
  258.16966    208.54173    150.5465    0.0027966 
  262.15201    207.29635    150.54762   0.00272302 
  226.81468    207.69809    150.54872   0.00313917 
  228.50175    209.31173    150.5498    0.00311544 
  210.48561    210.70305    150.55086   0.00340319 
  208.76019    209.89328    150.55188   0.00345622 
  204.37695    205.70753    150.55288   0.00350758 
  191.6112     198.72946    150.55385   0.003778  
  189.03457    190.56433    150.55479   0.00381447 
  187.44571    182.60684    150.55572   0.0038065 
  171.02517    175.65899    150.5566    0.0042113 
  151.59277    170.05938    150.55747   0.00471463 
  152.8014     165.81709    150.55832   0.00467959 
  153.03328    162.76377    150.55913   0.00475149 
  140.10735    160.63892    150.55991   0.00507626 
  135.52272    159.14909    150.56068   0.00528355 
  140.23675    158.13608    150.56141   0.00509731 
  154.96728    157.40858    150.5621    0.00459787 
  159.05123    156.86224    150.56279   0.00451619 
  157.17657    156.43261    150.56345   0.00461778 
  144.82835    156.08189    150.56406   0.00495414 
  128.4057     155.78844    150.56468   0.00556544 
  155.22608    155.53833    150.56525   0.00464174 
  147.07029    155.32278    150.56578   0.00489162 
  137.07677    155.13543    150.56631   0.00528446 
  152.24746    154.97134    150.56682   0.00477312 
  147.43421    154.82689    150.56728   0.00483857 
  134.49297    154.69896    150.56771   0.00535499 
  140.8042     154.58527    150.56815   0.00514281 
  158.02373    154.48372    150.56853   0.00451965 
  141.66651    154.39269    150.5689    0.00507194 
  153.01755    154.31086    150.56925   0.00474125 
  149.72237    154.23698    150.56952   0.0048373 
  145.43799    154.15838    150.56983   0.00491077 
  149.2372     154.09788    150.57007   0.00479378 
  142.58584    154.04293    150.57029   0.00499367 
  156.87473    153.993      150.57053   0.00452431 
  144.39512    153.94746    150.57069   0.00494821 
  133.08227    153.90594    150.57084   0.00531618 
  142.29518    153.86806    150.57098   0.00504267 
  134.06149    153.84865    150.57108   0.00541319 
  130.75382    153.81708    150.57115   0.00553304 
  146.06109    153.78823    150.57118   0.0049294 
  144.87247    153.76189    150.57119   0.00500549 
  138.26675    153.73788    150.5712    0.00519955 
  140.8703     153.71598    150.57118   0.00507692 
  144.18466    153.69605    150.5711    0.00498297 
  123.27418    153.67794    150.57102   0.00577191 
  155.07975    153.66526    150.57093   0.00460334 
  133.79171    153.65042    150.57076   0.00536968 
  127.50686    153.63712    150.57061   0.00560387 
  151.97661    153.62521    150.57042   0.00469324 
  150.84909    153.61459    150.5702    0.00474135 
  146.99234    153.60522    150.56996   0.00485258 
  140.16807    153.597      150.56968   0.00509065 
  139.43585    153.58992    150.56939   0.00518794 
  146.14112    153.58389    150.56908   0.00493028 
  127.08715    153.57885    150.56872   0.00566935 
  133.02893    153.57478    150.56834   0.00535456 
  132.79096    153.57161    150.56794   0.0053884 
  147.67639    153.56936    150.56753   0.00486191 
  164.9179     153.56793    150.56707   0.00431966 
  130.66997    153.56732    150.56659   0.00554515 
  127.62483    153.5675     150.56608   0.00561312 
  143.14638    153.56842    150.56553   0.0049664 
  144.17564    153.57014    150.565     0.00493841 
  130.49285    153.57255    150.56441   0.0054886 
  141.81833    153.57565    150.56378   0.0050504 
  118.12306    153.57946    150.56316   0.00608476 
  132.48436    153.58392    150.56249   0.00540254 
  143.48145    153.58907    150.56181   0.00498755 
  117.60738    153.59483    150.56108   0.00611103 
  118.73059    153.60124    150.56034   0.00606976 
  131.30308    153.60831    150.55959   0.00546468 
  143.1913     153.61595    150.55877   0.00505343 
  140.99369    153.62425    150.55797   0.00512445 
  134.79604    153.63316    150.55713   0.00530064 
  128.51578    153.64265    150.55624   0.00556064 
  123.83455    153.65277    150.55535   0.00579525 
  141.69085    153.66346    150.55441   0.00503948 
  123.39182    153.6748     150.55348   0.00579209 
  131.96917    153.68672    150.5525    0.00539364 
  136.22965    153.69925    150.55149   0.00519875 
  122.67533    153.7124     150.55047   0.00579579 
  128.05142    153.72613    150.5494    0.00556442 
  130.54963    153.74052    150.54832   0.00547264 
  126.24768    153.75553    150.54723   0.00567818 
  130.05743    153.77115    150.54608   0.00553156 
  127.10895    153.78743    150.54493   0.00562863 
  121.17248    153.80433    150.54373   0.00587634 
  141.97125    153.82194    150.54253   0.00502299 
  155.38082    153.84019    150.5413    0.00458526 
  148.1003     153.85912    150.54002   0.0048362 
  138.32636    153.87876    150.53874   0.00515906 
  138.45914    153.89911    150.53742   0.00512595 
  145.00737    153.9202     150.53608   0.00492438 
  141.47158    153.94203    150.53472   0.00501674 
  128.54512    153.96465    150.53333   0.00559739 
  148.06562    153.98802    150.53189   0.00487162 
  127.55195    154.01223    150.53045   0.00553035 
  130.63841    154.03729    150.52897   0.00550937 
  131.21774    154.06321    150.52748   0.00549726 
  118.63117    154.09005    150.52596   0.00603951 
  147.22538    154.11781    150.52442   0.00491468 
  152.72098    154.14652    150.52284   0.00473361 
  149.47903    154.17627    150.52124   0.00485144 
  129.81412    154.20705    150.5196    0.00550045 
  136.6893     154.23895    150.51796   0.00518202 
  136.05309    154.27198    150.51628   0.00517111 
  146.61482    154.3062     150.51456   0.00482786 
  134.75013    154.34173    150.51283   0.00526761 
  118.96567    154.37857    150.51109   0.00601527 
  121.70468    154.41684    150.50931   0.00590575 
  125.64674    154.45657    150.50749   0.00572342 
  150.1004     154.4979     150.50567   0.0047804 
  139.10052    154.54093    150.5038    0.00516722 
  129.72888    154.58574    150.50192   0.00547895 
  136.74126    154.6325     150.50001   0.00529623 
  140.45389    154.68131    150.49808   0.00519647 
  129.66059    154.73233    150.49609   0.00556148 
  130.25513    154.78583    150.49411   0.00549566 
  150.08604    154.84193    150.49211   0.00477733 
  141.46215    154.90092    150.49006   0.00506939 
  136.15952    154.96304    150.488     0.00525105 
  123.36046    155.02861    150.48589   0.00582883 
  138.00852    155.0981     150.48379   0.0051863 
  129.48307    155.17183    150.48165   0.00551057 
  151.44362    155.2504     150.47947   0.00477398 
  142.6267     155.33434    150.47726   0.00504017 
  142.29845    155.42448    150.47506   0.00504228 
  157.09487    155.5217     150.47281   0.00455015 
  156.3475     155.627      150.47054   0.00454682 
  159.61368    155.7418     150.46824   0.00447125 
  169.38553    155.86763    150.46591   0.00423163 
  189.14521    156.0066     150.46357   0.00378316 
  147.27858    156.16143    150.46119   0.00495041 
  164.50574    156.33549    150.4588    0.0043652 
  173.14762    156.53387    150.45635   0.00412596 
  193.00182    156.76394    150.4539    0.00369498 
  224.66559    157.03813    150.45145   0.00320211 
  263.46046    157.37783    150.44894   0.00273079 
  278.32214    157.81932    150.44641   0.00255823 
  282.59413    158.4244     150.44385   0.00252778 
  335.77053    159.28765    150.44128   0.00212275 
  383.39171    160.54364    150.43865   0.00184701 
  467.54138    162.35982    150.43602   0.00152255 
  504.0566     164.90466    150.43338   0.0014149 
  508.34204    168.30641    150.4307    0.00140059 
  517.56313    172.57085    150.42798   0.00138144 
  507.69798    177.50846    150.42523   0.0014097 
  447.8208     182.61752    150.42249   0.00160162 
  390.85275    186.95762    150.41971   0.00184076 
  353.07843    189.28227    150.41691   0.00203479 
  327.37371    188.7142     150.41406   0.00217969 
  285.9378     185.53387    150.4112    0.00249796 
  266.52169    180.89934    150.40833   0.0026795 
  215.59561    175.97337    150.40542   0.00332637 
  182.01122    171.48554    150.40248   0.00394687 
  190.21442    167.79148    150.39951   0.0037687 
  187.1187     164.97851    150.39653   0.00383047 
  156.29713    162.97532    150.39351   0.0045545 
  140.46679    161.63177    150.39047   0.00508234 
  163.88408    160.77286    150.38739   0.00435046 
  148.98597    160.24592    150.38429   0.00481195 
  151.23039    159.93376    150.3812    0.00475804 
  160.26914    159.7575     150.37804   0.00448153 
  142.72561    159.66872    150.37491   0.00501427 
  144.62221    159.63879    150.3717    0.00489901 
  146.76612    159.65163    150.3685    0.00492635 
  144.70946    159.69775    150.36524   0.00498907 
  141.71418    159.77152    150.36198   0.00511663 
  140.79899    159.86911    150.35869   0.00513186 
  137.91444    159.98805    150.35536   0.00518106 
  158.65029    160.12644    150.35202   0.00453247 
  123.59229    160.28305    150.34866   0.00581601 
  122.79859    160.4571     150.34525   0.00582499 
  151.06214    160.6479     150.34185   0.00472085 
  136.65975    160.85533    150.33839   0.00523077 
  140.08486    161.07917    150.33494   0.00511361 
  146.49511    161.31961    150.33143   0.00485658 
  152.15483    161.5772     150.32792   0.00468737 
  156.71601    161.85204    150.32437   0.00455782 
  154.12502    162.14514    150.32082   0.00464597 
  146.17835    162.45687    150.31721   0.00488477 
  148.40547    162.78837    150.31359   0.00478202 
  146.54025    163.14089    150.30994   0.0048514 
  135.55678    163.51526    150.30628   0.00525288 
  141.41107    163.91326    150.30256   0.00504209 
  160.97617    164.33605    150.29885   0.004459  
  152.3019     164.78555    150.2951    0.00469981 
  129.46069    165.26405    150.29134   0.00550039 
  145.02659    165.77311    150.28754   0.0049292 
  129.94925    166.3158     150.28372   0.00551882 
  131.81062    166.8942     150.27987   0.00548694 
  150.73945    167.51162    150.27599   0.00476095 
  138.35094    168.1719     150.2721    0.00525009 
  134.62226    168.87798    150.26818   0.00538086 
  137.66547    169.63499    150.26423   0.0052104 
  132.35449    170.44681    150.26026   0.00538916 
  129.72689    171.3161     150.25626   0.00560062 
  140.46384    172.25575    150.25224   0.00516665 
  149.74782    173.26832    150.24819   0.00476114 
  161.00545    174.36284    150.24412   0.00443013 
  169.86266    175.5506     150.24002   0.00421541 
  181.84346    176.83475    150.2359    0.00393088 
  158.84275    178.2315     150.23176   0.00451162 
  143.54823    179.75239    150.22759   0.0049905 
  158.14136    181.41455    150.22337   0.00453631 
  178.58275    183.2338     150.21917   0.00398044 
  161.20605    185.23155    150.21491   0.00439814 
  149.67565    187.43334    150.21064   0.00476568 
  157.51071    189.86469    150.20635   0.00455115 
  176.81076    192.56189    150.20201   0.00403873 
  158.30024    195.56124    150.19767   0.00452188 
  164.39666    198.91133    150.19332   0.00434495 
  164.58872    202.6711     150.18892   0.00431786 
  180.80775    206.90425    150.18449   0.0039269 
  189.05221    211.6991     150.18004   0.00376394 
  169.7954     217.15163    150.17558   0.0042132 
  192.43548    223.39031    150.17109   0.00372889 
  202.85768    230.57706    150.16656   0.00355308 
  210.81911    238.90288    150.16202   0.00341702 
  220.57586    248.63833    150.15744   0.00326785 
  232.82563    260.12543    150.15285   0.00307288 
  235.06169    273.88174    150.14822   0.00302873 
  243.78953    290.71951    150.14359   0.00296253 
  295.93164    311.95756    150.13891   0.00242558 
  322.62522    339.93882    150.13422   0.0021971 
  370.16354    378.59346    150.12951   0.00192164 
  407.92584    434.40295    150.12476   0.00174769 
  477.80031    517.17785    150.12      0.00149317 
  554.299      640.01956    150.11521   0.00128157 
  703.26289    818.56352    150.11038   0.00101095 
  828.52575    1067.23058   150.10554   0.00085805 
  1041.01427   1394.81735   150.10068   0.00068604 
  1390.57736   1797.69097   150.09578   0.00051259 
  1859.9021    2250.47714   150.09089   0.00038251 
  2501.74901   2696.83016   150.08594   0.00028486 
  3212.17797   3039.69041   150.08098   0.0002217 
  3693.33146   3167.36492   150.07598   0.00019269 
  3806.63992   3027.63244   150.07097   0.00018763 
  3364.93267   2677.46144   150.06595   0.00021331 
  2542.30278   2229.22755   150.06088   0.00028348 
  1816.51696   1778.21651   150.05577   0.00039712 
  1325.77382   1379.18885   150.05067   0.00054394 
  977.86589    1055.61144   150.04554   0.00073427 
  798.30684    811.00152    150.04038   0.00090004 
  635.21447    635.9312     150.0352    0.00112688 
  563.97634    515.81583    150.02999   0.00126887 
  458.46056    435.13351    150.02474   0.00157648 
  400.19879    380.81921    150.01951   0.00180512 
  378.64162    343.35995    150.01421   0.00189491 
  330.87228    316.38314    150.00891   0.00215598 
  345.74389    296.06594    150.00357   0.00206807 
  294.96489    280.14591    149.99822   0.00246014 
  256.80045    267.32494    149.99284   0.00279797 
  281.25134    256.85222    149.98744   0.00253632 
  248.36986    248.23151    149.982     0.00288427 
  251.72964    241.1524     149.97654   0.0028586 
  293.62544    235.38281    149.97108   0.00243081 
  293.42014    230.76581    149.96557   0.00243838 
  266.35784    227.20988    149.96006   0.00268377 
  276.27267    224.67091    149.95449   0.00257331 
  292.33662    223.19327    149.94893   0.00244722 
  299.8987     222.92133    149.94331   0.00238779 
  295.55724    224.19279    149.93769   0.00241115 
  286.57899    227.63137    149.93205   0.00246881 
  320.41647    234.27735    149.92639   0.00221119 
  336.32324    245.69847    149.9207    0.00213266 
  326.78598    263.92153    149.91496   0.00219653 
  328.02528    291.2578     149.90922   0.00217646 
  321.0717     329.65487    149.90345   0.00221707 
  371.92876    379.97708    149.89766   0.00191555 
  393.96113    440.94434    149.89186   0.0018047 
  442.66755    507.64042    149.88599   0.0016113 
  481.36393    570.0966     149.88014   0.00148541 
  572.09619    612.57431    149.87426   0.00125131 
  570.34772    619.6523     149.86833   0.00125147 
  557.19081    587.91134    149.86241   0.00127574 
  517.93685    529.33905    149.85645   0.00137821 
  415.38883    460.65513    149.85046   0.00173048 
  327.67782    394.39569    149.84445   0.00218103 
  290.61793    337.2258     149.83841   0.00247858 
  255.71502    291.65471    149.83236   0.00280022 
  222.48908    257.59889    149.82629   0.00324245 
  198.15139    233.35068    149.82017   0.00363219 
  185.49095    216.66451    149.81404   0.00386375 
  165.99067    205.30184    149.80789   0.00432605 
  177.74629    197.4554     149.80173   0.00405962 
  195.16495    191.84662    149.79551   0.00369253 
  173.71124    187.63615    149.78931   0.00409337 
  143.55997    184.32717    149.78304   0.00495958 
  150.88135    181.62469    149.77677   0.00473893 
  165.17477    179.35734    149.77047   0.00435145 
  161.31909    177.42268    149.76415   0.00447727 
  176.76104    175.74958    149.75782   0.00403417 
  149.0366     174.29113    149.75145   0.00483691 
  136.00907    173.00939    149.74507   0.00528845 
  163.33585    171.87551    149.73865   0.00439431 
  172.87623    170.86763    149.7322    0.00413408 
  140.58087    169.96625    149.72574   0.0051136 
  151.6968     169.1574     149.71925   0.00472943 
  139.94847    168.42801    149.71274   0.00512091 
  150.08115    167.76776    149.70621   0.00479568 
  137.45579    167.1685     149.69964   0.00532877 
  150.94563    166.62243    149.69307   0.00478348 
  146.74134    166.12403    149.68646   0.00488008 
  145.17295    165.66768    149.67982   0.00498074 
  169.52692    165.24894    149.67319   0.00424116 
  151.43213    164.86418    149.66651   0.00470599 
  138.18769    164.50973    149.65982   0.00512909 
  157.67715    164.18309    149.65309   0.00453348 
  155.91586    163.88147    149.64634   0.00457923 
  142.02405    163.60272    149.63959   0.00500549 
  132.72018    163.34496    149.63278   0.00539458 
  136.77328    163.1063     149.62597   0.00526367 
  143.42615    162.88545    149.61912   0.0049612 
  154.55111    162.68092    149.61226   0.00460942 
  145.52527    162.49151    149.60539   0.00489119 
  122.85705    162.31618    149.59845   0.00585763 
  122.238      162.15388    149.59152   0.0058325 
  130.89122    162.00392    149.58457   0.00545073 
  152.24537    161.86537    149.57759   0.00471307 
  147.02781    161.73752    149.57057   0.00489644 
  140.528      161.61985    149.56355   0.00510192 
  137.61259    161.51164    149.5565    0.00518612 
  144.00011    161.41253    149.54944   0.00499047 
  140.09025    161.32191    149.54232   0.00513057 
  119.70413    161.2394     149.53521   0.00602228 
  123.10968    161.16463    149.52805   0.0058282 
  143.11884    161.0972     149.5209    0.00501946 
  124.52827    161.03683    149.51371   0.00577752 
  129.01629    160.9832     149.50648   0.00554116 
  143.85317    160.93603    149.49926   0.00498555 
  146.17185    160.89507    149.49197   0.00490928 
  133.96261    160.86013    149.48469   0.00539473 
  118.48252    160.831      149.4774    0.00608401 
  138.98913    160.80748    149.47006   0.0051776 
  140.57989    160.78936    149.4627    0.0051068 
  141.53546    160.77655    149.45532   0.00502399 
  127.63784    160.76889    149.44792   0.00568263 
  127.92354    160.76625    149.44049   0.00564414 
  142.12648    160.76856    149.43305   0.00504204 
  130.56511    160.77561    149.42557   0.00547396 
  136.32204    160.78742    149.41809   0.00522496 
  178.78906    160.80386    149.41056   0.00401719 
  191.22169    160.82487    149.40303   0.00376436 
  190.21697    160.85041    149.39547   0.00377926 
  161.39804    160.88035    149.38788   0.00443341 
  183.33983    160.91471    149.38026   0.00392512 
  193.58246    160.95351    149.37266   0.00371515 
  228.82149    160.99659    149.36499   0.00313491 
  243.39441    161.04405    149.35731   0.00295648 
  291.64616    161.09576    149.34961   0.00246122 
  282.58981    161.15177    149.34186   0.00250779 
  256.68761    161.21216    149.33414   0.00278256 
  235.54729    161.27681    149.32637   0.00305261 
  229.85111    161.34583    149.31857   0.00314401 
  220.8731     161.41912    149.31076   0.00324588 
  202.19256    161.49679    149.30292   0.00352283 
  197.26254    161.57891    149.29505   0.0036296 
  187.16066    161.66542    149.28719   0.00381446 
  177.50953    161.75645    149.27927   0.00401775 
  193.36542    161.85194    149.27133   0.0036936 
  193.44735    161.95202    149.26337   0.00369636 
  159.74239    162.05683    149.25541   0.00451843 
  143.37357    162.16627    149.24741   0.00506333 
  152.68795    162.28056    149.23938   0.0047122 
  153.40649    162.39966    149.23135   0.00462717 
  160.19107    162.52368    149.22327   0.00444381 
  144.52726    162.65284    149.21518   0.00496172 
  146.71531    162.78709    149.20709   0.00489881 
  144.33263    162.92664    149.19894   0.00493634 
  142.83757    163.07148    149.19078   0.005015  
  153.07026    163.2218     149.1826    0.00468848 
  144.59897    163.37783    149.17439   0.00505567 
  153.54607    163.53953    149.16618   0.00469815 
  149.22632    163.70844    149.15792   0.0047903 
  169.95776    163.88208    149.14967   0.00420771 
  179.72436    164.0619     149.14135   0.00396595 
  185.22727    164.24827    149.13305   0.00386139 
  178.2403     164.44105    149.12471   0.0039974 
  196.8902     164.64072    149.11635   0.00362481 
  220.50223    164.84721    149.10797   0.003246  
  246.80148    165.06084    149.09955   0.00289655 
  229.12645    165.28203    149.09114   0.00312204 
  234.58074    165.51068    149.08268   0.00302686 
  278.05338    165.74735    149.07421   0.00256423 
  289.482      165.99199    149.06571   0.00246761 
  263.81538    166.24503    149.05719   0.00271565 
  276.21394    166.51593    149.04865   0.00262003 
  261.17641    166.78667    149.04008   0.0027385 
  253.82331    167.0669     149.0315    0.00280762 
  223.80941    167.35659    149.02289   0.00318423 
  219.62129    167.6563     149.01426   0.00323122 
  211.57198    167.96656    149.00561   0.00337818 
  200.2706     168.28739    148.99694   0.00356532 
  182.88216    168.61961    148.98823   0.00389303 
  174.77315    168.96325    148.97952   0.00408411 
  179.19355    169.31896    148.97078   0.00401068 
  171.87352    169.68747    148.96202   0.00417584 
  166.6777     170.06884    148.95324   0.00425701 
  155.14631    170.46405    148.94442   0.00462226 
  142.20866    170.87325    148.93561   0.00501778 
  148.2628     171.29723    148.92675   0.00479293 
  145.74374    171.73692    148.91787   0.00489127 
  155.83665    172.19249    148.90898   0.00459974 
  157.28654    172.66516    148.90005   0.00459027 
  124.86763    173.15518    148.89113   0.00570031 
  140.35803    173.66357    148.88215   0.0050834 
  139.66241    174.19157    148.87317   0.00510382 
  137.03107    174.73944    148.86418   0.00518928 
  110.39347    175.30876    148.85512   0.00652306 
  134.19421    175.90944    148.84609   0.00535244 
  157.12706    176.52387    148.837     0.00452474 
  124.72498    177.16313    148.82791   0.00572359 
  122.65426    177.82765    148.81879   0.00585299 
  149.9997     178.51957    148.80965   0.00478881 
  142.39372    179.23945    148.80049   0.00504656 
  132.60587    179.9892     148.7913    0.00542639 
  162.96639    180.77095    148.78211   0.00443757 
  181.85471    181.58542    148.77289   0.00393871 
  160.93386    182.43544    148.76362   0.00446549 
  148.13466    183.32201    148.75438   0.00483785 
  159.61687    184.24766    148.74505   0.00447785 
  162.1232     185.21537    148.73575   0.00440921 
  186.39112    186.22636    148.72643   0.0038881 
  169.53966    187.28449    148.71705   0.00424071 
  178.84193    188.39138    148.7077    0.00403715 
  195.94343    189.55063    148.69826   0.00366395 
  168.7017     190.76644    148.68885   0.00427913 
  161.25654    192.04089    148.67943   0.00444238 
  188.29431    193.37944    148.66994   0.00384348 
  172.73064    194.78475    148.66046   0.00421268 
  159.715      196.26226    148.65094   0.00448171 
  163.59944    197.81804    148.64141   0.00438386 
  163.03801    199.45575    148.63187   0.00439662 
  164.58567    201.18355    148.6223    0.00432354 
  163.13743    203.00607    148.6127    0.00439971 
  166.11004    204.93183    148.60307   0.00432183 
  161.75426    206.97053    148.59345   0.00443899 
  151.91756    209.12898    148.58379   0.00470701 
  138.27716    211.42056    148.57409   0.00515765 
  153.2654     213.85493    148.5644    0.00466129 
  161.82506    216.44848    148.55465   0.00440755 
  172.94969    219.29459    148.54492   0.0041358 
  179.78252    222.27125    148.53515   0.0039906 
  184.1852     225.49129    148.52537   0.0038937 
  185.63711    229.00391    148.51557   0.00383543 
  187.37678    232.88582    148.50572   0.00381877 
  187.49135    237.23858    148.49586   0.00383416 
  174.25763    242.17449    148.486     0.00411585 
  210.97758    247.81974    148.47611   0.00340212 
  221.33517    254.26127    148.46619   0.00322093 
  215.23186    261.5303     148.45623   0.00331908 
  246.91126    269.54497    148.44629   0.00289368 
  238.84088    278.02689    148.43632   0.00298919 
  219.64438    286.47004    148.42629   0.00326395 
  242.15455    294.17775    148.41628   0.00296403 
  251.88055    300.71315    148.40622   0.00284316 
  269.14214    306.32113    148.39618   0.00266731 
  275.39795    311.74956    148.38608   0.00260747 
  284.31654    317.76193    148.37598   0.00253493 
  305.29148    324.87226    148.36584   0.00235506 
  296.10626    333.39825    148.35568   0.00241791 
  303.95846    343.42418    148.34551   0.00235485 
  317.78484    355.24632    148.33535   0.00223926 
  326.07353    368.86759    148.32511   0.00218938 
  356.34239    384.37717    148.31487   0.0020025 
  383.42816    401.93704    148.30462   0.00185605 
  415.4846     421.78237    148.29434   0.00172494 
  445.99886    444.19206    148.28405   0.00160518 
  454.44893    469.58843    148.2737    0.00156887 
  450.23108    498.44004    148.26337   0.00159053 
  459.61912    531.38663    148.25302   0.00155507 
  582.68454    569.23521    148.24264   0.0012299 
  668.29285    612.92644    148.23224   0.00106626 
  646.58562    663.78172    148.22181   0.00110328 
  714.66903    723.4162     148.21137   0.00099952 
  849.98571    794.19256    148.20089   0.00084049 
  984.32224    879.6498     148.19042   0.00086699 
  1132.16112   985.26982    148.17991   0.00075102 
  1300.45624   1120.62872   148.16937   0.00065238 
  1516.4126    1301.7365    148.15884   0.00055883 
  1816.50644   1555.65197   148.14825   0.00046723 
  2159.83842   1925.05281   148.13766   0.00039324 
  2687.89825   2470.50224   148.12706   0.0003157 
  3214.02005   3270.71678   148.11641   0.00026317 
  3988.14496   4409.60001   148.10578   0.00021238 
  5213.0523    5958.61733   148.09511   0.00016254 
  6755.47648   7945.99109   148.0844    0.00012551 
  8597.18262   10313.32332  148.0737    0.00009865 
  11267.8306   12873.92935  148.06294   0.00007539 
  14114.19974  15238.58858  148.0522    0.00006007 
  16670.66408  16818.52987  148.04141   0.00005091 
  18215.45774  17051.12078  148.03062   0.00004665 
  17760.59745  15839.95252  148.0198    0.00004778 
  15400.01551  13646.39338  148.00897   0.00005525 
  12241.77779  11095.42396  147.99811   0.00006962 
  9009.06976   8640.94093   147.98723   0.00009497 
  6755.35248   6525.00016   147.97632   0.00012649 
  5128.13901   4841.12097   147.96543   0.00016671 
  3901.43496   3581.35951   147.95447   0.00021872 
  3102.15182   2686.138     147.9435    0.00027463 
  2535.25412   2071.26767   147.93253   0.00033596 
  2092.35835   1654.92074   147.92152   0.0004078 
  1781.41825   1370.8621    147.91051   0.00048003 
  1553.46678   1170.73941   147.89946   0.00054942 
  1320.73199   1023.52034   147.8884    0.0006465 
  1084.35343   910.04672    147.87732   0.00078704 
  953.71253    819.1259     147.86622   0.00089569 
  864.44267    744.32842    147.85507   0.00098467 
  817.57646    681.56064    147.84396   0.00104824 
  741.64199    628.27892    147.83279   0.00114645 
  686.19336    582.59767    147.8216    0.00123685 
  591.9043     543.11974    147.81041   0.00144898 
  518.18452    508.82938    147.79917   0.00165111 
  502.27318    478.84301    147.78793   0.00169382 
  496.85455    452.53337    147.77668   0.00170968 
  436.62963    429.31555    147.76537   0.00195569 
  399.02882    408.74478    147.75408   0.00214299 
  380.39641    390.48416    147.74275   0.00223858 
  369.65798    374.216      147.73141   0.00229809 
  351.78588    359.72227    147.72005   0.00241863 
  337.30844    346.80755    147.70866   0.00251989 
  319.86307    335.33529    147.69727   0.00267012 
  316.63214    325.25459    147.68583   0.0026987 
  331.78579    316.57224    147.67437   0.00255757 
  303.48357    309.4253     147.66293   0.00280314 
  293.77385    304.05932    147.65143   0.00289198 
  284.74912    300.84195    147.63991   0.00296864 
  293.01373    300.20929    147.6284    0.00288781 
  280.13707    302.53996    147.61685   0.00301446 
  248.39206    307.98237    147.6053    0.00341292 
  268.65431    316.23618    147.59369   0.00317546 
  288.83483    326.26546    147.5821    0.00294853 
  279.82707    335.89657    147.57049   0.0030253 
  277.44005    341.70983    147.55883   0.00305702 
  297.95897    340.13335    147.54718   0.00284814 
  305.56188    330.06474    147.53549   0.00278491 
  298.80446    313.87092    147.52378   0.00285928 
  283.95245    295.28124    147.51209   0.00301697 
  257.43792    277.16737    147.50031   0.0032945 
  243.93459    261.14927    147.48857   0.00347999 
  223.30927    247.85055    147.47676   0.00381481 
  206.50497    237.28477    147.46498   0.00411242 
  240.10713    229.12413    147.45316   0.00353959 
  229.98675    222.86061    147.44132   0.003696  
  197.46605    217.998      147.42947   0.0043148 
  198.67796    214.10968    147.41758   0.00428041 
  208.72807    210.88371    147.40568   0.0040737 
  207.07667    208.11728    147.39376   0.00408812 
  194.68436    205.67848    147.38183   0.00436598 
  199.54007    203.49401    147.36988   0.00424611 
  189.84319    201.51701    147.35788   0.00448705 
  200.91982    199.71997    147.34591   0.00423064 
  211.89525    198.0899     147.3339    0.00402364 
  188.63952    196.61869    147.32184   0.00451453 
  178.41376    195.31266    147.30981   0.00476532 
  194.09938    194.18855    147.29771   0.0043844 
  201.91458    193.28637    147.28562   0.00424212 
  207.59799    192.68015    147.27352   0.00412123 
  181.40947    192.48501    147.26138   0.00469858 
  186.6561     192.86857    147.24925   0.00457554 
  219.12881    194.03114    147.23707   0.00388429 
  213.89649    196.18229    147.22487   0.00399125 
  213.50276    199.47007    147.21269   0.00398184 
  217.35629    203.90519    147.20045   0.00389848 
  218.18811    209.2575     147.1882    0.00387724 
  239.89988    214.89511    147.17593   0.00352437 
  258.15031    219.68511    147.16366   0.00328021 
  255.22593    221.98008    147.15135   0.00331231 
  262.30316    220.61903    147.13903   0.003237  
  253.62781    215.83167    147.12669   0.00334949 
  241.81019    209.05218    147.11433   0.00353943 
  239.49557    201.78511    147.10195   0.00356831 
  226.20358    195.03049    147.08955   0.00375943 
  219.15497    189.27081    147.07714   0.00387227 
  220.78662    184.65043    147.06469   0.00385715 
  192.54785    181.10738    147.05223   0.00441758 
  195.52683    178.45727    147.03977   0.00430882 
  210.17154    176.48643    147.02728   0.00401352 
  218.75099    174.99232    147.01475   0.00388744 
  228.77707    173.81755    147.00224   0.00370538 
  230.23091    172.85192    146.98969   0.00369403 
  210.36249    172.02359    146.97712   0.00404124 
  197.97287    171.29056    146.96453   0.00428628 
  204.01472    170.62662    146.95191   0.00419285 
  248.39098    170.10938    146.9393    0.00343142 
  267.22732    169.54437    146.92665   0.00316573 
  245.72203    169.01668    146.91399   0.00346141 
  267.33093    168.52203    146.90132   0.00316325 
  294.30536    168.05602    146.8886    0.00285826 
  324.77811    167.61606    146.87589   0.00261557 
  338.85296    167.19949    146.86314   0.00252258 
  360.98882    166.804      146.8504    0.00236965 
  393.06305    166.42833    146.83762   0.00215887 
  446.942      166.0706     146.82483   0.00189922 
  467.40059    165.72994    146.81203   0.00181964 
  433.12889    165.4051     146.79918   0.00195923 
  404.88273    165.09509    146.78637   0.00209469 
  369.85717    164.79937    146.77348   0.00230575 
  308.28275    164.51698    146.76058   0.00277212 
  309.27091    164.24769    146.7477    0.00275374 
  279.88026    164.05554    146.73475   0.00304475 
  246.68565    163.81071    146.72183   0.00344637 
  242.25403    163.57762    146.70887   0.00349965 
  222.86571    163.35574    146.6959    0.00382111 
  197.62221    163.14501    146.6829    0.00433161 
  187.85888    162.94512    146.66988   0.00463862 
  177.13519    162.75584    146.65686   0.00485056 
  181.09886    162.57723    146.64381   0.0047271 
  185.00094    162.409      146.63073   0.00461632 
  179.70441    162.25136    146.61765   0.00472431 
  176.98516    162.10418    146.60454   0.00483189 
  165.1448     161.96747    146.59142   0.00518713 
  153.88097    161.84146    146.57827   0.0055538 
  163.82045    161.72619    146.56512   0.00517857 
  179.93936    161.62198    146.55196   0.0047273 
  200.79763    161.52898    146.53875   0.00423855 
  164.75445    161.4475     146.52554   0.00516748 
  167.82275    161.37796    146.51231   0.00505916 
  190.11885    161.32074    146.49905   0.00445315 
  186.38304    161.27643    146.48579   0.00454972 
  185.21397    161.24554    146.47249   0.00460112 
  180.51149    161.22882    146.4592    0.00472931 
  184.102      161.22701    146.44589   0.00460433 
  177.92703    161.24103    146.43255   0.00478799 
  163.56989    161.27189    146.41917   0.00519058 
  192.92032    161.32078    146.40579   0.0044099 
  196.36039    161.38913    146.39241   0.00431545 
  179.96641    161.47835    146.379     0.00470905 
  145.43613    161.59031    146.36556   0.0058386 
  163.33824    161.727      146.35213   0.0052153 
  155.97171    161.89071    146.33866   0.00549119 
  151.47874    162.08429    146.32516   0.00567613 
  160.17294    162.31065    146.31168   0.0052948 
  158.48037    162.5736     146.29816   0.00536448 
  151.79789    162.8771     146.28464   0.00561506 
  152.49463    163.22606    146.27107   0.00553906 
  154.08402    163.62656    146.2575    0.005456  
  144.21823    164.08481    146.24392   0.00588596 
  137.38682    164.60929    146.23031   0.0062279 
  135.48623    165.20893    146.21668   0.00624336 
  139.92835    165.89522    146.20303   0.00613757 
  149.61716    166.68233    146.18938   0.00570091 
  155.90837    167.58571    146.17573   0.00545636 
  147.03065    168.6264     146.16201   0.0058161 
  159.39474    169.82799    146.14832   0.00536217 
  133.20928    171.22132    146.13457   0.00648921 
  128.42708    172.84596    146.12083   0.00665264 
  146.38505    174.74922    146.10708   0.00580612 
  143.71734    176.99907    146.09328   0.00595827 
  152.94409    179.68562    146.07951   0.005603  
  167.73621    182.94904    146.06566   0.0051042 
  158.52267    187.01721    146.05184   0.0054246 
  167.48927    192.26391    146.038     0.00512097 
  166.05231    199.33604    146.02413   0.00512891 
  171.77151    209.27131    146.01025   0.00495542 
  196.18915    223.67085    145.99633   0.00433893 
  203.21576    244.77588    145.98242   0.0041907 
  196.91334    275.30173    145.96849   0.00431532 
  249.41358    318.12949    145.95453   0.00341688 
  297.49343    375.39305    145.94056   0.00283436 
  332.09067    447.58322    145.92656   0.00256193 
  417.57522    532.17692    145.91256   0.00205583 
  591.55063    621.64318    145.89855   0.0014384 
  750.66989    701.74295    145.88451   0.00112337 
  924.50736    752.03811    145.87045   0.00091446 
  984.81301    756.22774    145.85638   0.00086009 
  911.58595    715.95263    145.84229   0.00092848 
  741.43216    649.86598    145.82819   0.00115149 
  583.73307    578.6526     145.81406   0.00145326 
  475.45488    515.97983    145.79992   0.00177576 
  419.03253    467.36854    145.78574   0.00203811 
  343.35489    432.07793    145.77158   0.00246555 
  341.17395    404.73713    145.75741   0.00248615 
  307.46076    378.31856    145.74317   0.00279809 
  292.79504    348.9188     145.72895   0.00292899 
  277.41075    317.43799    145.7147    0.0030926 
  244.95551    286.85892    145.70045   0.0035054 
  212.30209    259.57328    145.68618   0.00404416 
  197.32006    236.68505    145.67188   0.00432982 
  190.79102    218.41773    145.65758   0.00445308 
  176.86844    204.43786    145.64326   0.00481681 
  183.95508    194.05214    145.62891   0.00461814 
  169.86429    186.47119    145.61455   0.00505752 
  139.47287    180.9251     145.60018   0.00609346 
  153.74918    176.79031    145.58579   0.00554859 
  148.9673     173.61033    145.57139   0.0057572 
  158.81543    171.07302    145.55695   0.00534604 
  155.66192    168.98454    145.54252   0.0054565 
  152.39108    167.21997    145.52803   0.00559826 
  139.57269    165.70286    145.51357   0.00615692 
  133.1834     164.38216    145.49907   0.00645079 
  126.44907    163.22092    145.48458   0.00672441 
  123.44601    162.19367    145.47005   0.00694517 
  138.7751     161.27851    145.45551   0.00615981 
  130.87033    160.45923    145.44095   0.00651608 
  120.63057    159.72221    145.42637   0.00703104 
  123.02757    159.05566    145.41179   0.00694799 
  124.48997    158.451      145.39718   0.00687082 
  126.52315    157.89978    145.38255   0.00675398 
  125.96224    157.39577    145.36793   0.00682381 
  123.98026    156.93326    145.35324   0.00698468 
  131.43558    156.50723    145.33859   0.00652715 
  127.35135    156.11403    145.32391   0.00665982 
  124.6466     155.74971    145.30919   0.00682162 
  118.04229    155.4115     145.29447   0.00721129 
  123.41572    155.09668    145.27974   0.00695432 
  121.11607    154.80271    145.26498   0.00710865 
  119.7983     154.52793    145.25022   0.00711846 
  111.04702    154.27022    145.23543   0.00775156 
  130.49947    154.02826    145.22064   0.00663494 
  120.39764    153.80054    145.2058    0.00709255 
  137.52642    153.58574    145.19098   0.00625158 
  121.16015    153.38298    145.17614   0.00708955 
  118.62393    153.18418    145.16127   0.00725466 
  115.86188    153.00239    145.14639   0.00730034 
  122.73458    152.82987    145.13148   0.00690549 
  126.64499    152.66584    145.11658   0.00674253 
  131.87469    152.50982    145.10165   0.00642834 
  131.23861    152.36106    145.08671   0.00645706 
  114.45968    152.21917    145.07175   0.00750795 
  109.4339     152.08363    145.05675   0.00783239 
  113.67604    151.95396    145.04177   0.00747639 
  104.41902    151.82989    145.02677   0.00823902 
  116.42129    151.71093    145.01175   0.0073695 
  121.46911    151.59685    144.99671   0.00710416 
  127.10953    151.48731    144.98164   0.00678629 
  126.95045    151.38202    144.96659   0.00670879 
  119.32775    151.2808     144.95151   0.00710462 
  121.01818    151.18334    144.9364    0.00704961 
  117.06837    151.08945    144.92129   0.00728904 
  124.46994    150.99897    144.90614   0.00689038 
  122.24566    150.91167    144.891     0.00691221 
  122.87751    150.82747    144.87584   0.00693827 
  108.33701    150.74609    144.86064   0.0079746 
  108.94713    150.66754    144.84547   0.00779741 
  125.70874    150.59157    144.83024   0.00674582 
  127.3383     150.51808    144.81502   0.00677222 
  120.42169    150.44703    144.79979   0.00710792 
  128.16486    150.37822    144.78453   0.00672973 
  112.29868    150.31164    144.76926   0.00768601 
  114.90371    150.24715    144.75397   0.00740213 
  133.07812    150.18467    144.73867   0.0063894 
  130.61244    150.12416    144.72335   0.00650428 
  123.55784    150.0655     144.708     0.00685745 
  100.76427    150.00867    144.69266   0.0085415 
  127.2571     149.9536     144.67729   0.00679748 
  127.75283    149.90019    144.66191   0.00677485 
  111.54477    149.84849    144.64654   0.00758154 
  130.21932    149.79833    144.63111   0.00651763 
  134.52124    149.74978    144.61569   0.00631964 
  128.57613    149.70272    144.60023   0.00664549 
  136.14808    149.65716    144.58481   0.00627929 
  145.18696    149.61306    144.56933   0.00585875 
  133.92202    149.57036    144.55384   0.00641882 
  148.67379    149.5291     144.53835   0.00576115 
  141.53927    149.4892     144.52281   0.00601633 
  171.33513    149.45066    144.50729   0.00498852 
  171.18648    149.41349    144.49176   0.00494654 
  173.31369    149.37762    144.47619   0.00489928 
  171.97082    149.34309    144.46061   0.00496768 
  182.27344    149.30987    144.44502   0.00470016 
  199.99064    149.27796    144.42942   0.00426323 
  242.51535    149.24737    144.4138    0.00352177 
  257.37177    149.21808    144.39816   0.00330938 
  269.57086    149.18935    144.38252   0.00315506 
  292.42862    149.16271    144.36684   0.00291039 
  302.66798    149.13741    144.35117   0.00283348 
  313.1332     149.11347    144.33548   0.00271795 
  298.19761    149.09087    144.31976   0.00284402 
  285.0913     149.0697     144.30405   0.00299467 
  283.89966    149.04991    144.2883    0.0029915 
  288.16283    149.03325    144.27256   0.00295695 
  287.8789     149.01566    144.25679   0.00294632 
  265.0237     149.00033    144.241     0.00320738 
  248.26452    148.98658    144.22521   0.00341322 
  228.08896    148.97441    144.20938   0.0037202 
  220.47672    148.96392    144.19357   0.00384206 
  196.72706    148.9552     144.17775   0.00436745 
  172.40763    148.9482     144.16187   0.00494892 
  180.84719    148.94312    144.14601   0.00470721 
  190.72082    148.93999    144.13013   0.00447794 
  177.56307    148.93887    144.11422   0.00482768 
  182.74079    148.93996    144.09833   0.00465121 
  153.12524    148.94325    144.08238   0.0055999 
  156.0336     148.949      144.06645   0.00545564 
  151.68355    148.95722    144.05048   0.00556845 
  156.04415    148.96817    144.03452   0.0054461 
  161.54948    148.98199    144.01854   0.00523222 
  142.7932     148.99884    144.00253   0.00591628 
  140.84476    149.019      143.98653   0.00600377 
  143.1621     149.04264    143.97049   0.00596782 
  141.84867    149.0701     143.95446   0.00599915 
  137.00514    149.10167    143.93841   0.00617683 
  133.91827    149.13763    143.92233   0.0064178 
  135.7716     149.17846    143.90625   0.00635634 
  151.65195    149.22453    143.89017   0.00563696 
  140.26426    149.27633    143.87404   0.0060963 
  130.89117    149.33451    143.85793   0.00658734 
  139.11455    149.39958    143.84177   0.006139  
  145.23057    149.47244    143.82564   0.00578957 
  164.40317    149.55378    143.80947   0.00517201 
  162.02189    149.71242    143.79328   0.00527491 
  176.38494    149.81422    143.77709   0.00484777 
  183.8274     149.92789    143.76086   0.00464535 
  182.85971    150.0552     143.74465   0.00465957 
  182.64538    150.19776    143.72842   0.00463763 
  180.52094    150.35779    143.71216   0.00468305 
  192.6339     150.53799    143.69591   0.00438528 
  205.29536    150.74115    143.67961   0.00413675 
  224.6347     150.97124    143.66332   0.00376659 
  257.57847    151.23246    143.64704   0.00328307 
  298.63607    151.53035    143.6307    0.00281953 
  314.98939    151.87193    143.61437   0.00269808 
  374.19761    152.2652     143.59801   0.00227384 
  397.67873    152.72138    143.58165   0.00212936 
  436.29354    153.29065    143.56527   0.00193893 
  494.8718     153.9196     143.5489    0.00170869 
  571.28886    154.67373    143.53249   0.00148473 
  641.67466    155.59723    143.51607   0.00132029 
  685.6703     156.76618    143.49966   0.00123285 
  730.11842    158.30575    143.4832    0.00116077 
  713.07903    160.4498     143.46675   0.00119158 
  690.76839    163.48178    143.45027   0.00123273 
  629.37925    167.89605    143.43379   0.00135767 
  580.77185    174.31218    143.4173    0.00146662 
  526.52907    183.40755    143.40077   0.00161057 
  468.56034    195.79383    143.38425   0.00181487 
  413.53719    211.7883     143.36775   0.0020475 
  398.57672    231.08372    143.35118   0.00212735 
  403.36773    252.43522    143.33462   0.00210068 
  392.23851    273.05501    143.31804   0.00216454 
  366.79487    288.42015    143.30147   0.00232464 
  351.60838    293.53251    143.28486   0.00241629 
  360.07076    286.38209    143.26823   0.00236426 
  317.78013    269.81223    143.2516    0.00269372 
  271.7569     248.98105    143.23495   0.00313785 
  244.27797    228.10581    143.21831   0.00349516 
  229.95226    209.6114     143.20164   0.00370065 
  200.15283    194.56649    143.18495   0.00425626 
  172.73039    183.10302    143.16827   0.00494796 
  161.09992    174.85285    143.15154   0.00529263 
  159.18575    169.1728     143.13482   0.00539437 
  143.60539    165.3842     143.1181    0.00593087 
  143.5288     162.90607    143.10135   0.00594795 
  155.34325    161.2938     143.0846    0.00550297 
  142.34097    160.25223    143.06781   0.00600867 
  153.30694    159.59629    143.05102   0.00559914 
  135.76417    159.21946    143.03424   0.00631307 
  153.5939     159.06619    143.01742   0.00558487 
  178.69419    159.10958    143.00062   0.00474202 
  155.62247    159.34568    142.98375   0.00547901 
  141.12918    159.7903     142.9669    0.00604628 
  139.77275    160.48393    142.95005   0.00610587 
  131.27714    161.50321    142.93316   0.00651534 
  144.81922    162.97326    142.91628   0.00591682 
  135.21771    165.07788    142.89936   0.00633366 
  129.93308    168.06124    142.88247   0.00658386 
  142.05317    172.20324    142.86555   0.00598169 
  158.99882    177.76199    142.8486    0.00531967 
  176.69851    184.90206    142.83165   0.00478993 
  188.92435    193.56885    142.81467   0.00443839 
  183.54986    203.3717     142.79771   0.00456466 
  202.49331    213.38568    142.78073   0.00418485 
  219.92314    222.03025    142.76371   0.00386249 
  232.42355    227.55125    142.74671   0.00365065 
  237.60456    229.36232    142.72967   0.0036134 
  225.51286    229.00506    142.71265   0.00382733 
  221.2064     229.36003    142.6956    0.00385385 
  249.91513    233.48807    142.67853   0.00341034 
  234.31845    244.11506    142.66147   0.00361459 
  257.24732    263.66588    142.64436   0.00329596 
  267.40225    294.01501    142.62726   0.00316732 
  315.19536    335.92862    142.61016   0.00268394 
  382.81428    388.51422    142.59301   0.00220444 
  461.35254    447.98581    142.57588   0.00183502 
  530.17517    506.4846     142.55873   0.00160567 
  549.17408    551.05629    142.54157   0.00155719 
  625.00932    566.96412    142.5244    0.00136226 
  585.99768    547.57977    142.5072    0.0014534 
  487.17841    500.33289    142.49001   0.00174038 
  430.36217    439.8907     142.47279   0.00197681 
  320.88833    378.66859    142.45558   0.00266043 
  260.3993     324.04808    142.43836   0.00327835 
  222.40921    279.17464    142.4211    0.00384059 
  209.25365    244.6606     142.40385   0.00408855 
  191.4812     219.44536    142.38655   0.00449238 
  161.75982    201.71443    142.36929   0.00539273 
  153.28607    189.52677    142.352     0.00564923 
  152.93065    181.14283    142.33468   0.00557946 
  150.60581    175.25811    142.31737   0.00568408 
  144.96843    170.9652     142.30002   0.00593492 
  144.55447    167.69071    142.28269   0.00591648 
  128.89552    165.09385    142.26534   0.00669281 
  134.0982     162.96723    142.24797   0.00638639 
  128.22614    161.18972    142.2306    0.00662847 
  121.83144    159.68098    142.2132    0.00704042 
  125.89647    158.38615    142.19582   0.00681095 
  141.15895    157.2671     142.1784    0.00604586 
  133.28698    156.29228    142.16096   0.00642263 
  128.81859    155.43903    142.14353   0.0066114 
  133.53127    154.68772    142.12608   0.00642027 
  148.68891    154.02252    142.10862   0.00575553 
  131.6821     153.43161    142.09116   0.00645287 
  118.41574    152.90385    142.07366   0.00721414 
  130.77121    152.43129    142.05619   0.00650398 
  119.87999    152.00635    142.03867   0.00715934 
  123.83505    151.62282    142.02115   0.00693133 
  122.00559    151.27601    142.00363   0.00703449 
  109.46402    150.96117    141.98609   0.0079252 
  105.84852    150.67498    141.96854   0.00810171 
  130.7237     150.41409    141.95098   0.0065429 
  132.23006    150.17562    141.9334    0.00644772 
  143.69886    149.95749    141.91582   0.00594519 
  118.40588    149.7574     141.89823   0.00729421 
  122.64775    149.57379    141.88062   0.00698864 
  122.01802    149.40499    141.86298   0.0070137 
  125.48478    149.24958    141.84538   0.00675269 
  129.42349    149.10647    141.82772   0.0066724 
  115.26003    148.97449    141.81007   0.00736005 
  102.18608    148.85282    141.79241   0.00839531 
  112.42444    148.7406     141.77473   0.00763453 
  122.37783    148.63699    141.75705   0.00699077 
  140.50417    148.54149    141.73936   0.00610023 
  122.97705    148.45335    141.72164   0.00691875 
  131.77765    148.37221    141.70392   0.00648155 
  135.84712    148.29702    141.6862    0.0062712 
  114.55492    148.22832    141.66844   0.00754141 
  109.97124    148.16537    141.6507    0.00771527 
  124.36687    148.10768    141.63293   0.0067682 
  121.86644    148.05509    141.61516   0.0069356 
  113.90256    148.00727    141.59739   0.00759511 
  107.13052    147.96391    141.57958   0.00803976 
  105.70221    147.92491    141.56178   0.00808496 
  114.1812     147.88995    141.54395   0.00747505 
  118.18832    147.8724     141.52611   0.00718981 
  111.00534    147.84529    141.50829   0.00766208 
  117.67537    147.82176    141.49043   0.00719459 
  118.10264    147.80182    141.47258   0.00721519 
  115.47762    147.78523    141.4547    0.00738926 
  110.98209    147.77203    141.43683   0.00770351 
  112.60681    147.76206    141.41892   0.00755065 
  117.30091    147.75526    141.40103   0.00723882 
  126.6697     147.75161    141.38312   0.00669859 
  123.04033    147.75098    141.36518   0.00688006 
  127.75277    147.75344    141.34725   0.0066356 
  123.84672    147.7589     141.32929   0.00689323 
  118.45225    147.76735    141.31134   0.0071601 
  125.40278    147.77883    141.29339   0.00676548 
  123.39775    147.79323    141.2754    0.00689924 
  116.13991    147.81068    141.25742   0.00733409 
  106.82126    147.83113    141.2394    0.00799294 
  111.85993    147.85464    141.22141   0.00758307 
  112.71666    147.88125    141.20339   0.00758129 
  124.10422    147.91093    141.18535   0.00687863 
  109.81399    147.94384    141.16732   0.00767786 
  117.45842    147.97999    141.14926   0.00723799 
  112.69675    148.01945    141.13121   0.00753412 
  113.23841    148.06234    141.11314   0.00749512 
  121.8293     148.1087     141.09507   0.00693657 
  119.01567    148.15867    141.07696   0.00708075 
  118.42904    148.21238    141.05885   0.00718462 
  115.8347     148.26995    141.04076   0.0074156 
  131.14017    148.33154    141.02264   0.00656557 
  130.41597    148.39723    141.00449   0.00656469 
  111.57555    148.46731    140.98636   0.00780793 
  106.66096    148.54193    140.9682    0.00808503 
  117.93277    148.62128    140.95005   0.00726767 
  115.7901     148.70565    140.93189   0.00728879 
  118.41424    148.79517    140.91368   0.00714132 
  129.98462    148.89031    140.89551   0.00657774 
  130.93194    148.99126    140.87729   0.00648022 
  131.42516    149.09839    140.85908   0.00643448 
  132.85152    149.21212    140.84087   0.00647362 
  130.46951    149.33276    140.82263   0.00655838 
  127.48376    149.46091    140.80441   0.00676306 
  135.40316    149.59699    140.78612   0.00637173 
  142.66077    149.74165    140.76788   0.00600549 
  124.47143    149.89549    140.74961   0.00687159 
  138.54133    150.05915    140.73133   0.00613411 
  143.33772    150.23356    140.71304   0.00595867 
  124.31678    150.41957    140.69473   0.00683612 
  120.81607    150.61818    140.67643   0.00713465 
  116.69577    150.83059    140.65813   0.00732088 
  114.24562    151.05794    140.63978   0.0075372 
  129.92506    151.30195    140.62144   0.00664545 
  120.58709    151.56424    140.60309   0.00704897 
  128.52392    151.8468     140.58474   0.00659156 
  128.34457    152.15194    140.56638   0.00657924 
  121.64519    152.48219    140.54799   0.00698125 
  129.23677    152.84096    140.52962   0.00657029 
  118.53704    153.23185    140.51121   0.00723798 
  124.36111    153.65936    140.49281   0.00683247 
  126.28804    154.1289     140.4744    0.00669134 
  124.4241     154.64693    140.45597   0.00681221 
  118.30807    155.22233    140.43754   0.00723902 
  107.35886    155.86631    140.41909   0.00801928 
  121.59851    156.59498    140.40065   0.00710217 
  129.04302    157.43283    140.3822    0.00654762 
  142.36665    158.41795    140.36371   0.00595929 
  141.13127    159.61235    140.34525   0.00604674 
  132.74521    161.11127    140.32674   0.00636553 
  132.51014    163.05335    140.30825   0.00647307 
  142.6991     165.62591    140.28976   0.00603703 
  144.95095    169.04802    140.27123   0.00589165 
  151.62951    173.54284    140.25271   0.00563231 
  156.70296    179.27632    140.23416   0.00544139 
  166.28933    186.27109    140.21563   0.00514901 
  166.86301    194.32207    140.19709   0.00509466 
  182.61239    202.8345     140.1785    0.00463691 
  176.2377     210.71154    140.15995   0.00479757 
  176.32882    216.50679    140.14136   0.00480009 
  170.32814    219.23836    140.12277   0.00500045 
  180.51346    219.54295    140.10418   0.00472416 
  216.16633    219.45626    140.08556   0.00390292 
  220.46457    221.39649    140.06695   0.00384933 
  221.08454    227.5364     140.04832   0.00383157 
  245.97289    239.99256    140.0297    0.00345285 
  259.36479    260.39028    140.01107   0.00325869 
  310.51165    289.86683    139.99241   0.00272579 
  327.77316    328.52356    139.97375   0.00257486 
  354.66189    374.6823     139.95507   0.00237351 
  444.85883    424.10886    139.9364    0.00191042 
  532.10489    468.62365    139.91773   0.00159771 
  572.10578    496.60828    139.89902   0.00148281 
  534.36646    498.03895    139.88033   0.00158272 
  468.18919    472.48925    139.8616    0.00181949 
  417.31856    429.46009    139.84289   0.00204097 
  351.37442    380.67377    139.82417   0.00242254 
  312.34244    334.35738    139.80541   0.00272268 
  275.57411    294.82261    139.78669   0.00309744 
  255.19495    263.71241    139.76793   0.00334576 
  230.0369     240.8665     139.74916   0.00368882 
  210.29028    225.23912    139.73039   0.00402925 
  173.50514    215.36379    139.71161   0.00487616 
  177.06286    209.86226    139.69283   0.00482627 
  168.58516    207.71955    139.67402   0.00508009 
  180.3627     208.381      139.65523   0.00476862 
  206.62761    211.85154    139.63643   0.00413067 
  188.6964     218.65593    139.6176    0.0045372 
  196.42449    229.83737    139.59876   0.00438809 
  214.04776    246.83737    139.57992   0.00401591 
  218.5798     271.18213    139.56109   0.0038977 
  248.6755     304.14627    139.54223   0.00344733 
  252.26614    346.02698    139.52337   0.00338137 
  298.19845    395.5083     139.5045    0.00284421 
  372.49547    448.61039    139.48561   0.00227292 
  439.49492    497.27875    139.46674   0.00192759 
  492.90096    529.62403    139.44785   0.00172098 
  476.45339    534.61498    139.42893   0.0017941 
  445.64012    510.76276    139.41003   0.00191691 
  370.92135    467.42204    139.3911    0.00229773 
  329.46573    417.07635    139.37217   0.00259927 
  297.38146    368.78563    139.35326   0.00285935 
  258.04341    327.51631    139.3343    0.00332524 
  234.80908    295.13198    139.31536   0.00365351 
  216.96147    271.65081    139.29639   0.00391085 
  220.01268    256.02866    139.27744   0.00386991 
  216.30251    246.72316    139.25847   0.00389778 
  222.89464    242.22519    139.23947   0.00381262 
  236.0106     241.28228    139.2205    0.00360146 
  221.29977    243.02562    139.20148   0.00385188 
  223.55746    246.94192    139.18249   0.00382743 
  220.37864    252.82103    139.16349   0.00386624 
  258.34913    260.67491    139.14445   0.00330408 
  292.32625    270.73393    139.12544   0.00290122 
  289.49108    283.47384    139.10639   0.0029352 
  335.07282    299.70491    139.08735   0.0025412 
  366.31437    320.87454    139.0683    0.00230849 
  382.33215    349.38787    139.04923   0.00221468 
  420.58663    389.25675    139.03018   0.00201243 
  494.50723    446.72154    139.01109   0.00171799 
  573.49793    530.54774    138.99203   0.00147849 
  652.19334    652.11493    138.97294   0.00130019 
  755.07437    823.66682    138.95385   0.00112367 
  890.74458    1056.06246   138.93474   0.0009527 
  1181.52996   1354.65796   138.91562   0.00072284 
  1592.54085   1713.32244   138.89651   0.00053479 
  1998.10225   2108.7063    138.87739   0.00042438 
  2482.85479   2489.03377   138.85827   0.00034217 
  2896.10298   2770.85028   138.83911   0.00029286 
  3038.28966   2862.64645   138.81996   0.00027924 
  2883.70091   2727.99486   138.80081   0.00029485 
  2527.39042   2419.0115    138.78167   0.00033651 
  1976.85767   2030.30079   138.7625    0.00043169 
  1522.38683   1639.56268   138.7433    0.00055784 
  1243.93691   1291.67626   138.72411   0.0006847 
  1016.57732   1006.61106   138.70493   0.00084085 
  789.22761    787.17857    138.68574   0.0010836 
  632.60245    627.0538     138.66652   0.00134755 
  553.35432    514.78682    138.64732   0.00153676 
  513.75318    438.15682    138.62808   0.00165493 
  439.91307    386.6344     138.60886   0.00193923 
  383.28761    352.13875    138.58966   0.00223619 
  370.04263    329.32169    138.57039   0.00230161 
  355.18756    314.82413    138.55117   0.00239105 
  313.13691    306.59755    138.53189   0.00272703 
  303.99398    303.25762    138.51264   0.00279267 
  306.52892    303.4444     138.49338   0.00276462 
  323.11624    305.37672    138.47411   0.00262436 
  325.89902    306.51107    138.45482   0.0025931 
  330.03318    303.90363    138.43552   0.00255581 
  334.42502    295.87127    138.41623   0.00253673 
  319.11596    283.25208    138.39695   0.00267006 
  287.61692    268.53693    138.37762   0.00295102 
  262.78522    254.01019    138.35832   0.00324857 
  239.17023    241.08195    138.33898   0.00359372 
  229.60342    230.3818     138.31967   0.00372967 
  222.75688    222.0349     138.30035   0.00382122 
  231.82348    215.8846     138.28098   0.00366622 
  240.12399    211.60754    138.26165   0.0035371 
  231.69729    208.85308    138.24228   0.00367655 
  229.76599    207.31446    138.22292   0.00372742 
  211.27179    206.76496    138.20357   0.0041017 
  208.8814     207.07272    138.18419   0.00409892 
  205.90743    208.19305    138.1648    0.00416089 
  217.08832    210.15781    138.14541   0.00394401 
  229.48238    213.09648    138.12603   0.00367935 
  212.46636    217.26287    138.10664   0.00401105 
  205.47958    223.10582    138.08722   0.00416867 
  226.68513    231.41487    138.06783   0.00376447 
  220.67257    243.46043    138.04838   0.0038144 
  246.77707    261.2156     138.02897   0.00343719 
  277.06726    287.4589     138.00955   0.00306269 
  296.57072    325.61414    137.9901    0.00287285 
  340.90467    379.43128    137.97066   0.00249766 
  398.12133    451.91858    137.95121   0.00212233 
  466.26144    544.29295    137.93176   0.00182008 
  573.12099    654.29456    137.9123    0.00148169 
  711.45583    773.7133     137.89281   0.00119066 
  893.28795    885.95838    137.87336   0.00094633 
  958.49275    964.7031     137.85386   0.00088748 
  1007.47591   983.55364    137.8344    0.00084998 
  979.08774    935.02773    137.8149    0.00087227 
  810.05254    837.70212    137.79539   0.0010548 
  619.31829    719.90995    137.77589   0.00138075 
  529.58218    603.96107    137.75637   0.00161767 
  439.37842    502.18642    137.73687   0.00196237 
  378.28779    419.6662     137.71736   0.00226606 
  336.97453    357.01949    137.69781   0.00252796 
  291.50579    311.98236    137.67828   0.00291843 
  264.63734    281.18908    137.65874   0.00321647 
  257.02733    261.06581    137.63919   0.00330839 
  268.05935    248.64318    137.61966   0.00318635 
  263.90913    241.90037    137.60007   0.00324135 
  255.97352    239.76894    137.58054   0.00334628 
  239.08118    242.10593    137.56096   0.00356979 
  231.27702    249.55074    137.54138   0.00368042 
  250.72647    263.30289    137.52181   0.00340595 
  264.38392    284.87019    137.50221   0.00320901 
  276.33877    315.59362    137.48262   0.00306168 
  293.60215    355.97502    137.46303   0.0028984 
  362.67054    405.05547    137.44343   0.00235501 
  418.57313    459.19592    137.42383   0.00203053 
  503.10816    510.93883    137.40421   0.00169488 
  597.24843    548.33407    137.38461   0.00142695 
  649.4412     558.68887    137.36496   0.00130773 
  620.51273    537.59481    137.34534   0.00137287 
  498.57019    492.938      137.32571   0.00169362 
  414.95173    437.92553    137.30606   0.00204115 
  362.45444    383.18435    137.28642   0.0023469 
  284.78797    334.87685    137.26677   0.00299373 
  253.39395    295.5453     137.24711   0.00336807 
  240.10458    265.61199    137.22746   0.00354219 
  210.55262    244.11389    137.20778   0.00405544 
  213.91115    229.48968    137.18812   0.00397665 
  208.85733    220.12825    137.16843   0.00408141 
  211.8956     214.65612    137.14875   0.00403678 
  181.54593    212.17697    137.12908   0.00470689 
  185.12197    212.28099    137.10937   0.00459785 
  197.19821    215.01882    137.08968   0.00433058 
  211.03274    220.83835    137.06996   0.00403997 
  203.12059    230.40772    137.05027   0.00418045 
  207.58982    244.44642    137.03057   0.00411911 
  260.64781    263.43044    137.01084   0.00327408 
  268.60214    287.19147    136.99112   0.00313664 
  275.24471    314.55407    136.97137   0.00308344 
  318.22989    342.59021    136.95165   0.00268481 
  338.0184     366.13899    136.93192   0.00250581 
  351.78255    378.51074    136.91216   0.00240813 
  369.96004    375.22209    136.89242   0.00229702 
  366.24935    357.86956    136.87266   0.0023259 
  335.2837     332.6606     136.85291   0.00253834 
  319.36178    305.80202    136.83316   0.00267021 
  297.30828    281.28993    136.81337   0.00285451 
  281.66717    261.121      136.79362   0.00302266 
  261.78668    245.87136    136.77381   0.00325911 
  253.77012    235.33334    136.75406   0.00337401 
  272.1793     228.81742    136.73428   0.00313664 
  273.27647    225.4989     136.71446   0.00310334 
  281.63885    224.62418    136.69468   0.00302991 
  301.1472     225.60106    136.67487   0.00284373 
  317.49293    228.05735    136.65507   0.00267265 
  351.72587    231.80221    136.63527   0.0024065 
  338.79876    236.8233     136.61544   0.00251599 
  349.47753    243.27239    136.59563   0.00242949 
  361.1898     251.50886    136.5758    0.00235005 
  315.92572    262.20682    136.55598   0.00270092 
  310.60729    276.48586    136.53616   0.00274796 
  317.01579    296.15641    136.51632   0.00268112 
  333.80099    323.84356    136.49649   0.00253866 
  332.87141    363.06699    136.47662   0.00254991 
  372.87914    417.98121    136.45677   0.00228033 
  432.00264    492.53195    136.43693   0.00196408 
  521.82444    589.52802    136.41709   0.00162134 
  623.70609    708.72965    136.39721   0.00135766 
  800.08879    845.12183    136.37732   0.00106448 
  998.27598    985.91131    136.35746   0.00085106 
  1249.19037   1107.27732   136.33761   0.00067954 
  1425.46758   1177.78105   136.31772   0.00059517 
  1428.06886   1174.83254   136.29782   0.00059464 
  1277.26312   1104.21046   136.27793   0.00066507 
  1070.0336    994.79243    136.25805   0.00079361 
  974.42207    877.36936    136.23815   0.0008688 
  876.39894    772.44019    136.21825   0.00097066 
  748.38112    691.357      136.19836   0.00113591 
  697.91624    639.31043    136.17842   0.00121821 
  764.83524    618.86381    136.15851   0.00110681 
  768.67533    632.59633    136.13862   0.00109674 
  869.93454    684.92152    136.11868   0.00097052 
  995.77393    783.99169    136.09876   0.00084485 
  1159.79298   941.09479    136.07883   0.00072613 
  1298.49876   1169.30873   136.0589    0.000648  
  1546.40589   1479.58859   136.03898   0.00054559 
  1895.05634   1874.44418   136.01903   0.0004451 
  2306.15302   2342.29881   135.99909   0.00036508 
  2686.10405   2845.82084   135.97913   0.00031432 
  3076.66726   3311.67464   135.95918   0.00027546 
  3400.64255   3628.34683   135.93924   0.00024951 
  3589.28525   3689.07823   135.91926   0.00023678 
  3459.73617   3473.35925   135.89932   0.00024659 
  3075.52697   3066.35057   135.87934   0.00027837 
  2534.53972   2587.40938   135.85938   0.0003381 
  2021.9064    2127.38016   135.83941   0.00042438 
  1701.74975   1739.24407   135.81942   0.00050256 
  1517.66189   1447.58044   135.79945   0.00056195 
  1375.1472    1261.60551   135.77944   0.00062254 
  1248.17065   1181.32026   135.75948   0.00068533 
  1205.48888   1202.55586   135.7395    0.00070686 
  1281.78888   1319.37564   135.71948   0.00066285 
  1407.93654   1522.59653   135.69949   0.00060527 
  1647.17654   1796.04318   135.67948   0.00051848 
  1913.28405   2110.98806   135.65948   0.00044605 
  2348.72604   2415.7223    135.63949   0.00036279 
  2742.69567   2633.01543   135.61946   0.00030953 
  2930.32046   2682.78425   135.59945   0.00028981 
  2726.32091   2537.45391   135.57942   0.00031124 
  2241.63233   2246.06187   135.5594    0.00038054 
  1746.30779   1891.10442   135.53939   0.00048731 
  1368.4488    1538.54823   135.51935   0.00062179 
  1076.41768   1225.85054   135.49933   0.0007892 
  851.377      969.31733    135.47927   0.0010048 
  686.60649    770.72673    135.45926   0.00124295 
  555.15015    624.20535    135.43921   0.00155292 
  472.50505    519.58814    135.41914   0.00180148 
  447.62074    446.07227    135.39912   0.00190279 
  396.32544    394.29135    135.37905   0.00215964 
  364.65948    356.92029    135.35901   0.0023348 
  330.46599    328.96228    135.33895   0.00257001 
  298.02853    307.1567     135.31889   0.00284366 
  256.01301    289.50405    135.29884   0.00332015 
  235.71528    274.82365    135.27876   0.00361062 
  230.24524    262.35698    135.2587    0.00367897 
  218.85406    251.63366    135.23863   0.00386036 
  204.60881    242.31464    135.21854   0.00414782 
  209.04397    234.14762    135.19848   0.00405861 
  201.80178    226.95195    135.17838   0.00421258 
  197.09862    220.56881    135.15832   0.00433532 
  190.12634    214.88164    135.13824   0.00448773 
  188.53893    209.78923    135.11813   0.00454133 
  209.0459     205.20624    135.09804   0.00407853 
  202.72925    201.06986    135.07795   0.00421206 
  181.95497    197.31914    135.05785   0.00470563 
  188.32495    193.90777    135.03777   0.00452372 
  165.70781    190.79483    135.01764   0.0051438 
  169.46026    187.94365    134.99754   0.0050274 
  174.51218    185.32783    134.97744   0.00485748 
  182.26601    182.91906    134.95733   0.00468438 
  180.51596    180.69699    134.93722   0.00470091 
  162.78009    178.64209    134.9171    0.00518216 
  164.45297    176.73625    134.89698   0.00514406 
  159.91877    174.69454    134.87684   0.00534051 
  167.15361    173.04796    134.85674   0.00512138 
  148.94154    171.51307    134.83663   0.00576746 
  133.98126    170.07968    134.81648   0.00635795 
  146.03096    168.75536    134.79635   0.00579899 
  166.44455    167.49889    134.77622   0.00508881 
  152.7294     166.31936    134.75609   0.00559807 
  139.43854    165.21113    134.73596   0.00607981 
  147.9639     164.16847    134.7158    0.00577037 
  141.0291     163.18557    134.69567   0.00608155 
  144.08086    162.25891    134.67551   0.00585018 
  153.53563    161.38346    134.65537   0.00550472 
  166.89372    160.55593    134.63523   0.00512943 
  139.92388    159.77289    134.61507   0.006134  
  146.8363     159.03071    134.59493   0.0058817 
  169.03447    158.32734    134.57475   0.00505677 
  157.36525    157.65957    134.5546    0.00546267 
  146.51445    157.0254     134.53446   0.00583446 
  141.26497    156.42264    134.51428   0.00597095 
  156.02577    155.84894    134.49413   0.00539671 
  169.70385    155.30306    134.47395   0.00499826 
  155.54765    154.78285    134.45379   0.0055284 
  133.08424    154.28704    134.43362   0.00646457 
  141.78259    153.81419    134.41344   0.00603459 
  134.53052    153.36271    134.39327   0.00633258 
  148.5467     152.93183    134.37308   0.0057227 
  155.83247    152.52008    134.35292   0.00546178 
  148.13825    152.1266     134.33275   0.0057685 
  156.09271    151.75044    134.31255   0.00542374 
  151.2336     151.39046    134.29238   0.00576706 
  140.73512    151.04619    134.27218   0.00617364 
  162.96822    150.71659    134.252     0.00524987 
  148.06193    150.40106    134.23182   0.00577661 
  158.32314    150.09897    134.21161   0.0053707 
  149.63815    149.80949    134.19142   0.00563808 
  148.14658    149.53234    134.17122   0.00577533 
  143.17418    149.26674    134.15104   0.00604755 
  149.47374    149.01229    134.13085   0.00575955 
  153.97852    148.76855    134.11064   0.00553065 
  136.01523    148.53491    134.09045   0.00626745 
  135.96205    148.31121    134.07024   0.00628611 
  133.81121    148.09685    134.05004   0.00639861 
  126.48519    147.89158    134.02983   0.00672728 
  142.07787    147.69511    134.00964   0.00602165 
  130.75107    147.50691    133.98942   0.00661087 
  121.47081    147.32533    133.96919   0.00697647 
  123.0717     147.15318    133.94899   0.00697171 
  129.263      146.98865    133.92879   0.0066606 
  127.19123    146.83154    133.90857   0.00670565 
  126.01197    146.68146    133.88835   0.00679841 
  130.73181    146.53841    133.86812   0.00657351 
  120.76771    146.40205    133.84791   0.0071213 
  130.60818    146.2723     133.82771   0.00655081 
  135.30115    146.14899    133.80749   0.00624742 
  133.52026    146.03183    133.78725   0.00640115 
  127.80701    145.92088    133.76701   0.00675824 
  124.487      145.8159     133.74681   0.0068839 
  127.10238    145.71678    133.72658   0.00667261 
  120.19769    145.62346    133.70634   0.00702251 
  118.90827    145.53578    133.68612   0.0072537 
  132.91527    145.45375    133.66588   0.00651134 
  129.13852    145.37719    133.64566   0.00657801 
  136.65448    145.3061     133.62543   0.0062543 
  146.63571    145.24043    133.60518   0.00578971 
  137.80117    145.18008    133.58497   0.00619997 
  129.93783    145.12507    133.56471   0.00659012 
  121.02783    145.07532    133.54448   0.00702705 
  140.64792    145.03085    133.52425   0.00606266 
  150.84747    144.99167    133.50401   0.00564612 
  140.35141    144.95769    133.48377   0.00604313 
  118.59533    144.92904    133.46352   0.00719153 
  127.31884    144.90561    133.44328   0.00671157 
  125.87162    144.88753    133.42307   0.00680016 
  122.66946    144.87479    133.4028    0.00700622 
  117.76864    144.86741    133.38257   0.00718995 
  127.98413    144.86552    133.36232   0.00661932 
  135.114      144.8691     133.34208   0.00634992 
  117.22616    144.87825    133.32183   0.00736693 
  115.16028    144.89311    133.30157   0.00744868 
  121.01271    144.91371    133.28134   0.00702396 
  121.12673    144.93952    133.26109   0.00700755 
  130.02607    144.97197    133.24084   0.00649627 
  127.58026    145.01057    133.22059   0.0066117 
  132.28277    145.05548    133.20033   0.00638658 
  132.07896    145.10678    133.18008   0.00640811 
  129.47708    145.16475    133.15982   0.00654447 
  133.52905    145.22948    133.13959   0.00634413 
  113.83508    145.30121    133.11934   0.00752352 
  120.33808    145.38023    133.09907   0.00713631 
  124.24257    145.46672    133.07884   0.0068879 
  113.39033    145.56097    133.05856   0.00755928 
  114.24095    145.66323    133.03832   0.0075914 
  108.50631    145.77385    133.01807   0.00790123 
  111.64025    145.89321    132.99781   0.00773591 
  106.10394    146.02158    132.97755   0.00808036 
  118.77928    146.15945    132.95728   0.00713386 
  121.74524    146.30747    132.93705   0.00701534 
  119.25943    146.46553    132.9168    0.00724393 
  120.36122    146.63452    132.89653   0.00711928 
  122.37744    146.81486    132.87628   0.00703195 
  111.13381    147.00723    132.85599   0.00775498 
  120.30516    147.21222    132.83575   0.00712356 
  122.31029    147.43055    132.81551   0.00688756 
  120.38886    147.6631     132.79525   0.00715145 
  113.78474    147.91055    132.77499   0.00751699 
  119.11609    148.17395    132.75471   0.00720144 
  110.5011     148.4542     132.73447   0.00776609 
  122.59695    148.75245    132.71421   0.00696129 
  121.80196    149.07004    132.69394   0.00697728 
  125.41938    149.40821    132.6737    0.00680339 
  115.56051    149.76857    132.65342   0.00743755 
  115.0792     150.15264    132.63317   0.00746545 
  118.96635    150.5624     132.61293   0.00719795 
  121.3797     151.00008    132.59265   0.00702649 
  130.19222    151.4679     132.57239   0.00658229 
  129.12671    151.96872    132.55213   0.00666615 
  132.07083    152.50543    132.53188   0.00648552 
  134.36667    153.08165    132.51164   0.00638018 
  127.8674     153.70169    132.49136   0.00674322 
  117.00988    154.37014    132.47112   0.00731789 
  123.09027    155.09279    132.45084   0.00692381 
  127.64333    155.87619    132.4306    0.00670581 
  149.81083    156.72867    132.41035   0.00569855 
  140.22627    157.66103    132.39007   0.00600986 
  144.14338    158.6871     132.36982   0.00587227 
  138.40652    159.82699    132.34956   0.00616818 
  146.47284    161.11103    132.32932   0.00583337 
  150.34322    162.58714    132.30907   0.00562464 
  146.43319    164.33233    132.28879   0.00578809 
  153.44689    166.46462    132.26854   0.00559308 
  186.2978     169.15436    132.24828   0.00458193 
  177.1129     172.62996    132.22803   0.00477802 
  181.69324    177.15708    132.2078    0.00467771 
  178.73414    183.00403    132.18752   0.00475622 
  177.95952    190.36886    132.16727   0.00480321 
  193.5956     199.272      132.14701   0.00442652 
  195.64309    209.4518     132.12677   0.00439841 
  178.49305    220.15396    132.10651   0.00480902 
  190.06426    229.96039    132.08626   0.00445766 
  199.41637    236.86338    132.06601   0.00422425 
  201.50642    239.22365    132.04576   0.00422009 
  190.13048    237.11139    132.02551   0.00449301 
  203.76354    232.27366    132.00527   0.00416975 
  217.10634    226.76413    131.98501   0.00391785 
  199.49876    222.23915    131.96477   0.00428925 
  194.10185    219.08442    131.94451   0.00438581 
  202.90055    217.82723    131.92428   0.00421405 
  223.66985    218.53074    131.90406   0.00381773 
  230.4641     221.09937    131.88379   0.00369117 
  223.17724    225.38484    131.86355   0.00382841 
  223.03236    231.28183    131.8433    0.00379525 
  241.85872    238.74573    131.82307   0.00349889 
  254.98621    247.85526    131.80283   0.00330448 
  299.90015    258.82324    131.78257   0.00281452 
  301.27858    272.0221     131.76236   0.00280624 
  327.22673    288.11434    131.74211   0.0025722 
  381.78234    308.16635    131.72188   0.00219618 
  394.44798    333.99816    131.70166   0.00213144 
  446.08151    368.6007     131.6814    0.00189624 
  500.65591    416.59011    131.66118   0.00168751 
  578.37623    484.82024    131.64094   0.00145612 
  662.36272    582.23673    131.62071   0.00126831 
  806.24656    719.4547     131.60049   0.00104225 
  943.17885    906.99695    131.58025   0.00089109 
  1097.10461   1151.95493   131.56002   0.00076756 
  1359.08138   1454.89279   131.5398    0.00062014 
  1644.83513   1803.4735    131.51957   0.00051257 
  1984.20049   2166.25809   131.49935   0.00042462 
  2413.26607   2484.03296   131.47914   0.0003496 
  2753.90397   2674.13467   131.4589    0.00030705 
  2884.23483   2671.80717   131.43868   0.00029516 
  2790.78635   2482.71025   131.41846   0.00030629 
  2408.48052   2178.66562   131.39824   0.00035643 
  1973.60638   1842.32003   131.37804   0.00043396 
  1615.49569   1532.90271   131.35781   0.00053128 
  1315.14037   1282.87821   131.33759   0.00065293 
  1198.0041    1108.09886   131.31738   0.00071614 
  1037.60649   1013.19092   131.29719   0.00082189 
  975.43604    996.13433    131.27698   0.00087186 
  981.29015    1051.01125   131.25675   0.00086653 
  979.05087    1167.68852   131.23654   0.00087205 
  1030.12806   1331.68459   131.21635   0.00083032 
  1192.27838   1520.06401   131.19614   0.00071635 
  1344.84505   1696.91833   131.17592   0.00063425 
  1449.87552   1818.29879   131.15573   0.00058717 
  1493.1711    1854.74777   131.13553   0.0005672 
  1487.47243   1816.39967   131.11534   0.00057009 
  1461.05267   1741.31378   131.09515   0.00057916 
  1444.68924   1663.69931   131.07493   0.00058208 
  1474.96166   1594.15475   131.05476   0.00057132 
  1467.80156   1519.80409   131.03456   0.00057632 
  1384.70573   1417.14303   131.01438   0.00061415 
  1230.33813   1275.05451   130.99419   0.00069507 
  998.42857    1106.26581   130.97399   0.00085637 
  792.25842    933.80844    130.95382   0.00107762 
  633.50521    775.86519    130.93361   0.00134261 
  540.53056    641.22833    130.91345   0.0015713 
  459.69293    532.49761    130.89327   0.00185759 
  369.08797    448.29451    130.87309   0.00230783 
  334.52739    385.1769     130.85291   0.00255061 
  314.59221    338.93377    130.83274   0.00270818 
  310.16208    305.2522     130.81257   0.00275792 
  249.93859    280.4997     130.79241   0.00341425 
  223.18668    261.8514     130.77223   0.00378441 
  226.86686    247.32122    130.75207   0.00370284 
  235.95217    235.61877    130.7319    0.00360139 
  239.11898    225.90702    130.71175   0.00357638 
  205.54047    217.67076    130.6916    0.00417918 
  189.96171    210.57435    130.67142   0.00455055 
  181.72696    204.38799    130.65128   0.00472088 
  182.67651    198.95434    130.63111   0.0046892 
  191.02073    194.14682    130.61096   0.00448071 
  174.07676    189.87039    130.59084   0.00491438 
  160.01514    186.04711    130.57067   0.00538149 
  169.49672    182.61186    130.55053   0.00506238 
  181.87382    179.51468    130.53038   0.00469392 
  167.17273    176.71005    130.51024   0.0051355 
  159.33765    174.16189    130.49013   0.00531606 
  164.32375    171.83909    130.46998   0.00512589 
  154.59412    169.71442    130.44985   0.00545893 
  157.17467    167.76674    130.4297    0.00544455 
  154.59951    165.97579    130.40956   0.0055994 
  146.12442    164.32517    130.38946   0.00580148 
  153.58381    162.80037    130.36932   0.00548876 
  153.68167    161.3883     130.34921   0.00553408 
  149.55101    160.07878    130.32908   0.00573092 
  159.44372    158.86163    130.30897   0.00536578 
  144.76902    157.72849    130.28888   0.00587708 
  146.2279     156.67183    130.26875   0.00588837 
  141.49988    155.68471    130.24864   0.00605719 
  146.70279    154.76174    130.22852   0.00578004 
  133.87218    153.89738    130.20843   0.0064101 
  141.10834    153.08694    130.18833   0.00608507 
  130.4244     152.32627    130.16822   0.00662646 
  135.42212    151.61137    130.14814   0.00638964 
  142.79909    150.93922    130.12803   0.00608585 
  143.7564     150.30656    130.10794   0.00605751 
  139.96045    149.71067    130.08787   0.00605683 
  139.81012    149.14909    130.06777   0.00614531 
  129.544      148.61943    130.0477    0.00662641 
  143.40264    148.1199     130.02759   0.00594567 
  136.77757    147.64856    130.00753   0.00625353 
  131.03083    147.20374    129.98746   0.00653976 
  129.16623    146.78396    129.96739   0.00658077 
  147.51545    146.38774    129.94732   0.00573832 
  145.38301    146.01405    129.92724   0.00584146 
  143.97794    145.66169    129.90718   0.0059292 
  138.69082    145.32968    129.88714   0.00619496 
  132.18645    145.01712    129.86706   0.00645299 
  129.76992    144.72315    129.84702   0.00656971 
  140.25003    144.44721    129.82695   0.00620159 
  132.07296    144.18859    129.8069    0.00659771 
  122.80373    143.9468     129.78687   0.00699758 
  126.89412    143.72137    129.76682   0.00675959 
  139.71355    143.51185    129.74678   0.00607734 
  151.17444    143.31809    129.72674   0.00561466 
  139.25556    143.13976    129.7067    0.00611833 
  133.28902    142.97675    129.68669   0.00634729 
  132.09781    142.82901    129.66665   0.00641877 
  134.76135    142.69644    129.64663   0.00632602 
  122.95903    142.5793     129.62659   0.00702188 
  125.73117    142.47766    129.60659   0.00679584 
  132.86694    142.41073    129.58659   0.00633338 
  143.03514    142.34116    129.56655   0.00592304 
  142.51746    142.28818    129.54655   0.00598439 
  142.34513    142.25255    129.52652   0.0059892 
  136.7747     142.2349     129.50655   0.00618656 
  151.18654    142.23612    129.48656   0.0055777 
  150.94886    142.25738    129.46654   0.00559975 
  131.80597    142.29972    129.44655   0.00647906 
  130.87721    142.36488    129.42655   0.00646972 
  137.91476    142.4543     129.40657   0.00620563 
  158.18728    142.57011    129.3866    0.00547733 
  159.21732    142.71493    129.36661   0.00541797 
  137.53117    142.89095    129.34665   0.00617904 
  143.6296     143.10189    129.32666   0.00589369 
  152.69458    143.35112    129.3067    0.00556869 
  146.63466    143.64324    129.28674   0.00580634 
  140.6114     143.98379    129.26676   0.00607884 
  137.7808     144.37842    129.24682   0.00623813 
  160.85743    144.83514    129.22684   0.00534785 
  168.25161    145.36211    129.2069    0.00507193 
  151.9801     145.97021    129.18696   0.00559916 
  151.6241     146.67275    129.16701   0.0056048 
  163.74665    147.48434    129.14708   0.00517736 
  156.37328    148.42518    129.12712   0.00544879 
  167.55688    149.5176     129.10719   0.00507193 
  161.52101    150.79175    129.08728   0.00533417 
  160.76384    152.28638    129.06733   0.00534073 
  164.62497    154.04955    129.04742   0.00512882 
  174.88848    156.15272    129.02749   0.00487049 
  183.55661    158.69515    129.00758   0.00464119 
  198.00991    161.83762    128.98768   0.00431647 
  189.24689    165.84326    128.96778   0.00448839 
  206.99553    171.13593    128.94787   0.0040911 
  225.52401    178.41182    128.92795   0.00375238 
  233.49172    188.7107     128.90805   0.00361364 
  255.99873    203.51098    128.88819   0.00331489 
  292.94902    224.69756    128.86831   0.00289732 
  302.29901    254.30905    128.84839   0.00278506 
  293.51132    294.22531    128.8285    0.00289182 
  325.59943    345.38847    128.80865   0.00262049 
  401.66332    407.12957    128.78877   0.00211366 
  405.39964    475.98775    128.76892   0.00207798 
  429.15803    543.9648     128.74904   0.00198126 
  507.05984    597.63475    128.72917   0.00167655 
  525.28367    620.83706    128.70932   0.00161811 
  534.73505    604.8143     128.68947   0.00159744 
  501.51053    555.70631    128.6696    0.00170924 
  465.01069    489.1861     128.64977   0.00183448 
  416.39691    419.62918    128.62992   0.00205772 
  351.12815    356.06944    128.61008   0.00243193 
  306.38694    302.67669    128.59027   0.00277129 
  288.30941    260.55723    128.57043   0.00294851 
  269.64345    229.02257    128.55061   0.00315701 
  246.30597    206.29929    128.53077   0.00349299 
  237.97517    190.35403    128.51096   0.0036225 
  209.31905    179.24193    128.49117   0.00408526 
  208.19901    171.402      128.47135   0.00408966 
  217.85393    165.71654    128.45155   0.00390864 
  202.78979    161.42763    128.43174   0.00420192 
  199.9416     158.06952    128.41196   0.00425483 
  195.83374    155.35281    128.39218   0.00432267 
  189.42298    153.10153    128.37238   0.00449168 
  177.94493    151.20795    128.35261   0.00480002 
  174.61117    149.59571    128.33281   0.00490522 
  166.92232    148.214      128.31305   0.0051299 
  168.94197    147.02222    128.2933    0.00505064 
  158.57579    145.98903    128.27351   0.00535022 
  165.82314    145.09132    128.25378   0.00512316 
  174.49369    144.30833    128.234     0.00487176 
  162.44197    143.62509    128.21425   0.0052425 
  153.9523     143.02812    128.19452   0.00553134 
  176.19468    142.50642    128.17476   0.00483312 
  167.89309    142.05187    128.15503   0.00511243 
  156.95493    141.65667    128.13529   0.00545205 
  147.30482    141.3153     128.11557   0.00583015 
  143.75518    141.0226     128.09586   0.00595343 
  151.39565    140.77438    128.07612   0.00560903 
  148.51267    140.56769    128.05642   0.00572772 
  135.64688    140.39964    128.03669   0.00623885 
  153.36973    140.2684     128.017     0.0055311 
  145.60873    140.17231    127.99731   0.00581327 
  128.05656    140.11028    127.97761   0.00673672 
  123.82044    140.08174    127.95793   0.00690079 
  125.699      140.08644    127.93822   0.00675468 
  119.33258    140.12459    127.91856   0.0071575 
  122.52668    140.19673    127.89889   0.00698587 
  113.10872    140.30398    127.87921   0.00765069 
  135.47519    140.44763    127.85954   0.0063454 
  139.56754    140.62981    127.83986   0.00606196 
  138.43217    140.85276    127.82023   0.00615441 
  131.71468    141.11958    127.80058   0.00646793 
  128.80236    141.43417    127.78092   0.00665442 
  128.13498    141.80061    127.76128   0.00666957 
  127.82846    142.22238    127.74164   0.00658071 
  133.24752    142.71009    127.72202   0.00645335 
  134.27856    143.26927    127.7024    0.00641329 
  124.04007    143.90953    127.68277   0.00687952 
  124.89995    144.64112    127.66315   0.00677581 
  137.35631    145.47826    127.64353   0.00617339 
  145.81097    146.436      127.62394   0.00583118 
  148.08283    147.53434    127.60434   0.00579673 
  157.36401    148.79803    127.58473   0.00545168 
  145.46884    150.25505    127.56515   0.00583155 
  142.84515    151.94407    127.54555   0.00597245 
  144.37534    153.90979    127.52597   0.00596993 
  148.78348    156.21423    127.50642   0.00572922 
  160.35741    158.94233    127.48683   0.0053148 
  156.26979    162.21091    127.46726   0.0054616 
  156.89947    166.20867    127.44769   0.00542594 
  153.06874    171.22825    127.42815   0.00561531 
  175.27395    177.7607     127.40861   0.00492031 
  186.44175    186.60415    127.38905   0.00457311 
  200.2573     198.9748     127.36952   0.00427928 
  215.18858    216.65966    127.34998   0.00397572 
  237.14379    241.96092    127.33045   0.00361254 
  246.62169    277.57914    127.31094   0.00346506 
  249.57891    326.15606    127.2914    0.00344081 
  308.33411    389.42042    127.27191   0.0027989 
  344.64986    467.4165     127.25238   0.00249544 
  418.3235     556.86023    127.23289   0.0020609 
  535.15296    649.53716    127.2134    0.00159428 
  629.93535    730.07864    127.1939    0.00135965 
  771.42754    777.13468    127.17442   0.00110722 
  793.16595    773.99894    127.15493   0.00107089 
  703.6513     721.92007    127.13547   0.00120945 
  597.8069     638.9965     127.11601   0.001425  
  503.02925    546.06439    127.09653   0.00168362 
  436.21072    457.7538     127.07708   0.00194821 
  331.7405     381.50148    127.05762   0.00256651 
  290.1667     320.12891    127.03817   0.00293977 
  245.40503    273.34263    127.01875   0.00345232 
  210.87903    239.19588    126.99929   0.0040231 
  206.26079    215.08171    126.97988   0.00412237 
  201.77469    198.30991    126.96044   0.00424287 
  189.53904    186.63325    126.94103   0.00452006 
  163.32538    178.34839    126.92163   0.00524783 
  159.22914    172.29031    126.90221   0.00531808 
  153.34196    167.72598    126.88281   0.005552  
  154.72835    164.19899    126.86341   0.00553188 
  159.77765    161.44031    126.84403   0.00537676 
  154.95039    159.30619    126.82465   0.00551322 
  166.60031    157.70134    126.80526   0.00514861 
  180.36246    156.5927     126.78589   0.00476224 
  159.81509    155.99025    126.76651   0.00534309 
  177.75278    155.96559    126.74716   0.00481926 
  195.23594    156.67085    126.72782   0.00435226 
  154.72021    158.36063    126.70845   0.00548295 
  177.28874    161.42132    126.68912   0.00478596 
  191.75823    166.36113    126.66978   0.00442536 
  194.94493    173.75126    126.65045   0.0043688 
  221.55479    184.14103    126.63114   0.00383635 
  247.86026    197.84737    126.6118    0.00341215 
  268.70151    214.77203    126.59251   0.00316906 
  290.77223    234.07809    126.57318   0.00293859 
  331.7972     253.70772    126.55388   0.00259051 
  376.31288    270.04665    126.5346    0.00225402 
  363.55349    278.37243    126.51532   0.00231904 
  365.40509    275.49183    126.49603   0.00232177 
  356.25446    262.36148    126.47674   0.00239168 
  318.10955    243.25848    126.45748   0.00268947 
  280.94734    222.58797    126.43822   0.00304161 
  234.4852     203.29073    126.41895   0.00363872 
  214.10407    186.80793    126.39971   0.00398557 
  194.47748    173.60657    126.38045   0.00441455 
  166.42386    163.57803    126.36122   0.00516195 
  159.51744    156.25283    126.342     0.00535133 
  145.66647    151.05283    126.32279   0.00589599 
  139.65255    147.40184    126.30355   0.00613484 
  131.73897    144.82461    126.2843    0.00642151 
  118.73766    142.97653    126.26511   0.00715202 
  133.52713    141.62537    126.24593   0.00641232 
  142.46853    140.63731    126.22671   0.00606816 
  152.43435    139.94691    126.20753   0.00558642 
  130.53143    139.53887    126.18835   0.00645307 
  125.90867    139.43658    126.16916   0.00676821 
  139.61925    139.68623    126.15      0.00612772 
  138.97266    140.34252    126.13085   0.00615033 
  147.48894    141.45046    126.11168   0.00580902 
  141.58185    143.01361    126.09252   0.0059819 
  143.52336    144.96756    126.07338   0.00591323 
  135.44623    147.12894    126.05426   0.00625721 
  150.98703    149.13136    126.0351    0.00561163 
  155.04865    150.42746    126.01599   0.00545149 
  146.03026    150.4819     125.99687   0.0058727 
  140.69744    149.16597    125.97775   0.00609901 
  152.81228    146.86546    125.95866   0.00557472 
  135.47719    144.16128    125.93956   0.00627487 
  142.66741    141.5004     125.92046   0.0060143 
  132.88092    139.13736    125.90136   0.00642045 
  110.87491    137.17519    125.88229   0.0076744 
  113.56827    135.62485    125.86323   0.00750046 
  117.75014    134.44553    125.84416   0.00725499 
  121.08522    133.56715    125.82509   0.00704515 
  128.70659    132.91647    125.80606   0.0066455 
  126.45143    132.42733    125.787     0.00679384 
  117.51912    132.04827    125.76797   0.00734333 
  127.59338    131.74334    125.74895   0.00673588 
  135.94485    131.48839    125.72991   0.00627733 
  141.15335    131.29232    125.71088   0.00603533 
  125.68381    131.09839    125.69188   0.00679541 
  129.4863     130.92433    125.67288   0.00658956 
  118.32033    130.7664     125.65387   0.00723865 
  120.16721    130.62183    125.63488   0.00710912 
  115.35756    130.48861    125.61591   0.00739818 
  107.37543    130.36517    125.59691   0.00800612 
  122.11893    130.25021    125.57796   0.00698442 
  127.80335    130.14273    125.559     0.00663758 
  128.01235    130.04181    125.54003   0.00664326 
  126.39123    129.94673    125.52107   0.00678763 
  115.75301    129.85696    125.50214   0.00724294 
  129.15593    129.77189    125.48321   0.00660298 
  125.18073    129.69108    125.46426   0.00680817 
  115.36094    129.61419    125.44536   0.00740575 
  105.56263    129.54081    125.42643   0.00817221 
  105.54474    129.47073    125.40753   0.00804745 
  122.12545    129.40364    125.38864   0.00696575 
  124.04197    129.33932    125.36975   0.00679435 
  118.58585    129.27756    125.35086   0.00721148 
  122.4017     129.21817    125.33196   0.00697009 
  119.88618    129.16104    125.31309   0.00711922 
  114.38333    129.10601    125.29425   0.00744072 
  135.28199    129.05289    125.27538   0.00628727 
  136.74352    129.00163    125.25653   0.00621757 
  123.87958    128.95209    125.23767   0.00694393 
  127.43446    128.90421    125.21885   0.00677134 
  121.32389    128.85788    125.20003   0.007038  
  120.7256     128.81302    125.18121   0.00703396 
  117.97608    128.76953    125.16238   0.00731921 
  127.82869    128.72737    125.14356   0.00676217 
  121.75237    128.68651    125.12477   0.00704482 
  111.8976     128.64686    125.10599   0.0076032 
  117.6509     128.60836    125.08719   0.00739139 
  124.51366    128.57099    125.06842   0.00690538 
  122.18749    128.53466    125.04963   0.00700576 
  112.15922    128.49941    125.03088   0.00759651 
  120.37284    128.46514    125.01214   0.00710535 
  128.47091    128.4318     124.99337   0.00667864 
  121.90673    128.39942    124.97464   0.00714771 
  100.53922    128.36793    124.9559    0.00858314 
  109.71007    128.33732    124.93718   0.00789946 
  118.50152    128.30756    124.91846   0.00718422 
  105.29689    128.27861    124.89974   0.00805589 
  108.51166    128.25048    124.88105   0.00789088 
  113.35589    128.22312    124.86234   0.00755872 
  109.0376     128.19654    124.84366   0.00791578 
  98.77554     128.17072    124.82499   0.00862213 
  112.15668    128.14561    124.80629   0.00763017 
  109.49813    128.12125    124.78764   0.00781395 
  109.79627    128.09757    124.76897   0.0077478 
  102.85679    128.07462    124.75032   0.00829772 
  110.08102    128.05236    124.7317    0.00781249 
  111.95558    128.03076    124.71305   0.00773426 
  126.7951     128.00985    124.69443   0.00673766 
  113.25537    127.98958    124.67579   0.00747162 
  106.86047    127.97001    124.65719   0.00795635 
  111.903      127.95108    124.6386    0.00761365 
  118.11384    127.93278    124.61998   0.00709762 
  126.39143    127.91516    124.6014    0.00668737 
  119.04481    127.89816    124.58281   0.00718316 
  112.16187    127.88183    124.56423   0.00760226 
  121.82666    127.86615    124.54568   0.00704062 
  129.82734    127.85109    124.5271    0.00663331 
  119.18203    127.83672    124.50857   0.00716866 
  104.12658    127.82297    124.49001   0.00818816 
  113.47999    127.80989    124.47149   0.00751928 
  114.81631    127.79748    124.45297   0.00747698 
  122.04829    127.78571    124.43443   0.00705284 
  115.2631     127.77464    124.41593   0.00742704 
  103.86805    127.76423    124.39742   0.0082125 
  111.07348    127.75454    124.37893   0.00771495 
  118.33719    127.74552    124.36045   0.00732342 
  112.48898    127.73721    124.34195   0.00754638 
  101.68366    127.72965    124.32349   0.00853751 
  116.52085    127.7228     124.30501   0.00743221 
  108.05552    127.71672    124.28657   0.00804299 
  99.60886     127.71141    124.26813   0.00851151 
  119.67232    127.70685    124.24967   0.00713442 
  111.5328     127.70313    124.23126   0.0076763 
  113.50526    127.69946    124.21281   0.00755172 
  129.42529    127.69741    124.1944    0.00659358 
  133.46234    127.69623    124.17601   0.00641243 
  145.50314    127.69595    124.15762   0.00588042 
  168.68719    127.69658    124.13922   0.00505605 
  159.35725    127.69816    124.12082   0.00529826 
  150.67931    127.70075    124.10245   0.00563349 
  189.11821    127.70436    124.08409   0.00451789 
  195.89083    127.70903    124.06573   0.00433039 
  195.08421    127.71481    124.04738   0.00437892 
  197.07299    127.72174    124.02903   0.0043704 
  199.67413    127.72987    124.0107    0.00428009 
  200.33499    127.74399    123.99238   0.0042601 
  172.78422    127.7547     123.97407   0.00490943 
  158.99757    127.7612     123.95575   0.00537546 
  151.23687    127.77472    123.93743   0.00569059 
  147.64452    127.78978    123.91915   0.00584937 
  133.66889    127.80642    123.90087   0.00640165 
  133.27393    127.82472    123.88258   0.00632867 
  122.57974    127.84482    123.86433   0.00696283 
  116.4561     127.8668     123.84607   0.00737402 
  131.33742    127.89074    123.8278    0.00644808 
  112.12721    127.9168     123.80958   0.00756489 
  122.93629    127.94513    123.79135   0.00694519 
  128.50076    127.97582    123.77311   0.00666355 
  117.9246     128.00909    123.75488   0.00729173 
  122.63061    128.04509    123.73668   0.00702021 
  106.59314    128.08402    123.71848   0.00793869 
  126.69767    128.12612    123.70027   0.00670741 
  129.14704    128.17164    123.6821    0.0065704 
  112.66539    128.22086    123.66394   0.00751453 
  119.5603     128.27402    123.64576   0.00714022 
  130.00984    128.33152    123.62761   0.00655097 
  125.00643    128.39377    123.60946   0.00682503 
  125.38322    128.46111    123.5913    0.00688534 
  121.70266    128.53413    123.57316   0.00698128 
  112.31672    128.61335    123.55505   0.00747071 
  124.1722     128.69936    123.53695   0.0068844 
  120.75826    128.7992     123.51882   0.00711629 
  129.31088    128.89529    123.50073   0.006645  
  122.59695    129.00665    123.48264   0.00694752 
  112.96296    129.12837    123.46455   0.00753562 
  106.50237    129.2618     123.44649   0.00809505 
  110.65687    129.40853    123.42843   0.00790253 
  110.68686    129.57011    123.41036   0.00781042 
  127.03574    129.74879    123.3923    0.00671213 
  106.27228    129.94688    123.37428   0.00800951 
  102.51062    130.16733    123.35626   0.00829218 
  96.84443     130.41378    123.33822   0.00882541 
  99.5012      130.69026    123.32022   0.00862617 
  106.39014    131.00217    123.30222   0.00812978 
  120.54754    131.35555    123.28422   0.00713797 
  114.54448    131.75847    123.26624   0.00749451 
  111.881      132.22127    123.24827   0.00760788 
  120.86033    132.75665    123.23029   0.00703961 
  126.27631    133.38337    123.21232   0.00670003 
  123.4849     134.12724    123.19437   0.00678611 
  126.36453    135.02947    123.17645   0.00675995 
  110.51328    136.15675    123.1585    0.00771021 
  117.83734    137.61535    123.14059   0.00728342 
  140.12298    139.5785     123.12266   0.00612115 
  151.48966    142.30417    123.10476   0.00567264 
  162.8176     146.15963    123.08686   0.00523683 
  147.38451    151.61687    123.069     0.00574541 
  150.9175     159.19471    123.05111   0.00562965 
  165.92853    169.38929    123.03322   0.00514095 
  178.19346    182.48732    123.01537   0.00485793 
  204.50776    198.40633    122.99752   0.00419509 
  213.82233    216.4112     122.97967   0.00396542 
  230.22264    234.68073    122.96184   0.00369501 
  250.15389    250.00888    122.94401   0.00339333 
  275.20899    258.18424    122.92621   0.0030838 
  261.01204    256.25822    122.90841   0.0032678 
  282.98639    245.0809     122.89062   0.0030203 
  258.59694    228.38392    122.87281   0.00330182 
  250.04401    210.13769    122.85502   0.00339297 
  240.00186    193.02919    122.83726   0.00355436 
  276.4653     178.39385    122.81952   0.003107  
  281.27377    166.68604    122.80174   0.00302318 
  279.96099    157.83862    122.78401   0.00302455 
  317.81019    151.45386    122.76626   0.00267303 
  337.32313    147.02724    122.74855   0.00250447 
  334.05821    144.04226    122.73084   0.00252965 
  359.99953    142.06041    122.71312   0.00236131 
  383.85319    140.7449     122.69543   0.0022193 
  370.12734    139.84302    122.67773   0.00230898 
  355.07391    139.17844    122.66006   0.00239783 
  304.84762    138.64024    122.6424    0.002789  
  291.68911    138.18504    122.62473   0.00292817 
  272.32839    137.81531    122.60709   0.00314601 
  241.90984    137.54335    122.58944   0.00354606 
  210.23813    137.37944    122.57181   0.00410549 
  205.23891    137.32562    122.5542    0.00414112 
  202.51687    137.37942    122.53657   0.00421534 
  175.60569    137.54144    122.51897   0.00482631 
  171.60315    137.80653    122.50137   0.0049811 
  173.23125    138.17433    122.48379   0.00492462 
  162.32305    138.64567    122.46623   0.00525776 
  158.20928    139.22638    122.44865   0.00535131 
  164.57426    139.92897    122.4311    0.00516016 
  139.1075     140.77201    122.41354   0.00608992 
  149.85203    141.78784    122.39602   0.0056821 
  158.11733    143.02201    122.3785    0.00542276 
  168.92342    144.54004    122.36096   0.0050239 
  159.92353    146.42974    122.34346   0.00531096 
  138.55188    148.79243    122.32594   0.00624288 
  125.1046     151.7416     122.30847   0.0068383 
  142.97198    155.37771    122.291     0.00598216 
  163.04179    159.76654    122.2735    0.00524682 
  144.72733    164.91492    122.25605   0.00580145 
  146.30172    170.71212    122.2386    0.00581218 
  151.21254    176.90566    122.22116   0.00565035 
  154.8845     183.10948    122.20373   0.00550517 
  177.96394    189.10255    122.1863    0.00475443 
  193.48194    195.34815    122.16889   0.00438145 
  194.6144     203.21769    122.15147   0.00435493 
  195.79157    214.77546    122.13408   0.00432978 
  200.65604    232.42347    122.11672   0.00428422 
  213.41205    258.80345    122.09932   0.00398672 
  250.37978    296.5489     122.08197   0.00337919 
  303.75732    347.72326    122.0646    0.00279776 
  377.50801    413.26323    122.04727   0.00225211 
  492.59311    491.71958    122.02994   0.00172093 
  605.30959    578.08356    122.0126    0.00140352 
  783.83206    661.67463    121.99529   0.00108135 
  856.7752     724.87669    121.97797   0.00099376 
  885.04071    748.26814    121.96069   0.00096722 
  832.48794    722.89268    121.9434    0.0010276 
  733.57461    658.23128    121.92614   0.00116255 
  563.07041    573.79295    121.90886   0.00151397 
  428.80068    486.90953    121.89158   0.00198152 
  347.94006    407.90666    121.87435   0.00246707 
  276.84551    341.69382    121.85712   0.00310774 
  248.04005    289.39248    121.83987   0.00346143 
  226.54269    250.01667    121.82266   0.00378305 
  198.86022    221.49556    121.80544   0.00431311 
  182.18056    201.30068    121.78825   0.00475932 
  152.99473    187.12296    121.77107   0.00560139 
  148.63611    177.05364    121.7539    0.00572313 
  156.96506    169.70467    121.73672   0.00542237 
  154.90266    164.1522     121.71955   0.00556105 
  135.98686    159.79542    121.70241   0.00625694 
  136.15946    156.27382    121.68528   0.00623999 
  123.34825    153.35888    121.66813   0.00690795 
  139.69676    150.90547    121.65102   0.00611783 
  128.08862    148.82011    121.63392   0.00671458 
  118.98891    147.03098    121.61682   0.00718716 
  132.68478    145.48858    121.59974   0.00647338 
  131.84848    144.15144    121.58266   0.00653741 
  124.24572    142.98661    121.56558   0.00687647 
  124.78304    141.96344    121.54851   0.00685485 
  118.08051    141.07197    121.53147   0.00722913 
  127.87377    140.28963    121.51444   0.00665272 
  123.5868     139.60139    121.4974    0.00689242 
  136.43005    138.99471    121.48039   0.00620928 
  137.79447    138.46047    121.46339   0.00622635 
  139.65064    137.98921    121.44638   0.00616309 
  134.39851    137.57453    121.4294    0.00635266 
  126.68027    137.21003    121.41243   0.00672444 
  121.08684    136.89003    121.39545   0.00699021 
  114.35141    136.61076    121.37848   0.00769227 
  112.5842     136.36775    121.36154   0.00774328 
  119.22619    136.15818    121.34461   0.00706192 
  124.9759     135.97903    121.32767   0.00683635 
  121.05012    135.82752    121.31077   0.00703947 
  130.2432     135.702      121.29386   0.0065109 
  120.4311     135.60009    121.27696   0.00710593 
  122.77197    135.52059    121.26008   0.00693655 
  146.86       135.46202    121.24321   0.00580509 
  143.36416    135.43221    121.22633   0.00599154 
  127.36198    135.41187    121.20946   0.00670158 
  116.36073    135.40902    121.19263   0.00737587 
  109.20815    135.42316    121.1758    0.00796403 
  119.65153    135.45365    121.15896   0.00733853 
  123.10989    135.49643    121.14216   0.00689885 
  110.8367     135.55787    121.12536   0.00768499 
  125.34417    135.63396    121.10856   0.00683619 
  127.66401    135.72471    121.09178   0.00668518 
  147.66815    135.82994    121.07502   0.00576187 
  133.71193    135.94915    121.05825   0.00639324 
  131.06538    136.08268    121.04148   0.00656184 
  140.0343     136.23011    121.02475   0.00608759 
  133.45041    136.39296    121.00804   0.00639734 
  116.64705    136.56893    120.99131   0.00741175 
  133.09132    136.75907    120.9746    0.0065192 
  139.07363    136.96398    120.95789   0.00611318 
  125.26734    137.18352    120.94121   0.00689579 
  132.22609    137.41826    120.92454   0.0065561 
  134.48292    137.66871    120.90788   0.00634428 
  140.21909    137.93488    120.89121   0.00614233 
  161.00203    138.21775    120.87455   0.00530783 
  152.84331    138.51741    120.85792   0.00560938 
  148.67456    138.83479    120.8413    0.00570336 
  159.31617    139.204      120.82468   0.00531811 
  170.80566    139.559      120.80809   0.00498414 
  185.74471    139.93432    120.79148   0.0045912 
  191.83085    140.33045    120.7749    0.00446093 
  214.50603    140.74879    120.75834   0.00399629 
  239.6455     141.19081    120.74178   0.00357219 
  251.3312     141.65735    120.72522   0.00339682 
  266.15983    142.15058    120.70866   0.00319187 
  281.88499    142.6717     120.69214   0.00300057 
  293.80352    143.22312    120.67563   0.00287667 
  307.47235    143.80756    120.65911   0.00278312 
  321.77433    144.42736    120.64262   0.00266218 
  353.15305    145.08703    120.62613   0.00241062 
  400.049      145.77569    120.60966   0.00213134 
  431.75846    146.53198    120.5932    0.0019781 
  451.12616    147.35199    120.57673   0.00188464 
  471.65356    148.25151    120.56029   0.00180641 
  457.03534    149.25511    120.54384   0.00186096 
  421.73931    150.39404    120.52743   0.0020119 
  378.87095    151.70888    120.51103   0.00223549 
  336.76207    153.24296    120.49462   0.00252628 
  266.74732    155.03497    120.47823   0.00321977 
  245.34407    157.10802    120.46184   0.00349418 
  233.53704    159.45231    120.44548   0.00365911 
  221.84392    162.00648    120.42913   0.00382487 
  192.80064    164.62131    120.41277   0.00437011 
  189.97121    167.03817    120.39645   0.00445503 
  199.61671    168.94044    120.3801    0.00424844 
  192.02004    170.13979    120.3638    0.00444532 
  196.52257    170.74177    120.34751   0.00433127 
  190.02465    171.05994    120.3312    0.0044698 
  195.51708    171.39717    120.31493   0.00434499 
  188.37544    171.95825    120.29864   0.00449853 
  188.74495    172.7871     120.28239   0.00449313 
  186.81388    174.03995    120.26615   0.00455042 
  171.21559    175.66541    120.2499    0.00499361 
  159.01761    177.64331    120.23368   0.00539394 
  163.51935    179.95425    120.21745   0.00524639 
  192.76071    182.5747     120.20126   0.004418  
  187.78777    185.49497    120.18507   0.00455504 
  170.47432    188.71723    120.16888   0.00502049 
  174.30403    192.24788    120.1527    0.00491936 
  166.53097    196.11198    120.13653   0.0051197 
  187.05721    200.33359    120.12039   0.00460053 
  194.70002    204.95175    120.10426   0.00440085 
  192.84932    210.01425    120.08812   0.00441434 
  200.09698    215.56758    120.07201   0.00427256 
  221.48925    221.68069    120.0559    0.00384474 
  215.39146    228.41889    120.0398    0.00397864 
  199.79193    235.87143    120.02373   0.00430885 
  203.52911    244.10482    120.00765   0.00423438 
  205.61266    253.30895    119.99159   0.00418299 
  230.60126    263.59805    119.97552   0.00372247 
  255.56661    275.13084    119.9595    0.00334298 
  247.21053    288.11941    119.94348   0.0034292 
  258.01577    302.82373    119.92745   0.00329197 
  283.50185    319.53203    119.91145   0.00300207 
  289.18687    338.64357    119.89544   0.00296637 
  309.98421    360.60964    119.87947   0.00277239 
  370.53744    386.04934    119.86351   0.00230636 
  392.86364    415.78992    119.84755   0.00216754 
  416.92492    450.9224     119.83158   0.00204857 
  486.34441    493.15917    119.81563   0.00176067 
  514.02912    545.05372    119.79972   0.0016578 
  594.32776    610.82908    119.78381   0.00144071 
  638.11559    697.33098    119.76789   0.00134171 
  728.02132    815.10689    119.75201   0.00117741 
  904.78413    980.12902    119.73611   0.00094736 
  1072.70387   1213.90445   119.72025   0.00079698 
  1273.64433   1543.3979    119.70439   0.00066965 
  1616.92628   1997.9616    119.68856   0.00052799 
  2053.11843   2602.37573   119.6727    0.00041624 
  2739.68477   3370.37142   119.65686   0.00031249 
  3706.01624   4290.11714   119.64106   0.00023151 
  5308.29532   5311.04638   119.62526   0.00016165 
  7495.18148   6319.6161    119.60945   0.00011396 
  9684.92756   7120.32268   119.59369   0.00008792 
  11150.97926  7481.29379   119.57793   0.00007605 
  10489.34005  7269.51852   119.56216   0.00008085 
  8309.85851   6565.42796   119.54642   0.00010232 
  5988.63959   5590.42199   119.53069   0.0001422 
  4191.19795   4558.55148   119.51495   0.0002034 
  2986.67863   3603.88138   119.49922   0.00028535 
  2243.20888   2793.07966   119.48354   0.00037973 
  1735.43843   2145.33      119.46785   0.00049002 
  1381.13485   1652.54628   119.45216   0.00061627 
  1125.04787   1292.36253   119.43651   0.00075818 
  912.76468    1035.57648   119.42085   0.00093885 
  735.65243    854.6237     119.40519   0.00115198 
  695.79547    726.087      119.38957   0.00122137 
  623.76288    632.5693     119.37396   0.00137193 
  527.45161    562.28277    119.35834   0.00160805 
  473.19554    507.46948    119.34273   0.0018041 
  414.96888    463.44577    119.32715   0.00204544 
  403.21469    427.25281    119.31159   0.00210124 
  340.05806    397.04769    119.29601   0.00249844 
  314.79549    371.59007    119.28046   0.00269667 
  284.37673    349.95477    119.26493   0.00302066 
  288.25206    331.42592    119.24939   0.00298143 
  278.73674    315.30173    119.23387   0.00305623 
  265.26497    300.90605    119.21838   0.0032115 
  249.44819    287.68383    119.20287   0.0034324 
  231.9794     275.30598    119.18738   0.00367587 
  232.1167     263.7671     119.17192   0.00367565 
  222.58475    253.16516    119.15646   0.00381694 
  214.99354    243.56645    119.14101   0.0039375 
  206.183      234.9826     119.12557   0.00413157 
  216.70004    227.35998    119.11016   0.00393985 
  220.28343    220.63741    119.09473   0.00386662 
  189.30408    214.73957    119.07934   0.00451697 
  160.65347    209.60405    119.06396   0.00529238 
  172.82184    205.20395    119.04857   0.00491557 
  175.40609    201.53877    119.03319   0.00485438 
  164.68719    198.65663    119.01785   0.00520342 
  172.37694    196.63105    119.00251   0.00491424 
  185.82456    195.54825    118.98717   0.00458746 
  178.20095    195.47235    118.97185   0.00477699 
  199.91229    196.39574    118.95653   0.0042525 
  205.32297    198.17763    118.94124   0.00412963 
  194.88907    200.45766    118.92596   0.00432379 
  190.69473    202.54521    118.91071   0.00441376 
  211.69429    203.41043    118.89543   0.00400107 
  237.1412     202.07772    118.88017   0.00359789 
  236.10244    198.32716    118.86494   0.00358451 
  205.09883    192.89107    118.84973   0.00418798 
  163.09974    186.8624     118.83449   0.00529477 
  166.86503    181.12985    118.81931   0.00516101 
  178.46078    176.2203     118.80411   0.00476176 
  176.90056    172.417      118.78893   0.00485664 
  167.69427    169.82387    118.77377   0.0052007 
  167.95026    168.43517    118.75862   0.00503958 
  175.97896    168.15621    118.74347   0.00479245 
  167.60027    168.7998     118.72832   0.00505269 
  150.17991    170.07177    118.71321   0.00564288 
  153.7764     171.49625    118.69812   0.00552161 
  149.43068    172.39891    118.68301   0.00565955 
  154.19563    172.05787    118.66793   0.0055308 
  154.31502    170.13386    118.65284   0.00555474 
  149.52512    166.92884    118.6378    0.00576833 
  132.12771    163.10553    118.62276   0.00645943 
  143.87048    159.24886    118.60771   0.00585016 
  149.07589    155.72093    118.59269   0.0056864 
  149.54759    152.68257    118.57767   0.00573349 
  137.19954    150.17362    118.56268   0.00618331 
  121.09313    148.16112    118.5477    0.00702704 
  120.3195     146.56888    118.5327    0.00709726 
  137.7708     145.31169    118.51775   0.00619179 
  134.53179    144.30536    118.50279   0.00631927 
  136.81952    143.48289    118.48785   0.00622495 
  125.55054    142.79399    118.47294   0.00669908 
  138.38247    142.2038     118.45801   0.00615848 
  130.32728    141.69128    118.44311   0.00658675 
  134.00947    141.24184    118.4282    0.00639192 
  148.54205    140.84797    118.41334   0.0057198 
  134.30698    140.50414    118.39848   0.00637502 
  108.35017    140.20683    118.38361   0.00792862 
  127.66251    139.95457    118.36876   0.00670794 
  129.58232    139.74473    118.35393   0.00658869 
  112.86515    139.57623    118.33911   0.00759261 
  131.43479    139.44637    118.32431   0.00644741 
  138.316      139.35244    118.30951   0.00609246 
  125.3404     139.29349    118.29473   0.00677658 
  132.11355    139.26993    118.27994   0.00647727 
  129.62205    139.28685    118.2652    0.00651972 
  122.86852    139.34908    118.25046   0.00694898 
  127.29932    139.46196    118.2357    0.00670702 
  128.73387    139.63123    118.22099   0.00658618 
  126.98739    139.86104    118.20627   0.00669373 
  128.76154    140.15801    118.19157   0.00665414 
  131.13431    140.52776    118.1769    0.00649753 
  142.50173    140.97814    118.16221   0.00599499 
  136.94436    141.51925    118.14755   0.00629903 
  130.24758    142.16106    118.1329    0.00655753 
  124.01525    142.91862    118.11826   0.00687567 
  119.97881    143.80726    118.10365   0.00715342 
  125.90773    144.84773    118.08902   0.00675175 
  142.54974    146.06625    118.07443   0.00596913 
  147.28199    147.49162    118.05982   0.00578564 
  131.01402    149.16467    118.04525   0.00646566 
  135.2564     151.13197    118.0307    0.00625656 
  144.12354    153.4585     118.01613   0.00587691 
  156.72385    156.23393    118.0016    0.005419  
  147.44905    159.58067    117.98706   0.00579145 
  148.23971    163.69623    117.97254   0.00587168 
  160.40589    168.88231    117.95805   0.00541866 
  174.27939    175.63674    117.94356   0.00491415 
  173.78711    184.75325    117.92908   0.00491362 
  193.28403    197.41612    117.9146    0.00443459 
  189.79936    215.33898    117.90015   0.00452715 
  226.15268    240.69754    117.88571   0.00377138 
  257.80869    276.02897    117.87128   0.00327437 
  269.56634    323.82402    117.85685   0.00314838 
  309.3853     385.76141    117.84245   0.00276112 
  366.67289    462.0458     117.82806   0.00234557 
  445.46064    549.89312    117.81369   0.00192373 
  511.50068    642.06109    117.79933   0.0016684 
  627.50227    724.63036    117.78496   0.00136159 
  715.32737    777.38121    117.7706    0.00119154 
  749.07153    782.64111    117.75627   0.00113948 
  694.04756    738.38641    117.74197   0.00123293 
  600.85187    660.12386    117.72765   0.00141117 
  505.67154    568.44543    117.71336   0.00168754 
  409.8161     478.94043    117.69909   0.00207665 
  343.97858    400.0222     117.6848    0.00246105 
  327.74163    335.25979    117.67056   0.00259807 
  292.35324    284.93366    117.65632   0.00289146 
  252.31037    247.51618    117.64207   0.00334416 
  221.66761    220.62622    117.62784   0.00379934 
  202.76865    201.58108    117.61364   0.00418444 
  199.60766    187.99728    117.59946   0.00423956 
  196.1171     177.97324    117.58526   0.00434636 
  170.55428    170.23311    117.5711    0.00500076 
  185.17742    164.03098    117.55694   0.00458932 
  183.54967    158.92968    117.54278   0.00467338 
  176.40649    154.6742     117.52866   0.00491297 
  155.53132    151.08983    117.51455   0.00546821 
  152.53433    148.05276    117.50043   0.005554  
  150.46392    145.46993    117.48632   0.00568076 
  145.58889    143.26013    117.47225   0.00587872 
  142.74149    141.35907    117.45819   0.00601159 
  124.2389     139.71       117.44412   0.00692905 
  127.23031    138.26713    117.43007   0.00679337 
  139.64941    136.9957     117.41605   0.00605545 
  145.2364     135.86586    117.40202   0.00579187 
  124.97056    134.85644    117.38802   0.00677449 
  132.24493    133.94897    117.37403   0.00648317 
  137.15477    133.12888    117.36003   0.00624515 
  121.40158    132.38539    117.34604   0.00704346 
  116.05767    131.70817    117.3321    0.00739166 
  122.6983     131.08979    117.31816   0.00696679 
  123.30723    130.52299    117.30422   0.00695354 
  116.00442    130.00178    117.29031   0.00744451 
  125.1117     129.52055    117.27639   0.00689403 
  133.32052    129.07661    117.2625    0.00636147 
  124.80531    128.66561    117.24862   0.00686256 
  125.68997    128.28398    117.23476   0.00693582 
  126.50732    127.92876    117.22089   0.00680775 
  146.26061    127.59775    117.20704   0.00586171 
  141.1647     127.28848    117.19321   0.006022  
  137.26807    126.99929    117.1794    0.00617064 
  132.37188    126.72825    117.1656    0.00635462 
  132.57845    126.47376    117.1518    0.00642556 
  122.43418    126.23469    117.13801   0.00702329 
  114.05325    126.00963    117.12424   0.00750001 
  119.63081    125.79771    117.1105    0.00718781 
  120.03305    125.5978     117.09676   0.00716029 
  108.80754    125.40897    117.08301   0.00773181 
  124.97669    125.23062    117.06929   0.00676915 
  118.83804    125.06191    117.05559   0.00717548 
  117.89289    124.90235    117.0419    0.00725904 
  118.80642    124.75125    117.02823   0.00719195 
  120.69765    124.60805    117.01455   0.00705761 
  104.68516    124.47241    117.00088   0.00828111 
  106.69324    124.34382    116.98725   0.00810531 
  111.2776     124.22201    116.97362   0.0076806 
  99.35713     124.10653    116.96002   0.00870124 
  103.17158    123.99704    116.9464    0.00827477 
  109.50799    123.89337    116.93279   0.00772115 
  111.61918    123.7952     116.91923   0.00759586 
  111.90639    123.70238    116.90567   0.00770766 
  99.46884     123.61461    116.89212   0.0086564 
  101.9793     123.53173    116.87857   0.00826065 
  114.31158    123.45363    116.86503   0.00745238 
  111.69049    123.3384     116.85152   0.0077701 
  101.40729    123.26956    116.83803   0.00867319 
  120.9245     123.20505    116.82453   0.00709143 
  110.36854    123.14487    116.81106   0.00803551 
  114.13403    123.08894    116.79758   0.00768644 
  125.52672    123.03719    116.78414   0.00677993 
  119.87574    122.98965    116.77071   0.00712173 
  126.59698    122.94622    116.75729   0.00681581 
  104.99733    122.9069     116.74387   0.00830851 
  102.55438    122.87175    116.73045   0.00846514 
  105.85962    122.84079    116.71708   0.00807268 
  108.40056    122.8141     116.70371   0.00787029 
  116.85543    122.79168    116.69034   0.00732177 
  120.17349    122.77366    116.677     0.00718536 
  107.11846    122.76014    116.66365   0.00798401 
  101.94918    122.75125    116.65034   0.00835901 
  109.64212    122.72465    116.63703   0.00776925 
  105.63036    122.7256     116.62375   0.00807834 
  117.01706    122.73171    116.61044   0.00730492 
  124.87779    122.74327    116.59717   0.00680921 
  117.29332    122.76051    116.58391   0.00725726 
  98.07843     122.78384    116.57068   0.00867827 
  104.30828    122.79895    116.55743   0.00825703 
  125.94435    122.83549    116.54422   0.00672831 
  114.08467    122.8793     116.53101   0.00752169 
  108.07901    122.9309     116.51782   0.00798367 
  108.69822    122.99098    116.50464   0.00790269 
  109.52479    123.06016    116.49148   0.00776346 
  106.962      123.13925    116.47832   0.00787371 
  113.70102    123.22916    116.46516   0.00748009 
  102.0785     123.33092    116.45204   0.00839799 
  105.55137    123.44584    116.43893   0.00808856 
  108.9051     123.57515    116.42582   0.0077764 
  118.2938     123.72057    116.41273   0.00723914 
  119.43941    123.88389    116.39965   0.00715604 
  112.43797    124.06728    116.38658   0.00766974 
  99.93727     124.27344    116.37354   0.00864326 
  110.98673    124.50521    116.36051   0.00775375 
  122.5328     124.76625    116.34747   0.00700393 
  101.04189    125.06077    116.33445   0.00845588 
  100.26869    125.3938     116.32146   0.00855257 
  113.46017    125.77235    116.30848   0.00759072 
  118.97527    126.20249    116.29549   0.00718093 
  118.44987    126.69438    116.28254   0.00715626 
  115.28166    127.25962    116.26958   0.00736071 
  109.51403    127.91367    116.25665   0.00776562 
  108.80254    128.67826    116.24374   0.00793348 
  123.82893    129.58367    116.23084   0.00697574 
  146.9722     130.67968    116.21793   0.00578528 
  127.00639    132.03453    116.20503   0.00666036 
  120.40361    133.76562    116.19217   0.00709019 
  130.90323    136.04951    116.17933   0.00653428 
  137.31683    139.13645    116.16647   0.00616949 
  149.2274     143.36594    116.15365   0.0056737 
  141.23068    149.14048    116.14082   0.0060703 
  151.43571    156.88993    116.12802   0.00569266 
  173.96139    166.98956    116.11524   0.00489019 
  172.87504    179.6207     116.10246   0.00496135 
  177.27347    194.65638    116.08967   0.00482447 
  219.90107    211.38848    116.07692   0.00389094 
  217.6337     228.26567    116.06419   0.00396098 
  250.40036    242.73244    116.05147   0.00343229 
  258.1515     252.02659    116.03875   0.00328134 
  272.97836    255.24617    116.02606   0.00309723 
  273.11243    254.56449    116.01336   0.00309805 
  260.79558    253.74287    116.00069   0.00326085 
  264.74607    255.93912    115.98804   0.00320958 
  263.27856    262.71762    115.97539   0.0032138 
  277.26522    273.77061    115.96273   0.00304293 
  294.23546    286.90607    115.95012   0.00289321 
  335.92351    297.76591    115.93752   0.0025438 
  372.88537    300.98344    115.92493   0.00227125 
  363.40347    293.18146    115.91234   0.00233173 
  351.44377    275.55547    115.89977   0.00241027 
  317.30519    252.52966    115.88721   0.00268122 
  273.66657    228.56138    115.87467   0.00312787 
  228.92415    206.49093    115.86215   0.00373779 
  188.87679    187.69006    115.84963   0.00457911 
  184.0902     172.5912     115.83712   0.00463348 
  193.76538    161.00264    115.82463   0.0043955 
  181.41647    152.43823    115.81216   0.00470859 
  185.82521    146.27155    115.79969   0.00457947 
  178.45403    141.86079    115.78724   0.00477516 
  155.16302    138.69508    115.7748    0.00549396 
  168.99858    136.37108    115.76237   0.00504655 
  180.50153    134.61436    115.74996   0.00472609 
  200.0165     133.24527    115.73757   0.00422489 
  215.0542     132.1526     115.7252    0.00393934 
  199.77032    131.26856    115.71281   0.00425121 
  217.32369    130.54803    115.70045   0.00393807 
  259.93878    129.96163    115.68811   0.0032966 
  272.51642    129.48761    115.67578   0.00310425 
  290.56808    129.10949    115.66345   0.00293154 
  309.42492    128.81549    115.65115   0.0027412 
  353.03121    128.59563    115.63885   0.00240345 
  395.07844    128.44253    115.62658   0.00215167 
  413.78218    128.3505     115.61431   0.00204173 
  411.72476    128.31492    115.60207   0.00205328 
  379.75658    128.33318    115.58982   0.00225014 
  355.16415    128.40346    115.57758   0.00240781 
  348.46709    128.52465    115.56538   0.00245542 
  318.90398    128.69697    115.55318   0.00269268 
  283.08117    128.92072    115.541     0.00301645 
  229.74879    129.19785    115.52882   0.00372628 
  207.49978    129.53101    115.51664   0.0040951 
  211.61729    129.92307    115.50451   0.00405096 
  210.49767    130.37885    115.49237   0.00408484 
  200.08818    130.90297    115.48028   0.00424309 
  191.4061     131.50235    115.46815   0.00446036 
  177.96458    132.18542    115.45604   0.00481662 
  173.91258    132.96086    115.44397   0.00492205 
  199.64561    133.84122    115.43191   0.00427063 
  184.78667    134.83914    115.41987   0.00458362 
  170.9211     135.97191    115.40781   0.00496933 
  205.48503    137.26059    115.39577   0.00417444 
  216.03921    138.72805    115.38376   0.0039831 
  222.08059    140.40605    115.37177   0.00384545 
  241.27307    142.3292     115.35979   0.0035179 
  263.25242    144.54417    115.3478    0.00321833 
  268.9738     147.11041    115.33583   0.00316875 
  271.46295    150.09962    115.32389   0.00312247 
  288.63183    153.61655    115.31197   0.00293028 
  295.70916    157.80031    115.30005   0.00285482 
  324.92511    162.86839    115.28814   0.00260144 
  322.37028    169.16378    115.27623   0.00263224 
  332.50269    177.22223    115.26435   0.00254765 
  380.17733    187.91752    115.25249   0.00222501 
  405.17974    202.55657    115.24063   0.00209733 
  414.65571    223.04263    115.22879   0.00204534 
  424.62487    251.91047    115.21696   0.00198738 
  410.4901     292.10062    115.20515   0.0020564 
  430.70806    346.72191    115.19335   0.00196037 
  489.39326    418.14152    115.18157   0.0017241 
  552.57701    507.22868    115.16978   0.00152871 
  573.90374    611.98675    115.15801   0.00146873 
  606.50935    725.39227    115.14627   0.00139516 
  682.79668    833.25539    115.13454   0.00124298 
  732.06619    912.70119    115.12281   0.00115918 
  775.39628    939.4918     115.11111   0.00109653 
  766.02415    903.66835    115.0994    0.0011161 
  718.18754    818.30904    115.08773   0.00118567 
  644.52784    708.30136    115.07607   0.00132705 
  552.73355    595.42678    115.06443   0.00154766 
  511.47586    492.69282    115.05277   0.00167645 
  451.90492    406.06785    115.04114   0.00190011 
  367.28676    337.19001    115.02953   0.00233378 
  306.81785    284.82419    115.01793   0.00277966 
  265.46893    246.45371    115.00633   0.0032254 
  245.02246    218.9634     114.99476   0.00349851 
  237.27567    199.41299    114.9832    0.00361697 
  224.81089    185.40167    114.97166   0.00382691 
  199.46245    175.10331    114.96013   0.00430089 
  188.73039    167.28664    114.94862   0.00451216 
  198.87224    161.13731    114.9371    0.0042864 
  173.79807    156.14601    114.92559   0.00490325 
  163.33391    152.00238    114.91412   0.00522973 
  160.24804    148.4987     114.90265   0.00533696 
  163.3211     145.50331    114.89119   0.00521931 
  169.81444    142.91746    114.87977   0.00506641 
  149.63541    140.66772    114.86833   0.00572638 
  155.91958    138.70087    114.85692   0.0055184 
  151.0241     136.96999    114.84553   0.00568897 
  135.12378    135.44117    114.83415   0.00636456 
  137.28471    134.08393    114.82275   0.00626809 
  145.71827    132.87339    114.81139   0.00594597 
  135.25851    131.79091    114.80005   0.00630654 
  124.0894     130.81841    114.78872   0.00681364 
  135.97005    129.94292    114.7774    0.00622338 
  140.3137     129.15198    114.76609   0.0060666 
  132.50277    128.43507    114.75479   0.00642049 
  140.12449    127.7845     114.74353   0.00612001 
  125.02774    127.19206    114.73227   0.00684465 
  134.17651    126.65215    114.72101   0.00635796 
  129.1087     126.15895    114.70977   0.00661206 
  133.75447    125.70747    114.69854   0.00640559 
  128.26599    125.29418    114.68733   0.00667385 
  125.60408    124.915      114.67614   0.00677704 
  139.18408    124.56723    114.66494   0.00615137 
  135.32761    124.24799    114.65378   0.00632429 
  123.90837    123.95983    114.64261   0.00687947 
  123.24912    123.69075    114.63147   0.00689529 
  108.41558    123.44374    114.62035   0.00793056 
  107.59001    123.21748    114.60924   0.00804869 
  122.5302     123.01042    114.59811   0.00701609 
  129.54017    122.82127    114.58702   0.00656834 
  111.68236    122.6492     114.57595   0.00764607 
  122.64298    122.49311    114.5649    0.00706271 
  134.58449    122.35236    114.55384   0.00639244 
  128.05191    122.22627    114.5428    0.00667197 
  114.71962    122.11421    114.53177   0.00748914 
  123.88145    122.01593    114.52077   0.00698254 
  128.09153    121.931      114.50978   0.00667355 
  125.78898    121.8593     114.4988    0.00674806 
  123.4168     121.80089    114.48781   0.00682879 
  120.44041    121.75536    114.47686   0.00696691 
  114.35592    121.72307    114.46592   0.00746547 
  117.87527    121.70426    114.455     0.00727912 
  123.40699    121.69925    114.44408   0.00702095 
  110.51964    121.7086     114.43318   0.00781476 
  122.27043    121.73291    114.42228   0.00694462 
  122.70805    121.77302    114.4114    0.00790657 
  120.38314    121.83002    114.40056   0.0080601 
  126.52426    121.90502    114.38971   0.00770262 
  120.90531    122.00766    114.37887   0.00801068 
  105.81933    122.12366    114.36805   0.00916662 
  104.59438    122.26315    114.35724   0.00933924 
  118.11641    122.42889    114.34645   0.00828789 
  117.9784     122.62379    114.33566   0.0081956 
  126.25489    122.85177    114.3249    0.00758082 
  132.73011    123.11747    114.31414   0.00716949 
  116.94915    123.42622    114.30341   0.00829553 
  114.6677     123.78513    114.29269   0.00846466 
  135.13815    124.20217    114.28198   0.00722776 
  128.84792    124.68801    114.27127   0.00744659 
  122.31153    125.25633    114.26057   0.0078297 
  119.91989    125.92422    114.24991   0.00806939 
  118.8322     126.71686    114.23926   0.00824051 
  117.11131    127.66892    114.22861   0.00835879 
  122.8281     128.83564    114.21798   0.00786621 
  114.64794    130.3048     114.20735   0.00850106 
  123.33048    132.2134     114.19675   0.00793565 
  133.67476    134.77939    114.18617   0.00729856 
  137.51684    138.31809    114.1756    0.00710121 
  136.26511    143.26846    114.16503   0.00714365 
  153.7561     150.17119    114.15446   0.00626962 
  157.31271    159.64391    114.14394   0.00616173 
  154.11611    172.24013    114.13342   0.00632483 
  169.84922    188.28336    114.12291   0.00573919 
  176.70125    207.68545    114.11241   0.00552589 
  214.54533    229.62162    114.10192   0.00457634 
  254.77808    252.02541    114.09145   0.00382643 
  268.75163    271.2247     114.08101   0.00359669 
  312.95268    282.26977    114.07058   0.0030942 
  306.75695    281.45326    114.06013   0.00314219 
  300.19292    269.16638    114.04971   0.00323781 
  265.656      249.60247    114.03931   0.0036565 
  213.56746    227.57937    114.02894   0.00459395 
  191.57693    206.53617    114.01856   0.0050722 
  183.93544    188.2678     114.00819   0.00525671 
  174.95988    173.4621     113.99784   0.00557026 
  152.24628    162.15551    113.98751   0.00645347 
  134.16422    153.96278    113.9772    0.00727514 
  132.99471    148.34593    113.96691   0.00731661 
  147.5018     144.73135    113.95659   0.00664546 
  145.27402    142.63063    113.94631   0.00674435 
  154.41577    141.69982    113.93605   0.00627066 
  152.44085    141.74596    113.92581   0.0063363 
  135.44781    142.74112    113.91557   0.00720048 
  130.12016    144.82834    113.90534   0.00746938 
  146.72304    148.3236     113.89512   0.00663594 
  147.18844    153.73482    113.88493   0.00660286 
  164.39502    161.73793    113.87475   0.00589025 
  188.73481    173.09141    113.86457   0.00514321 
  185.09346    188.53961    113.85442   0.00526578 
  189.68654    208.54695    113.84427   0.0051312 
  189.50634    233.08134    113.83414   0.00511421 
  251.65431    261.20627    113.82404   0.00387304 
  283.6578     290.44181    113.81394   0.00340467 
  291.11557    316.24263    113.80384   0.00330842 
  324.56673    332.16193    113.79375   0.00297483 
  360.52551    332.82119    113.7837    0.00268117 
  356.52754    317.89091    113.77366   0.00271015 
  322.66399    292.39533    113.76361   0.00298559 
  283.36468    262.80707    113.7536    0.00341573 
  237.79838    233.97063    113.74358   0.00406381 
  228.96862    208.50191    113.7336    0.00420736 
  225.55376    187.4599     113.72362   0.00429531 
  206.18451    170.97535    113.71366   0.00466357 
  190.30811    158.57084    113.7037    0.00508305 
  166.75396    149.52956    113.69374   0.00584019 
  137.91897    143.04887    113.68383   0.00703769 
  149.1857     138.40872    113.67392   0.00647823 
  165.90304    135.0418     113.66401   0.00585208 
  165.32546    132.52742    113.65413   0.00595601 
  142.64772    130.5871     113.64425   0.00685871 
  156.87163    129.03833    113.6344    0.0061637 
  152.66586    127.76682    113.62457   0.00639299 
  142.20783    126.70256    113.61474   0.00681896 
  152.45209    125.79763    113.60492   0.00639018 
  167.47815    125.02113    113.5951    0.00580253 
  146.40534    124.34943    113.58532   0.00655904 
  150.56487    123.76616    113.57554   0.00640715 
  156.70921    123.25515    113.56577   0.00616671 
  147.22028    122.80633    113.55603   0.00660776 
  155.7226     122.41125    113.54629   0.00629317 
  147.95277    122.06236    113.53657   0.00655583 
  171.35981    121.75305    113.52687   0.00569564 
  176.67438    121.47931    113.51718   0.00551447 
  181.99567    121.23627    113.50749   0.00531398 
  188.55357    121.02068    113.49781   0.00508465 
  194.11103    120.82944    113.48816   0.00496891 
  191.62856    120.65989    113.47853   0.0050295 
  220.0032     120.51011    113.4689    0.0043914 
  235.02092    120.37811    113.45929   0.00412248 
  245.30924    120.26247    113.44968   0.00396401 
  288.93093    120.16182    113.44009   0.00335593 
  319.56338    120.07495    113.43053   0.00302839 
  368.01423    120.00104    113.42098   0.00262295 
  392.18125    119.93913    113.41142   0.00245581 
  463.52959    119.8887     113.40189   0.00208128 
  515.0782     119.8491     113.39237   0.00187192 
  507.53581    119.81984    113.38287   0.00190036 
  515.90767    119.80059    113.37338   0.00187377 
  477.11556    119.79103    113.36391   0.00202591 
  398.78768    119.79102    113.35443   0.0024276 
  344.73246    119.80037    113.34499   0.00280882 
  300.71677    119.81902    113.33556   0.00325936 
  277.48117    119.84698    113.32614   0.00349661 
  263.69895    119.88427    113.3167    0.00368673 
  234.82572    119.93118    113.30731   0.004153  
  206.56738    119.9878     113.29794   0.00468776 
  191.95491    120.05446    113.28858   0.00503354 
  178.09756    120.13145    113.27921   0.00543753 
  154.75874    120.21927    113.26988   0.00621735 
  167.85114    120.31852    113.26055   0.00571973 
  156.58083    120.4297     113.25123   0.00621108 
  134.61721    120.55365    113.24194   0.00729279 
  133.02838    120.69113    113.23267   0.00730861 
  134.17732    120.84312    113.22336   0.00725216 
  125.9481     121.01096    113.21411   0.00776283 
  136.4033     121.19574    113.20487   0.00706612 
  146.11532    121.39914    113.19564   0.006675  
  125.33907    121.62277    113.18641   0.00780529 
  125.80802    121.86873    113.17721   0.00777841 
  125.12334    122.13954    113.16802   0.00776247 
  120.07308    122.43764    113.15884   0.00816175 
  104.95655    122.76651    113.14969   0.00932213 
  116.27399    123.12958    113.14054   0.00842045 
  125.89648    123.53134    113.13139   0.00771939 
  125.80209    123.97725    113.12226   0.00767565 
  126.56759    124.47295    113.11316   0.00761556 
  125.3481     125.02622    113.10407   0.0077037 
  132.64713    125.64528    113.09498   0.0072811 
  125.55482    126.34095    113.08591   0.0076403 
  126.155      127.12649    113.07684   0.00758364 
  140.56136    128.01684    113.06781   0.00693005 
  125.5831     129.03256    113.05879   0.00776429 
  124.83609    130.19746    113.04978   0.00784741 
  136.53905    131.54462    113.04077   0.00714815 
  139.42196    133.11965    113.03177   0.00688166 
  128.98443    134.98523    113.0228    0.00750644 
  138.5794     137.24171    113.01385   0.007063  
  141.90667    140.04142    113.00489   0.00684905 
  155.3745     143.63187    112.99597   0.00615384 
  176.07497    148.4004     112.98704   0.00545338 
  178.7293     154.91365    112.97814   0.00537737 
  184.1478     163.97623    112.96925   0.00522596 
  183.76577    176.59037    112.96037   0.00522943 
  199.81675    193.90658    112.9515    0.00483307 
  223.6804     217.03762    112.94264   0.00434352 
  236.85211    246.71581    112.93381   0.00408982 
  248.67077    283.00696    112.92498   0.0038803 
  284.84054    324.61937    112.91618   0.00340566 
  337.76001    368.23247    112.90738   0.0028739 
  329.12986    407.47765    112.89858   0.00295693 
  381.54286    433.08389    112.88982   0.00254754 
  421.37856    436.80722    112.88107   0.00229259 
  448.30401    417.3593     112.87233   0.00215038 
  449.72218    381.56784    112.86359   0.0021463 
  428.89785    338.93084    112.85487   0.00224858 
  399.26688    296.84517    112.84617   0.00243349 
  396.22717    259.39509    112.83749   0.00244697 
  420.72193    228.38056    112.82882   0.00230308 
  455.88548    204.05116    112.82015   0.0021221 
  485.20108    185.80567    112.81149   0.0019954 
  503.14782    172.63728    112.80286   0.00192862 
  549.66409    163.37813    112.79425   0.0017628 
  507.44383    156.98326    112.78564   0.00191028 
  440.16583    152.59139    112.77704   0.00219455 
  413.275      149.57567    112.76845   0.00232294 
  358.51963    147.51731    112.7599    0.00271671 
  300.99613    146.1436     112.75135   0.0032167 
  274.24653    145.29682    112.74281   0.00353484 
  248.26561    144.87704    112.73428   0.0038884 
  238.85325    144.8343     112.72575   0.00404955 
  195.11264    145.14976    112.71726   0.00500183 
  194.04437    145.81301    112.70878   0.00498333 
  206.01007    146.84751    112.7003    0.00469309 
  210.28869    148.29287    112.69185   0.00461319 
  218.69647    150.22644    112.6834    0.00446859 
  256.23474    152.77761    112.67497   0.00378893 
  276.32102    156.16223    112.66655   0.00349858 
  277.52175    160.86281    112.65816   0.00348457 
  305.82586    167.13266    112.64976   0.00315772 
  355.45562    175.85702    112.64137   0.00272676 
  407.03133    188.01633    112.63302   0.00238911 
  427.15676    204.71406    112.62467   0.00226025 
  445.80612    227.12444    112.61633   0.0021601 
  472.73534    256.10674    112.60801   0.00203931 
  467.41823    291.95617    112.5997    0.00205872 
  450.52732    333.77028    112.59141   0.00215221 
  462.12873    378.83798    112.58313   0.00209323 
  466.2972     421.60612    112.57487   0.00205813 
  454.50477    453.31162    112.5666    0.00211927 
  439.65717    464.91457    112.55835   0.00218977 
  436.86084    453.0302     112.55012   0.002215  
  383.59286    422.94321    112.54192   0.00253599 
  328.0736     384.26181    112.53371   0.00293018 
  315.78249    345.3878     112.52553   0.00307418 
  280.39556    311.40144    112.51734   0.00345785 
  243.86463    284.87084    112.50918   0.00397885 
  236.29763    266.60112    112.50105   0.00408389 
  223.22867    256.38961    112.49292   0.00434195 
  254.19064    253.49597    112.48479   0.00382442 
  269.40662    256.84046    112.47668   0.00358501 
  261.73541    265.34823    112.46859   0.00370571 
  278.17506    278.06222    112.46051   0.00347742 
  304.1977     294.73148    112.45244   0.00318689 
  335.38693    316.73385    112.44439   0.00288559 
  374.72758    347.48737    112.43635   0.00257279 
  425.03039    391.92708    112.42832   0.00227008 
  456.92784    455.0378     112.42032   0.00210657 
  522.27632    540.92214    112.41233   0.00184579 
  623.33101    651.6007     112.40433   0.00154615 
  748.48231    785.27181    112.39635   0.001284  
  878.46489    934.57401    112.3884    0.00109653 
  1067.24554   1082.6524    112.38046   0.00090503 
  1261.00796   1201.4175    112.37253   0.00076478 
  1346.92239   1256.96269   112.36461   0.00071808 
  1340.9669    1228.83936   112.35669   0.00072481 
  1191.13264   1126.77686   112.34882   0.00081861 
  944.08424    982.29655    112.34095   0.0010328 
  745.20233    826.88021    112.33309   0.00131165 
  578.45193    681.15012    112.32523   0.001678  
  459.18028    555.66206    112.31738   0.00212197 
  361.55099    453.79011    112.30957   0.00269473 
  324.937      374.99525    112.30176   0.00299064
[truncated: 2,145,031 more chars]
